# Supplementary material for: The molecular mechanism by which heat stress during the grain filling period inhibits maize grain filling and reduces yield
Source: Front Plant Sci. 2025 Jan 17;15:1533527. doi: 10.3389/fpls.2024.1533527 (PMC11782181; doi:10.3389/fpls.2024.1533527)
Supplement: Supplementary Figure 1 — Cluster analysis of seed setting rates of different maize inbred Lines. [file DataSheet1.zip › Table S5.xlsx]

## Sheet: Sheet1
Table S5: Differentially expressed genes in the stems of Zheng58 before and after heat stress.
ID	Zheng58-stem-ck	Zheng58-stem-heat	MeanExpression	log2FoldChange	FDR
Zm00001eb000160	102.64	608.682	355.661	2.54583	5.78243e-06
Zm00001eb000190	2431.44	725.78	1578.61	-1.74152	0.049196
Zm00001eb000490	116.44	6.95636	61.6983	-3.73977	8.15296e-07
Zm00001eb000570	527	100.867	313.933	-2.36331	0.0002648
Zm00001eb000580	52.6137	0	26.3069	-4.86353	5.56374e-06
Zm00001eb000790	409.697	1311.27	860.486	1.67368	0.0363795
Zm00001eb001090	5.17512	59.1291	32.1521	3.11114	0.000137945
Zm00001eb001340	425.222	1661.41	1043.32	1.96126	0.00252125
Zm00001eb001760	936.696	235.357	586.027	-1.98392	0.00584482
Zm00001eb001820	135.416	13.9127	74.6642	-3.1176	1.53812e-05
Zm00001eb002010	4.3126	47.5351	25.9239	2.99624	0.000866708
Zm00001eb002030	37.9509	229.56	133.755	2.53753	3.11304e-05
Zm00001eb002200	5.17512	81.1576	43.1663	3.55488	1.34306e-06
Zm00001eb002210	0	20.8691	10.4345	3.62587	0.0106061
Zm00001eb002240	324.307	91.5921	207.95	-1.8026	0.0313145
Zm00001eb002380	87.1145	2.31879	44.7166	-4.40235	2.98852e-07
Zm00001eb002580	9.48772	48.6945	29.0911	2.15254	0.0486593
Zm00001eb002640	1650.86	448.685	1049.77	-1.87494	0.0153532
Zm00001eb002680	94.8772	371.006	232.942	1.9458	0.00390374
Zm00001eb002810	1601.7	462.598	1032.15	-1.7875	0.030856
Zm00001eb002840	0	27.8255	13.9127	4.00537	0.000585885
Zm00001eb003240	69.8641	262.023	165.944	1.87846	0.00921015
Zm00001eb003340	106.09	20.8691	63.4795	-2.24526	0.00814061
Zm00001eb003450	70.7266	242.313	156.52	1.74927	0.0274271
Zm00001eb003490	3126.63	16887.7	10007.2	2.43257	2.493e-05
Zm00001eb004020	470.073	1.15939	235.616	-7.26977	0
Zm00001eb004180	315.682	62.6073	189.145	-2.29918	0.000741338
Zm00001eb004300	14.6628	128.693	71.6778	2.97853	4.93404e-06
Zm00001eb004750	2.58756	28.9848	15.7862	2.79268	0.0252411
Zm00001eb005170	50.0261	6.95636	28.4913	-2.55298	0.0194533
Zm00001eb005190	103.502	23.1879	63.3451	-2.07039	0.0235249
Zm00001eb005250	328.62	11600.9	5964.76	5.13346	0
Zm00001eb005700	1172.16	165.793	668.979	-2.8074	2.42309e-06
Zm00001eb005720	20.7005	96.2297	58.4651	2.118	0.00832752
Zm00001eb005800	483.011	1737.93	1110.47	1.84309	0.00818909
Zm00001eb005870	0	23.1879	11.5939	3.76391	0.00391117
Zm00001eb005930	6.90016	85.7951	46.3476	3.31763	4.07567e-06
Zm00001eb005970	182.854	35.9412	109.398	-2.28704	0.00187876
Zm00001eb005980	167.329	6.95636	87.1426	-4.25528	3.72746e-09
Zm00001eb005990	1887.19	513.611	1200.4	-1.87355	0.0159937
Zm00001eb006000	8833.06	1193.02	5013.04	-2.88628	1.15348e-06
Zm00001eb006010	282.044	33.6224	157.833	-2.9981	2.86826e-06
Zm00001eb006030	4.3126	39.4194	21.866	2.73816	0.00746189
Zm00001eb006280	98.3273	394.194	246.261	1.9823	0.00269056
Zm00001eb006290	2.58756	54.4915	28.5395	3.65791	1.4696e-05
Zm00001eb006340	61.2389	9.27515	35.257	-2.49864	0.0116353
Zm00001eb006410	1.72504	44.057	22.891	3.67503	6.58676e-05
Zm00001eb006440	11.2128	241.154	126.183	4.21119	2.23355e-12
Zm00001eb006620	1028.99	3901.36	2465.17	1.92076	0.0047416
Zm00001eb006680	21.563	444.048	232.805	4.24736	2.52021e-14
Zm00001eb006770	351.908	69.5636	210.736	-2.3073	0.000613162
Zm00001eb007470	73.3142	299.124	186.219	2.00047	0.0028661
Zm00001eb007540	33.6383	2.31879	17.9785	-3.0826	0.0171913
Zm00001eb007940	188.029	20.8691	104.449	-3.0595	6.26545e-06
Zm00001eb008110	905.646	16.2315	460.939	-5.64391	0
Zm00001eb008140	45.7135	0	22.8568	-4.67022	2.96592e-05
Zm00001eb008150	41.4009	4.63758	23.0193	-2.73073	0.0210777
Zm00001eb008420	1037.61	248.11	642.861	-2.05572	0.00316016
Zm00001eb008440	3933.09	13205.5	8569.29	1.74691	0.0415777
Zm00001eb008450	591.689	2492.7	1542.19	2.07121	0.000862983
Zm00001eb008730	764.192	150.721	457.457	-2.32735	0.000298617
Zm00001eb008840	0	22.0285	11.0142	3.69656	0.00641576
Zm00001eb009250	2857.53	314.196	1585.86	-3.17717	3.66193e-08
Zm00001eb009380	6.90016	55.6509	31.2755	2.71087	0.00166015
Zm00001eb009400	5.17512	113.621	59.3979	4.03	4.52087e-09
Zm00001eb009490	218.217	722.302	470.26	1.71799	0.0236423
Zm00001eb009540	38.8134	293.327	166.07	2.85764	6.94696e-07
Zm00001eb009570	326.032	1710.11	1018.07	2.38411	2.43623e-05
Zm00001eb009600	167.329	639.985	403.657	1.92317	0.00375436
Zm00001eb009670	0	33.6224	16.8112	4.25911	6.4886e-05
Zm00001eb009680	3781.29	1084.03	2432.66	-1.80064	0.0357248
Zm00001eb009730	742.629	124.055	433.342	-2.56316	3.39743e-05
Zm00001eb010070	755.567	129.852	442.71	-2.52311	4.90785e-05
Zm00001eb010210	1324.83	18.5503	671.69	-6.01818	0
Zm00001eb010340	1431.78	9064.14	5247.96	2.66072	1.06907e-06
Zm00001eb010360	816.806	187.822	502.314	-2.10929	0.00203231
Zm00001eb010480	959.984	193.619	576.802	-2.29839	0.000364464
Zm00001eb010500	1188.55	326.949	757.751	-1.85592	0.0169938
Zm00001eb011160	45.7135	325.79	185.752	2.78234	1.17105e-06
Zm00001eb011700	390.721	67.2448	228.983	-2.50503	0.00010301
Zm00001eb011930	88.8395	971.572	530.206	3.42295	5.77748e-11
Zm00001eb011970	372.609	56.8103	214.709	-2.67283	2.57609e-05
Zm00001eb012160	181.992	984.325	583.158	2.42288	1.7195e-05
Zm00001eb012270	4040.04	16895.8	10467.9	2.0637	0.00186023
Zm00001eb012360	545.975	2548.35	1547.16	2.21865	0.000170451
Zm00001eb012680	96.6022	4.63758	50.6199	-3.91402	1.15003e-06
Zm00001eb013160	1.72504	37.1006	19.4128	3.43948	0.00055912
Zm00001eb013340	569.263	146.084	357.673	-1.94827	0.00841279
Zm00001eb013370	941.009	278.255	609.632	-1.75079	0.0376884
Zm00001eb013440	227.705	23.1879	125.447	-3.19325	1.15294e-06
Zm00001eb013590	52.6137	408.107	230.36	2.91043	1.73593e-07
Zm00001eb013610	49.1636	468.395	258.779	3.20262	4.31593e-09
Zm00001eb013670	0	34.7818	17.3909	4.30487	4.26676e-05
Zm00001eb013790	328.62	1466.63	897.627	2.15146	0.00033739
Zm00001eb013880	1.72504	30.1442	15.9346	3.15755	0.00560083
Zm00001eb013910	813.356	83.4764	448.416	-3.25494	3.28854e-08
Zm00001eb014070	56.9263	291.008	173.967	2.31549	0.000162203
Zm00001eb014120	1298.95	267.82	783.387	-2.2698	0.00045903
Zm00001eb014130	1413.67	416.222	914.946	-1.75931	0.0374279
Zm00001eb014240	262.206	46.3758	154.291	-2.45123	0.000287883
Zm00001eb014490	116.44	511.293	313.866	2.11631	0.00063377
Zm00001eb014650	5.17512	62.6073	33.8912	3.19094	6.31454e-05
Zm00001eb014660	1.72504	47.5351	24.6301	3.77974	2.3941e-05
Zm00001eb015120	56.0638	186.662	121.363	1.70149	0.0485927
Zm00001eb015160	825.431	67.2448	446.338	-3.58027	1.11618e-09
Zm00001eb015210	38177.7	8116.92	23147.3	-2.23346	0.00193898
Zm00001eb015390	1.72504	44.057	22.891	3.67503	6.58676e-05
Zm00001eb015460	8.6252	48.6945	28.6599	2.2664	0.0282494
Zm00001eb015520	223.393	815.054	519.223	1.85832	0.00665593
Zm00001eb015600	12.0753	154.199	83.1373	3.48086	3.02409e-08
Zm00001eb015610	175.092	1099.11	637.098	2.63687	1.30431e-06
Zm00001eb015720	4017.62	784.91	2401.26	-2.35289	0.000245449
Zm00001eb015760	198.38	810.416	504.398	2.01987	0.00139161
Zm00001eb015820	5938.45	430.135	3184.29	-3.78123	2.9944e-11
Zm00001eb016420	11180.8	1621.99	6401.42	-2.78372	3.87222e-06
Zm00001eb016600	967.747	256.226	611.987	-1.90926	0.010853
Zm00001eb016730	0.86252	31.3036	16.0831	3.60758	0.000920547
Zm00001eb017030	109.54	360.571	235.056	1.70137	0.0314282
Zm00001eb017040	37.9509	4.63758	21.2942	-2.61121	0.0451966
Zm00001eb017180	1596.52	428.976	1012.75	-1.89123	0.0133281
Zm00001eb017260	502.849	1761.12	1131.98	1.80435	0.0118823
Zm00001eb017280	100.052	478.83	289.441	2.23704	0.000197464
Zm00001eb017610	238.918	57.9697	148.444	-2.00765	0.00932737
Zm00001eb017620	51.7512	2.31879	27.035	-3.67443	0.000215682
Zm00001eb017660	230.293	757.084	493.688	1.70862	0.0255887
Zm00001eb018010	96.6022	381.441	239.021	1.96013	0.00336679
Zm00001eb018050	62.1014	6.95636	34.5289	-2.85418	0.00216187
Zm00001eb018130	25.8756	102.027	63.9511	1.90332	0.0295991
Zm00001eb018190	0.86252	52.1727	26.5176	4.30592	1.23206e-06
Zm00001eb018460	887.533	2993.55	1940.54	1.75178	0.0224851
Zm00001eb018470	44.851	5.79697	25.324	-2.60472	0.0241928
Zm00001eb018600	45.7135	223.763	134.738	2.24427	0.00048457
Zm00001eb018730	275.144	71.8824	173.513	-1.90843	0.0165698
Zm00001eb018960	35.3633	3.47818	19.4207	-2.79775	0.0327845
Zm00001eb019680	163.016	3517.6	1840.31	4.41532	0
Zm00001eb020360	394.172	1663.73	1028.95	2.07215	0.00079727
Zm00001eb020450	31.0507	150.721	90.8859	2.21109	0.00142074
Zm00001eb020740	1097.99	227.241	662.614	-2.2629	0.000494724
Zm00001eb021380	5359.7	19165.9	12262.8	1.83795	0.0205643
Zm00001eb021420	156.979	13.9127	85.4457	-3.32792	1.98259e-06
Zm00001eb021500	0	17.3909	8.69545	3.38993	0.0495254
Zm00001eb021510	3083.51	10581.8	6832.65	1.7783	0.0283097
Zm00001eb021600	130.24	482.308	306.274	1.87334	0.0065094
Zm00001eb021610	70.7266	4.63758	37.6821	-3.4752	6.64697e-05
Zm00001eb021720	633.089	77.6794	355.384	-2.99585	6.08984e-07
Zm00001eb022090	5.17512	129.852	67.5136	4.21937	3.85249e-10
Zm00001eb022180	242.368	1056.21	649.288	2.11482	0.000505157
Zm00001eb022280	181.992	587.813	384.902	1.68101	0.0327497
Zm00001eb022390	245.818	1146.64	696.229	2.2129	0.000174668
Zm00001eb022580	706.404	190.141	448.272	-1.8828	0.0135966
Zm00001eb022780	7.76268	52.1727	29.9677	2.48583	0.00724285
Zm00001eb022990	9.48772	457.961	233.724	5.33414	0
Zm00001eb023130	17.2504	78.8388	48.0446	2.07573	0.0183191
Zm00001eb023140	1421.43	4973.8	3197.62	1.8056	0.0161697
Zm00001eb023220	50.0261	256.226	153.126	2.31309	0.000204304
Zm00001eb023680	137.141	6.95636	72.0485	-3.97209	7.66024e-08
Zm00001eb024070	86.252	16.2315	51.2417	-2.28114	0.0114963
Zm00001eb024120	558.913	85.7951	322.354	-2.67659	1.47558e-05
Zm00001eb024150	373.471	2.31879	187.895	-6.47464	0
Zm00001eb024330	2906.69	822.01	1864.35	-1.81972	0.0280578
Zm00001eb025240	677.941	148.402	413.171	-2.17712	0.00118348
Zm00001eb025270	55.2013	252.748	153.975	2.1565	0.000873328
Zm00001eb025910	43.9885	3.47818	23.7333	-3.09723	0.00428298
Zm00001eb026160	53.4762	323.471	188.474	2.55427	1.27333e-05
Zm00001eb026180	209.592	59.1291	134.361	-1.79268	0.04524
Zm00001eb026220	43.9885	331.587	187.788	2.86085	4.87366e-07
Zm00001eb026260	65.5515	496.221	280.886	2.88412	1.58171e-07
Zm00001eb026300	1689.68	297.964	993.82	-2.49587	5.19946e-05
Zm00001eb026400	489.911	61.4479	275.68	-2.95625	1.2905e-06
Zm00001eb026440	197.517	26.6661	112.092	-2.8027	3.60028e-05
Zm00001eb026780	32.7758	275.936	154.356	3.00156	1.87765e-07
Zm00001eb026800	160.429	1068.96	614.695	2.72157	4.68536e-07
Zm00001eb026890	326.895	1909.52	1118.21	2.53928	3.76374e-06
Zm00001eb027060	33.6383	124.055	78.8467	1.82508	0.0348627
Zm00001eb027250	8.6252	55.6509	32.138	2.45204	0.00668254
Zm00001eb027390	1218.74	368.687	793.714	-1.71967	0.0491472
Zm00001eb027540	30.1882	2.31879	16.2535	-2.93589	0.0431767
Zm00001eb027630	23.288	171.59	97.4392	2.7834	7.75618e-06
Zm00001eb027770	35.3633	255.067	145.215	2.78514	2.14135e-06
Zm00001eb027940	52.6137	280.573	166.593	2.37297	9.91885e-05
Zm00001eb028020	811.631	153.04	482.336	-2.39227	0.000160972
Zm00001eb028400	305.332	38.26	171.796	-2.93484	3.99427e-06
Zm00001eb028610	1.72504	24.3473	13.0362	2.87115	0.0426707
Zm00001eb028850	131.103	16.2315	73.6673	-2.8742	8.4645e-05
Zm00001eb029710	1488.71	5319.3	3404	1.83583	0.012372
Zm00001eb029870	105.227	9.27515	57.2513	-3.26058	2.12447e-05
Zm00001eb029900	156.979	34.7818	95.8802	-2.11429	0.00805714
Zm00001eb030110	75.9017	257.385	166.644	1.73638	0.0289143
Zm00001eb030190	92.2896	729.259	410.774	2.95619	3.65443e-08
Zm00001eb030230	14.6628	98.5485	56.6057	2.60015	0.000273174
Zm00001eb030480	207.867	48.6945	128.281	-2.0513	0.00808069
Zm00001eb030650	231.155	1050.41	640.783	2.17468	0.000267415
Zm00001eb031080	132.828	4.63758	68.7328	-4.36512	1.15461e-08
Zm00001eb031150	3767.49	1070.12	2418.8	-1.81397	0.0320496
Zm00001eb031290	157.841	32.463	95.1521	-2.21627	0.00405178
Zm00001eb031380	28.4632	141.446	84.9546	2.23862	0.00132585
Zm00001eb031820	5.17512	41.7382	23.4566	2.62822	0.00938653
Zm00001eb031850	0	60.2885	30.1442	5.05784	1.63167e-08
Zm00001eb032050	15.5254	90.4327	52.979	2.40542	0.00144988
Zm00001eb032310	58.6513	301.442	180.047	2.3243	0.000141205
Zm00001eb032350	31.0507	143.765	87.4078	2.14381	0.00267029
Zm00001eb032560	0	19.7097	9.85485	3.55149	0.0176546
Zm00001eb032580	2.58756	55.6509	29.1192	3.68716	1.09048e-05
Zm00001eb032960	41.4009	166.953	104.177	1.96288	0.00816866
Zm00001eb033140	1112.65	4161.06	2636.86	1.90112	0.00591473
Zm00001eb033200	1050.55	3617.31	2333.93	1.78189	0.018079
Zm00001eb033360	0.86252	25.5067	13.1846	3.33293	0.00789655
Zm00001eb033380	9.48772	57.9697	33.7287	2.39514	0.00776644
Zm00001eb033550	955.672	287.53	621.601	-1.72607	0.0453714
Zm00001eb033740	98.3273	17.3909	57.8591	-2.37682	0.00464901
Zm00001eb033780	514.062	1850.39	1182.23	1.84391	0.008233
Zm00001eb033870	432.985	3182.54	1807.76	2.87224	5.11039e-08
Zm00001eb034130	309.645	4112.37	2211.01	3.72299	2.20268e-13
Zm00001eb034180	1685.36	5526.83	3606.1	1.71224	0.0400965
Zm00001eb034220	769.368	70.723	420.045	-3.40826	7.4019e-09
Zm00001eb034890	230.293	731.577	480.935	1.65931	0.0387167
Zm00001eb034900	11.2128	90.4327	50.8227	2.81584	8.74519e-05
Zm00001eb034960	106.952	375.644	241.298	1.79403	0.0144951
Zm00001eb034980	200.105	628.391	414.248	1.64149	0.0449043
Zm00001eb035760	699.504	197.097	448.3	-1.81735	0.0226609
Zm00001eb035960	1357.61	6929.7	4143.65	2.35008	4.84622e-05
Zm00001eb036130	2661.74	19909.1	11285.4	2.90208	5.45605e-08
Zm00001eb036190	193.204	34.7818	113.993	-2.41054	0.000694533
Zm00001eb036220	193.204	16.2315	104.718	-3.42673	3.85716e-07
Zm00001eb036790	3221.51	846.357	2033.93	-1.92597	0.0119474
Zm00001eb037090	11.2128	204.053	107.633	3.97237	6.69722e-11
Zm00001eb037160	39.6759	154.199	96.9376	1.90824	0.013921
Zm00001eb037180	13.8003	91.5921	52.6962	2.57386	0.000437736
Zm00001eb037310	856.482	133.33	494.906	-2.66595	1.16372e-05
Zm00001eb037410	0	56.8103	28.4051	4.97566	4.20279e-08
Zm00001eb037460	719.341	3141.96	1930.65	2.12393	0.000514652
Zm00001eb037470	2921.35	9691.37	6306.36	1.7294	0.0429047
Zm00001eb037600	1.72504	120.577	61.151	5.08306	4.28824e-12
Zm00001eb037700	157.841	16.2315	87.0363	-3.13835	7.01553e-06
Zm00001eb037760	78.4893	577.378	327.934	2.84879	1.86071e-07
Zm00001eb037780	1.72504	54.4915	28.1083	3.96874	3.50731e-06
Zm00001eb037790	63.8265	594.769	329.298	3.1819	3.17678e-09
Zm00001eb037830	21.563	136.808	79.1857	2.56306	0.000109825
Zm00001eb037840	11.2128	66.0854	38.6491	2.3746	0.00536753
Zm00001eb038060	282.906	934.471	608.689	1.717	0.0239444
Zm00001eb038070	879.77	18.5503	449.16	-5.42867	0
Zm00001eb038210	1172.16	4200.48	2686.32	1.83967	0.0109303
Zm00001eb038270	2006.22	515.93	1261.08	-1.95523	0.00814542
Zm00001eb038410	13590.7	3097.9	8344.31	-2.13257	0.00322477
Zm00001eb039350	93.1521	11.5939	52.373	-2.81606	0.00045771
Zm00001eb039820	2228.75	529.843	1379.3	-2.0686	0.00308086
Zm00001eb039910	25.8756	0	12.9378	-3.9016	0.00947623
Zm00001eb040360	213.905	53.3321	133.619	-1.96575	0.0141186
Zm00001eb040450	722.792	172.75	447.771	-2.05273	0.00337236
Zm00001eb040470	71.5891	10.4345	41.0118	-2.57487	0.00456835
Zm00001eb040550	381.234	1632.43	1006.83	2.09269	0.000639487
Zm00001eb040620	32.7758	2.31879	17.5473	-3.0473	0.0216093
Zm00001eb040950	988.448	11.5939	500.021	-6.19578	0
Zm00001eb041050	98.3273	23.1879	60.7576	-1.99779	0.0389089
Zm00001eb041390	73.3142	2306.03	1189.67	4.93894	0
Zm00001eb041710	74.1767	11.5939	42.8853	-2.49506	0.00600894
Zm00001eb041760	853.032	3276.45	2064.74	1.93905	0.0037192
Zm00001eb041770	141.453	26.6661	84.0596	-2.32663	0.00245639
Zm00001eb041800	54.3387	217.966	136.152	1.96661	0.00544575
Zm00001eb042020	1783.69	105.505	944.598	-4.05491	1.99374e-12
Zm00001eb042030	345.87	93.9109	219.891	-1.8596	0.0201984
Zm00001eb042170	97.4647	8.11576	52.7902	-3.31029	2.40474e-05
Zm00001eb042260	618.427	3073.55	1845.99	2.30964	6.20683e-05
Zm00001eb042530	315.682	83.4764	199.579	-1.89492	0.0165251
Zm00001eb042590	831.469	249.27	540.369	-1.73018	0.0435769
Zm00001eb042720	289.807	69.5636	179.685	-2.02888	0.00660006
Zm00001eb042780	151.803	563.465	357.634	1.87885	0.00587138
Zm00001eb042850	210.455	54.4915	132.473	-1.91254	0.0206169
Zm00001eb042870	156.979	1603.44	880.21	3.33665	1.04671e-10
Zm00001eb043060	726.242	178.547	452.394	-2.01248	0.00472075
Zm00001eb043080	263.931	3.47818	133.705	-5.62641	3.60822e-14
Zm00001eb043480	17.2504	1155.92	586.583	5.91645	0
Zm00001eb043800	970.335	4264.25	2617.29	2.13352	0.000505541
Zm00001eb044080	157.841	2461.39	1309.62	3.94653	9.54792e-15
Zm00001eb044220	23.288	93.9109	58.5995	1.92713	0.0301217
Zm00001eb044420	1512.86	316.514	914.687	-2.25	0.00055281
Zm00001eb044500	1130.76	296.805	713.784	-1.92282	0.00978102
Zm00001eb044680	18.9754	126.374	72.6747	2.61884	9.27727e-05
Zm00001eb044690	2.58756	38.26	20.4238	3.17008	0.00137173
Zm00001eb044870	1450.76	7853.73	4652.25	2.43501	1.80019e-05
Zm00001eb044880	0	20.8691	10.4345	3.62587	0.0106061
Zm00001eb045170	0	40.5788	20.2894	4.51398	5.75941e-06
Zm00001eb045180	0	115.939	57.9697	5.97214	1.18461e-13
Zm00001eb045410	0	28.9848	14.4924	4.05985	0.000371801
Zm00001eb045430	67.2765	281.733	174.505	2.03532	0.00224082
Zm00001eb045520	997.073	187.822	592.447	-2.39638	0.00014526
Zm00001eb045650	0	19.7097	9.85485	3.55149	0.0176546
Zm00001eb045690	1889.78	175.068	1032.42	-3.41789	2.7218e-09
Zm00001eb045780	56.9263	9.27515	33.1007	-2.39668	0.0236806
Zm00001eb045800	85.3895	13.9127	49.6511	-2.4644	0.00439586
Zm00001eb045960	107.815	477.67	292.743	2.12772	0.000591615
Zm00001eb046340	2908.42	711.868	1810.14	-2.0276	0.00476194
Zm00001eb046580	1460.25	4816.12	3138.18	1.72033	0.0353979
Zm00001eb046740	7737.66	36937.1	22337.4	2.25482	0.000299727
Zm00001eb046960	269.969	31.3036	150.636	-3.03276	2.4279e-06
Zm00001eb047200	455.41	111.302	283.356	-2.01402	0.0054208
Zm00001eb047460	140.591	23.1879	81.8893	-2.50518	0.000765982
Zm00001eb047510	1338.63	340.862	839.746	-1.96743	0.00683313
Zm00001eb047660	94.8772	6.95636	50.9168	-3.44992	1.32644e-05
Zm00001eb047740	319.132	91.5921	205.362	-1.77953	0.0370228
Zm00001eb047820	50.8887	0	25.4443	-4.81758	8.3455e-06
Zm00001eb047860	25.0131	0	12.5065	-3.85666	0.012664
Zm00001eb048400	26.7381	99.7079	63.223	1.82667	0.0496782
Zm00001eb048490	28.4632	124.055	76.2591	2.05209	0.00724924
Zm00001eb048770	825.431	11.5939	418.513	-5.93635	0
Zm00001eb048780	1560.3	237.676	898.987	-2.70487	6.36671e-06
Zm00001eb049100	286.357	69.5636	177.96	-2.01172	0.0075782
Zm00001eb049110	31.9132	2.31879	17.116	-3.01111	0.0271959
Zm00001eb049660	684.841	197.097	440.969	-1.78687	0.0286023
Zm00001eb049720	3064.53	822.01	1943.27	-1.89596	0.01518
Zm00001eb049790	33.6383	0	16.8191	-4.25284	0.000814975
Zm00001eb049880	489.049	90.4327	289.741	-2.41033	0.000185841
Zm00001eb050270	6.03764	76.52	41.2788	3.30574	9.15503e-06
Zm00001eb050470	561.5	3058.48	1809.99	2.44141	1.28665e-05
Zm00001eb051090	683.978	2161.11	1422.54	1.65697	0.0473069
Zm00001eb051200	81.9394	339.702	210.821	2.02631	0.00202052
Zm00001eb051240	76.7643	1180.26	628.514	3.90912	4.94049e-14
Zm00001eb051960	1244.62	113.621	679.118	-3.43136	3.16114e-09
Zm00001eb052020	8.6252	172.75	90.6874	4.05189	1.19828e-10
Zm00001eb052270	337.245	34.7818	186.014	-3.20804	2.96418e-07
Zm00001eb052450	3.45008	126.374	64.912	4.58511	4.52585e-11
Zm00001eb052590	889.258	4.63758	446.948	-7.08869	0
Zm00001eb052780	0	22.0285	11.0142	3.69656	0.00641576
Zm00001eb052950	486.461	2868.34	1677.4	2.55508	3.13727e-06
Zm00001eb053070	4.3126	77.6794	40.996	3.68146	8.76635e-07
Zm00001eb053190	332.07	98.5485	215.309	-1.73301	0.0497836
Zm00001eb053350	338.108	83.4764	210.792	-1.99335	0.00760814
Zm00001eb053440	891.845	249.27	570.558	-1.83108	0.0202719
Zm00001eb053780	0	53.3321	26.6661	4.88848	1.12072e-07
Zm00001eb053860	328.62	77.6794	203.15	-2.05394	0.0049003
Zm00001eb053920	234.605	63.7667	149.186	-1.84829	0.0285949
Zm00001eb054570	18.1129	104.345	61.2292	2.40802	0.000879705
Zm00001eb054600	12.9378	73.0418	42.9898	2.33658	0.00472299
Zm00001eb054810	866.832	85.7951	476.314	-3.30794	1.75374e-08
Zm00001eb054890	332.933	67.2448	200.089	-2.27535	0.000844845
Zm00001eb054930	3.45008	45.2164	24.3332	3.14405	0.000574125
Zm00001eb054940	960.847	233.038	596.943	-2.03474	0.00379511
Zm00001eb055260	363.983	1155.92	759.949	1.66187	0.039372
Zm00001eb055460	4805.1	950.703	2877.9	-2.33515	0.000308488
Zm00001eb055750	108.677	706.071	407.374	2.67834	1.08658e-06
Zm00001eb056010	3291.38	900.849	2096.11	-1.86709	0.0197916
Zm00001eb056050	25.8756	209.85	117.863	2.92978	9.78746e-07
Zm00001eb056070	36.2258	1349.53	692.88	5.14669	0
Zm00001eb056560	7.76268	86.9545	47.3586	3.20144	8.00698e-06
Zm00001eb056700	134.553	17.3909	75.972	-2.82172	0.000108365
Zm00001eb056760	4273.79	129.852	2201.82	-5.01994	0
Zm00001eb056830	13.8003	69.5636	41.682	2.18649	0.0135607
Zm00001eb056870	82.8019	6.95636	44.8791	-3.2579	7.56149e-05
Zm00001eb056900	903.921	273.617	588.769	-1.71698	0.0482653
Zm00001eb056970	10.3502	79.9982	45.1742	2.74122	0.000254387
Zm00001eb057290	80.2143	559.987	320.101	2.77419	4.66028e-07
Zm00001eb057350	37.9509	157.678	97.8142	2.00114	0.00669139
Zm00001eb057560	223.393	35.9412	129.667	-2.57317	0.000151318
Zm00001eb057920	37.0883	542.596	289.842	3.80305	1.91058e-12
Zm00001eb058050	861.657	154.199	507.928	-2.46761	7.77857e-05
Zm00001eb058060	221.668	23.1879	122.428	-3.15481	1.70686e-06
Zm00001eb058080	200.967	40.5788	120.773	-2.25521	0.00199189
Zm00001eb058100	55.2013	4.63758	29.9194	-3.12895	0.00117213
Zm00001eb058190	380.371	46.3758	213.373	-2.98463	1.5881e-06
Zm00001eb058270	1530.11	18.5503	774.33	-6.22572	0
Zm00001eb058490	209.592	48.6945	129.143	-2.06311	0.00735954
Zm00001eb058620	56.0638	5.79697	30.9304	-2.91431	0.00265624
Zm00001eb058940	1452.48	257.385	854.934	-2.48766	5.68058e-05
Zm00001eb058970	342.42	1109.54	725.98	1.69052	0.0306495
Zm00001eb059040	235.468	904.327	569.898	1.93262	0.00325004
Zm00001eb059100	8053.35	1662.57	4857.96	-2.27484	0.000668336
Zm00001eb059310	255.306	946.065	600.686	1.88179	0.00529729
Zm00001eb059970	89.7021	18.5503	54.1262	-2.16287	0.0196123
Zm00001eb060100	7.76268	54.4915	31.1271	2.54633	0.0044018
Zm00001eb060190	470.936	1492.14	981.538	1.65974	0.042054
Zm00001eb060260	24076.4	6424.2	15250.3	-1.90571	0.0316513
Zm00001eb060470	0	27.8255	13.9127	4.00537	0.000585885
Zm00001eb060700	308.782	1746.05	1027.41	2.49204	6.72901e-06
Zm00001eb060840	21.563	0	10.7815	-3.66128	0.0415392
Zm00001eb060890	119.028	16.2315	67.6296	-2.73696	0.000288145
Zm00001eb060980	94.8772	6.95636	50.9168	-3.44992	1.32644e-05
Zm00001eb061160	43.9885	158.837	101.413	1.80812	0.0275028
Zm00001eb061260	618.427	2670.08	1644.26	2.10676	0.000596753
Zm00001eb061270	0.86252	31.3036	16.0831	3.60758	0.000920547
Zm00001eb061280	2948.95	11144.1	7046.52	1.91731	0.0073543
Zm00001eb061630	246.681	68.4042	157.542	-1.8217	0.0327915
Zm00001eb061740	151.803	28.9848	90.3942	-2.31461	0.00226935
Zm00001eb061880	2221.85	8397.49	5309.67	1.91727	0.00654661
Zm00001eb061920	13.8003	63.7667	38.7835	2.06453	0.0346066
Zm00001eb061930	194.067	659.695	426.881	1.75519	0.0172422
Zm00001eb062570	683.116	135.649	409.382	-2.31596	0.000346636
Zm00001eb062580	175.092	1882.86	1028.97	3.41241	3.18229e-11
Zm00001eb062830	1.72504	32.463	17.094	3.25781	0.00254982
Zm00001eb062840	124.203	551.871	338.037	2.13445	0.000505761
Zm00001eb062900	57.7888	263.182	160.486	2.15051	0.000870751
Zm00001eb063070	790.068	81.1576	435.613	-3.25284	3.49102e-08
Zm00001eb063200	211.317	38.26	124.789	-2.40794	0.000592609
Zm00001eb063210	722.792	129.852	426.322	-2.45929	9.12487e-05
Zm00001eb063330	4466.99	53577.9	29022.4	3.58369	3.30103e-12
Zm00001eb063440	16.3879	103.186	59.787	2.52226	0.000401402
Zm00001eb063630	0	20.8691	10.4345	3.62587	0.0106061
Zm00001eb063680	3269.81	14184	8726.92	2.11633	0.000964915
Zm00001eb063780	17.2504	93.9109	55.5806	2.32252	0.00224814
Zm00001eb064530	553.738	162.315	358.026	-1.75839	0.0360921
Zm00001eb064700	84.5269	18.5503	51.5386	-2.07901	0.035117
Zm00001eb064730	175.092	45.2164	110.154	-1.90896	0.0260341
Zm00001eb065120	25.8756	212.169	119.022	2.94549	8.09733e-07
Zm00001eb065440	37.9509	0	18.9754	-4.4162	0.000234212
Zm00001eb065620	178.542	10.4345	94.4881	-3.86976	2.71489e-08
Zm00001eb065660	5008.65	930.993	2969.82	-2.42515	0.00012762
Zm00001eb065860	1193.73	159.996	676.862	-2.8844	1.09001e-06
Zm00001eb066110	31.9132	124.055	77.9842	1.89685	0.021544
Zm00001eb066310	41.4009	2.31879	21.8599	-3.36644	0.00237369
Zm00001eb066400	0	24.3473	12.1736	3.82821	0.00240374
Zm00001eb066490	51.7512	207.531	129.641	1.96441	0.00590558
Zm00001eb066540	1322.24	262.023	792.133	-2.32674	0.000269101
Zm00001eb066620	737.454	171.59	454.522	-2.09123	0.00242196
Zm00001eb066830	56.0638	301.442	178.753	2.38729	7.65632e-05
Zm00001eb067190	215.63	22.0285	118.829	-3.18356	1.50981e-06
Zm00001eb067270	41.4009	2.31879	21.8599	-3.36644	0.00237369
Zm00001eb067640	46.5761	295.645	171.111	2.61725	8.03416e-06
Zm00001eb067680	6.03764	71.8824	38.96	3.21794	2.30607e-05
Zm00001eb067710	40835.1	7831.7	24333.4	-2.38213	0.000458771
Zm00001eb067890	1675.01	321.152	998.083	-2.37586	0.000168133
Zm00001eb068250	144.041	27.8255	85.9331	-2.29505	0.00290183
Zm00001eb068310	45.7135	3.47818	24.5959	-3.15032	0.0029006
Zm00001eb068550	212.18	37.1006	124.64	-2.45601	0.000410254
Zm00001eb068730	56.0638	212.169	134.116	1.88449	0.0108988
Zm00001eb069310	250.131	5.79697	127.964	-5.03193	1.58396e-12
Zm00001eb069320	191.479	32.463	111.971	-2.4919	0.000390764
Zm00001eb069660	235.468	54.4915	144.98	-2.07316	0.00592476
Zm00001eb069870	21.563	0	10.7815	-3.66128	0.0415392
Zm00001eb070270	2509.07	403.469	1456.27	-2.63085	1.34642e-05
Zm00001eb070310	2145.95	8069.38	5107.66	1.90989	0.00694676
Zm00001eb070390	60.3764	2.31879	31.3476	-3.8887	3.53129e-05
Zm00001eb070510	236.33	1296.2	766.266	2.44583	1.21602e-05
Zm00001eb070870	40.5384	204.053	122.296	2.27839	0.00042611
Zm00001eb071160	121.615	2577.33	1349.47	4.38386	0
Zm00001eb071180	1.72504	62.6073	32.1662	4.16179	4.36017e-07
Zm00001eb071240	594.276	1969.81	1282.04	1.72558	0.0252545
Zm00001eb071500	894.433	3001.67	1948.05	1.74454	0.0240577
Zm00001eb071650	1619.81	303.761	961.787	-2.4074	0.000123827
Zm00001eb071780	82.8019	481.148	281.975	2.51135	1.0936e-05
Zm00001eb071840	51.7512	5.79697	28.7741	-2.80297	0.00608963
Zm00001eb071880	105.227	4.63758	54.9325	-4.03492	3.48818e-07
Zm00001eb071890	82.8019	652.739	367.77	2.94985	4.61551e-08
Zm00001eb071960	232.88	48.6945	140.787	-2.21379	0.00214257
Zm00001eb072470	10.3502	92.7515	51.5509	2.94982	3.0672e-05
Zm00001eb072560	92.2896	12.7533	52.5215	-2.68397	0.000995828
Zm00001eb072600	1046.24	175.068	610.652	-2.56607	2.81703e-05
Zm00001eb072660	479.561	67.2448	273.403	-2.79928	5.7116e-06
Zm00001eb072720	664.14	134.49	399.315	-2.28764	0.000451978
Zm00001eb072750	798.693	198.256	498.475	-1.99979	0.00517599
Zm00001eb072830	25.8756	113.621	69.7481	2.05585	0.00854068
Zm00001eb072850	334.658	95.0703	214.864	-1.79497	0.0324965
Zm00001eb072870	2281.36	10564.4	6422.88	2.21028	0.000294387
Zm00001eb072900	256.168	2463.71	1359.94	3.25597	2.58191e-10
Zm00001eb072990	179.404	30.1442	104.774	-2.49966	0.000428795
Zm00001eb073010	21.563	0	10.7815	-3.66128	0.0415392
Zm00001eb073030	5.17512	1946.62	975.899	8.10326	0
Zm00001eb073040	39.6759	137.968	88.8219	1.74988	0.0490693
Zm00001eb073290	180.267	20.8691	100.568	-2.99932	1.12864e-05
Zm00001eb073310	26.7381	222.604	124.671	2.97003	5.37266e-07
Zm00001eb073340	314.82	89.2733	202.047	-1.79625	0.0332441
Zm00001eb073500	15.5254	106.664	61.0948	2.63892	0.000151174
Zm00001eb073550	89.7021	13.9127	51.8074	-2.53393	0.00254804
Zm00001eb074080	8013.67	74533.9	41273.8	3.21705	1.02248e-09
Zm00001eb074290	0.86252	34.7818	17.8222	3.75019	0.000272277
Zm00001eb074330	25.0131	136.808	80.9108	2.36517	0.000534135
Zm00001eb074400	225.98	52.1727	139.076	-2.07488	0.00615188
Zm00001eb074840	229.43	60.2885	144.859	-1.89487	0.0213124
Zm00001eb074930	3488.89	688.68	2088.79	-2.33762	0.000274384
Zm00001eb074990	222.53	60.2885	141.409	-1.85119	0.0293809
Zm00001eb075040	282.044	896.211	589.128	1.66119	0.0384347
Zm00001eb075230	5502.88	21456.9	13479.9	1.96281	0.00608783
Zm00001eb075250	308.782	1090.99	699.886	1.81454	0.0100385
Zm00001eb075400	418.322	53.3321	235.827	-2.92704	2.21416e-06
Zm00001eb075450	752.98	6864.77	3808.88	3.18524	6.93055e-10
Zm00001eb075660	14.6628	133.33	73.9966	3.02885	2.78082e-06
Zm00001eb075710	7.76268	45.2164	26.4895	2.28741	0.0330039
Zm00001eb075760	1298.09	5257.85	3277.97	2.01647	0.00194
Zm00001eb076000	2.58756	41.7382	22.1629	3.28944	0.000488609
Zm00001eb076600	873.732	4649.17	2761.45	2.40912	2.0946e-05
Zm00001eb076790	4.3126	38.26	21.2863	2.6972	0.0102498
Zm00001eb077180	400.209	67.2448	233.727	-2.53947	7.42291e-05
Zm00001eb077340	147.491	31.3036	89.3973	-2.16916	0.00630614
Zm00001eb077450	382.096	63.7667	222.931	-2.54742	7.35851e-05
Zm00001eb077500	31.9132	119.418	75.6654	1.84275	0.0330001
Zm00001eb077530	537.35	119.418	328.384	-2.15192	0.00161636
Zm00001eb077540	5483.04	881.139	3182.09	-2.63488	1.51086e-05
Zm00001eb077930	240.643	52.1727	146.408	-2.16483	0.00294607
Zm00001eb078120	2583.25	11325	6954.1	2.13142	0.000742195
Zm00001eb078340	108.677	9.27515	58.9763	-3.30627	1.3872e-05
Zm00001eb078410	6.03764	38.26	22.1488	2.34192	0.0467451
Zm00001eb078680	415.735	20.8691	218.302	-4.19597	2.49405e-11
Zm00001eb078730	6103.19	28091	17097.1	2.20211	0.000490125
Zm00001eb078760	46.5761	176.228	111.402	1.87718	0.0144954
Zm00001eb078790	311.37	1624.31	967.84	2.37593	2.68562e-05
Zm00001eb078980	1882.88	315.355	1099.12	-2.57057	2.46046e-05
Zm00001eb079130	12.0753	99.7079	55.8916	2.86186	3.99547e-05
Zm00001eb079430	177.679	1026.06	601.871	2.51691	5.66258e-06
Zm00001eb079490	46.5761	251.588	149.082	2.3861	0.000106614
Zm00001eb080100	23.288	161.156	92.2219	2.69395	2.11338e-05
Zm00001eb080180	228.568	62.6073	145.587	-1.83668	0.0315855
Zm00001eb080410	0	148.402	74.2012	6.32095	6.66134e-16
Zm00001eb080540	624.464	165.793	395.129	-1.901	0.0119848
Zm00001eb080760	25.8756	115.939	70.9075	2.08451	0.00667192
Zm00001eb080770	79.3518	282.892	181.122	1.80914	0.0152254
Zm00001eb080900	143.178	31.3036	87.241	-2.12691	0.00876467
Zm00001eb081100	43.126	171.59	107.358	1.94562	0.00894355
Zm00001eb081220	129.378	8.11576	68.7469	-3.7117	4.98725e-07
Zm00001eb081770	1.72504	137.968	69.8464	5.274	2.93654e-13
Zm00001eb081810	626.189	131.011	378.6	-2.24027	0.000704584
Zm00001eb082130	29.3257	135.649	82.4874	2.13868	0.00315277
Zm00001eb082290	4397.99	1154.76	2776.37	-1.92748	0.0131079
Zm00001eb082410	153.529	948.384	550.956	2.61189	1.90679e-06
Zm00001eb082530	93.1521	19.7097	56.4309	-2.13663	0.0206384
Zm00001eb082590	28.4632	249.27	138.866	3.04756	1.66218e-07
Zm00001eb082600	376.921	98.5485	237.735	-1.91479	0.0128493
Zm00001eb082610	1429.2	251.588	840.392	-2.49699	5.19096e-05
Zm00001eb082950	20.7005	177.387	99.0439	2.98715	1.10354e-06
Zm00001eb082970	963.435	3108.33	2035.88	1.68789	0.0405052
Zm00001eb083520	115.578	1017.95	566.763	3.11759	3.12768e-09
Zm00001eb083760	290.669	54.4915	172.58	-2.37477	0.000450567
Zm00001eb083870	696.916	3042.25	1869.58	2.12301	0.000515616
Zm00001eb084290	3788.19	662.014	2225.1	-2.51311	4.84306e-05
Zm00001eb084590	9398.88	34446.7	21922.8	1.87359	0.0187317
Zm00001eb084690	14141	2761.68	8451.34	-2.35546	0.000377821
Zm00001eb084740	90.5646	4.63758	47.6011	-3.82293	2.76771e-06
Zm00001eb084940	343.283	2398.79	1371.03	2.7979	1.38312e-07
Zm00001eb084980	59.5139	4.63758	32.0757	-3.23377	0.000508081
Zm00001eb085170	241.506	805.779	523.642	1.7303	0.0212131
Zm00001eb085180	194.067	606.363	400.215	1.63395	0.0477864
Zm00001eb085280	0	25.5067	12.7533	3.88974	0.00148945
Zm00001eb085460	1006.56	164.634	585.597	-2.59806	2.09005e-05
Zm00001eb085640	1.72504	49.8539	25.7895	3.84554	1.24356e-05
Zm00001eb085730	2377.1	439.41	1408.26	-2.43041	0.000101716
Zm00001eb085950	279.456	68.4042	173.93	-2.00036	0.00842251
Zm00001eb085960	102.64	482.308	292.474	2.21129	0.000254945
Zm00001eb086000	321.72	92.7515	207.236	-1.77334	0.0384677
Zm00001eb086170	131.103	18.5503	74.8267	-2.70061	0.000261217
Zm00001eb086270	6.03764	54.4915	30.2646	2.83081	0.000970046
Zm00001eb086530	1135.94	313.036	724.487	-1.85306	0.017301
Zm00001eb086690	730.554	201.735	466.144	-1.84661	0.018018
Zm00001eb086700	5291.56	1437.65	3364.6	-1.87857	0.0212725
Zm00001eb086920	65.5515	306.08	185.816	2.19054	0.000494034
Zm00001eb086930	52.6137	229.56	141.087	2.08566	0.00186678
Zm00001eb087000	27.6006	170.431	99.0158	2.54579	6.37821e-05
Zm00001eb087080	114.715	11.5939	63.1545	-3.1108	3.35845e-05
Zm00001eb087100	22.4255	0	11.2128	-3.71269	0.0307669
Zm00001eb087300	32.7758	137.968	85.3718	2.01163	0.0078656
Zm00001eb087350	138.003	2959.93	1548.97	4.4037	0
Zm00001eb087490	73.3142	1157.07	615.195	3.94522	3.08642e-14
Zm00001eb087530	130.24	11.5939	70.9172	-3.29099	6.11842e-06
Zm00001eb087780	715.029	32.463	373.746	-4.38199	4.74176e-13
Zm00001eb087880	10638.3	2316.47	6477.39	-2.19833	0.00156219
Zm00001eb087960	167.329	32.463	99.8959	-2.29949	0.0020484
Zm00001eb088250	1267.04	375.644	821.343	-1.74883	0.0397409
Zm00001eb088300	18.1129	124.055	71.084	2.65341	7.57235e-05
Zm00001eb088310	92.2896	514.771	303.53	2.45528	1.86219e-05
Zm00001eb088800	226.843	39.4194	133.131	-2.46827	0.000327762
Zm00001eb089100	228.568	49.8539	139.211	-2.15438	0.00340828
Zm00001eb089200	14.6628	74.2012	44.432	2.19994	0.0102853
Zm00001eb089440	78.4893	577.378	327.934	2.84879	1.86071e-07
Zm00001eb089470	246.681	1216.2	731.442	2.29272	7.15515e-05
Zm00001eb089710	152.666	1329.82	741.245	3.10676	2.82167e-09
Zm00001eb089820	62.9639	267.82	165.392	2.05561	0.00198466
Zm00001eb090060	146.628	491.583	319.106	1.73208	0.0221106
Zm00001eb090280	35.3633	571.581	303.472	3.94312	2.76557e-13
Zm00001eb090350	351.908	30.1442	191.026	-3.464	2.8012e-08
Zm00001eb091250	128.515	20.8691	74.6923	-2.51736	0.000909817
Zm00001eb091360	304.469	83.4764	193.973	-1.84307	0.0244703
Zm00001eb091420	677.941	2380.24	1529.09	1.80894	0.012267
Zm00001eb091860	19.838	102.027	60.9323	2.25691	0.00275235
Zm00001eb092280	216.492	873.023	544.758	2.00209	0.00164308
Zm00001eb092550	213.042	18.5503	115.796	-3.39282	3.23977e-07
Zm00001eb092630	6.90016	53.3321	30.1161	2.65163	0.00277084
Zm00001eb093090	29.3257	148.402	88.864	2.26657	0.000946833
Zm00001eb093140	125.928	701.433	413.681	2.45975	1.35489e-05
Zm00001eb093360	172.504	784.91	478.707	2.1734	0.000290111
Zm00001eb093560	419.185	17054.7	8736.93	5.33997	0
Zm00001eb093580	53.4762	4.63758	29.0569	-3.0848	0.00165226
Zm00001eb093650	115.578	388.397	251.987	1.73197	0.0238626
Zm00001eb093670	140.591	667.811	404.201	2.23245	0.00016648
Zm00001eb093890	81.0769	702.593	391.835	3.0854	7.75051e-09
Zm00001eb093910	330.345	93.9109	212.128	-1.79372	0.0329932
Zm00001eb094200	56.0638	3.47818	29.771	-3.43329	0.000319091
Zm00001eb094230	72.4517	6.95636	39.704	-3.07013	0.00037952
Zm00001eb094330	1.72504	28.9848	15.3549	3.10466	0.00835615
Zm00001eb094970	901.333	194.778	548.056	-2.1991	0.000906868
Zm00001eb095060	64.689	11.5939	38.1415	-2.30305	0.0239674
Zm00001eb095160	35.3633	264.342	149.853	2.83629	1.1579e-06
Zm00001eb095190	1095.4	302.602	699.001	-1.84933	0.0177626
Zm00001eb095310	5691.77	195.938	2943.85	-4.84676	0
Zm00001eb095550	273.419	13.9127	143.666	-4.12074	3.95236e-10
Zm00001eb095700	191.479	32.463	111.971	-2.4919	0.000390764
Zm00001eb096300	81.9394	338.543	210.241	2.0214	0.002119
Zm00001eb097100	138.003	503.177	320.59	1.85188	0.00777058
Zm00001eb097520	742.629	207.531	475.08	-1.82971	0.020529
Zm00001eb097550	1007.42	163.475	585.449	-2.60937	1.87045e-05
Zm00001eb097620	33.6383	148.402	91.0203	2.07997	0.00408874
Zm00001eb097800	1503.37	390.716	947.044	-1.93875	0.00885637
Zm00001eb098090	1.72504	26.6661	14.1955	2.99266	0.0188079
Zm00001eb098170	39.6759	463.758	251.717	3.48476	1.56905e-10
Zm00001eb098180	27.6006	159.996	93.7985	2.4557	0.000164947
Zm00001eb098570	100.915	19.7097	60.3123	-2.24983	0.00899264
Zm00001eb098700	524.412	30.1442	277.278	-4.03687	3.96818e-11
Zm00001eb098880	2366.75	11799.2	7082.95	2.31676	8.81983e-05
Zm00001eb099030	0	22.0285	11.0142	3.69656	0.00641576
Zm00001eb099610	7812.7	279.414	4046.06	-4.79577	2.22045e-16
Zm00001eb099680	0	20.8691	10.4345	3.62587	0.0106061
Zm00001eb099710	1066.94	315.355	691.146	-1.75223	0.0377622
Zm00001eb099720	487.324	41.7382	264.531	-3.48614	8.86246e-09
Zm00001eb100070	1.72504	79.9982	40.8616	4.50464	8.00609e-09
Zm00001eb100490	1631.02	6387.1	4009.06	1.96811	0.00347352
Zm00001eb100500	39.6759	303.761	171.719	2.87751	5.13382e-07
Zm00001eb100690	668.453	48.6945	358.574	-3.72722	3.85381e-10
Zm00001eb100700	246.681	17.3909	132.036	-3.68668	1.81806e-08
Zm00001eb100710	3202.54	246.951	1724.74	-3.68655	1.00041e-10
Zm00001eb100780	4.3126	107.824	56.0681	4.14389	3.40942e-09
Zm00001eb100800	1184.24	30.1442	607.192	-5.20904	0
Zm00001eb101280	3001.57	180.865	1591.22	-4.03834	1.55742e-12
Zm00001eb101450	12566.9	1088.67	6827.79	-3.52665	7.55199e-10
Zm00001eb101510	0.86252	22.0285	11.4455	3.13866	0.0305435
Zm00001eb101770	169.054	8.11576	88.5848	-4.09235	9.27485e-09
Zm00001eb102330	0.86252	47.5351	24.1988	4.17746	4.70029e-06
Zm00001eb102510	40.5384	1077.08	558.808	4.66736	0
Zm00001eb102540	216.492	861.43	538.961	1.98285	0.00199323
Zm00001eb103100	100.052	0	50.0261	-5.7595	8.45123e-10
Zm00001eb103110	168.191	4.63758	86.4145	-4.70093	2.94566e-10
Zm00001eb103310	510.612	74.2012	292.406	-2.75118	8.19072e-06
Zm00001eb103380	18393.2	2831.24	10612.2	-2.69884	1.18275e-05
Zm00001eb103410	317.407	32.463	174.935	-3.21526	3.30673e-07
Zm00001eb103650	47.4386	175.068	111.254	1.84233	0.0189632
Zm00001eb104220	2109.72	333.905	1221.81	-2.65254	1.06673e-05
Zm00001eb104250	238.055	68.4042	153.23	-1.77076	0.0470187
Zm00001eb104700	80.2143	10.4345	45.3244	-2.73483	0.00130048
Zm00001eb105120	2365.89	434.773	1400.33	-2.43884	9.35094e-05
Zm00001eb105350	0	22.0285	11.0142	3.69656	0.00641576
Zm00001eb105400	236.33	40.5788	138.455	-2.48699	0.000262356
Zm00001eb105530	615.839	2008.07	1311.95	1.70205	0.0313192
Zm00001eb105670	139.728	1082.87	611.301	2.93696	3.07431e-08
Zm00001eb105770	517.512	140.287	328.899	-1.86889	0.0160452
Zm00001eb105950	0	18.5503	9.27515	3.473	0.0295403
Zm00001eb106060	1265.32	4052.08	2658.7	1.67765	0.0485449
Zm00001eb106140	469.211	4101.94	2285.57	3.12275	1.60411e-09
Zm00001eb106250	377.784	85.7951	231.789	-2.11391	0.00274722
Zm00001eb106620	28.4632	1.15939	14.8113	-3.32603	0.0204449
Zm00001eb106660	994.485	102.027	548.256	-3.26079	2.44836e-08
Zm00001eb106770	778.855	2859.07	1818.96	1.87352	0.00690449
Zm00001eb106950	333.795	1550.11	941.952	2.20881	0.000180128
Zm00001eb107130	113.853	543.756	328.804	2.23669	0.00018005
Zm00001eb107200	354.496	2171.54	1263.02	2.60833	1.58887e-06
Zm00001eb107630	5.17512	35.9412	20.5582	2.42298	0.0421132
Zm00001eb107730	151.803	759.403	455.603	2.30811	6.9415e-05
Zm00001eb107740	13.8003	90.4327	52.1165	2.55587	0.000520558
Zm00001eb107770	644.302	106.664	375.483	-2.57314	3.40717e-05
Zm00001eb107990	7221.88	1712.42	4467.15	-2.07509	0.00424448
Zm00001eb108240	241.506	30.1442	135.825	-2.9245	7.95847e-06
Zm00001eb108330	96.6022	23.1879	59.895	-1.97275	0.0460097
Zm00001eb108350	983.273	222.604	602.938	-2.13349	0.00160554
Zm00001eb108520	2.58756	32.463	17.5253	2.94605	0.00826969
Zm00001eb108910	667.59	110.142	388.866	-2.57873	3.14984e-05
Zm00001eb108950	1781.97	292.167	1037.07	-2.60067	1.81672e-05
Zm00001eb109450	561.5	31.3036	296.402	-4.08385	1.99479e-11
Zm00001eb109860	56.0638	235.357	145.71	2.03284	0.0028373
Zm00001eb109980	33.6383	166.953	100.295	2.24782	0.000840399
Zm00001eb110040	384.684	4.63758	194.661	-5.88433	2.22045e-16
Zm00001eb110050	298.432	13.9127	156.172	-4.24615	9.32082e-11
Zm00001eb110130	1047.1	26.6661	536.883	-5.19746	0
Zm00001eb110620	0.86252	26.6661	13.7643	3.39224	0.00507728
Zm00001eb110700	82.8019	293.327	188.064	1.80107	0.0158354
Zm00001eb110840	1064.35	5051.48	3057.91	2.24467	0.000151193
Zm00001eb111010	0	20.8691	10.4345	3.62587	0.0106061
Zm00001eb111040	1.72504	34.7818	18.2534	3.35151	0.00118276
Zm00001eb111370	304.469	68.4042	186.437	-2.12322	0.00308156
Zm00001eb111390	3118.01	826.648	1972.33	-1.91281	0.0132316
Zm00001eb111590	3139.57	921.718	2030.64	-1.76604	0.0441056
Zm00001eb111650	801.281	2578.49	1689.89	1.68375	0.0395588
Zm00001eb111690	1100.58	190.141	645.358	-2.52108	4.29859e-05
Zm00001eb112180	240.643	44.057	142.35	-2.39936	0.000499385
Zm00001eb112330	0	32.463	16.2315	4.21184	9.93358e-05
Zm00001eb112660	1952.74	321.152	1136.95	-2.59695	1.88321e-05
Zm00001eb112680	26.7381	112.461	69.5997	1.99719	0.013093
Zm00001eb112700	15.5254	100.867	58.1963	2.5598	0.000333246
Zm00001eb112720	0	17.3909	8.69545	3.38993	0.0495254
Zm00001eb112850	4.3126	39.4194	21.866	2.73816	0.00746189
Zm00001eb113490	165.604	918.24	541.922	2.45746	1.18936e-05
Zm00001eb113940	79.3518	586.653	333.003	2.85631	1.66231e-07
Zm00001eb114110	12.9378	67.2448	40.0913	2.22051	0.0123736
Zm00001eb114140	335.52	38.26	186.89	-3.07004	9.96706e-07
Zm00001eb114370	184.579	18.5503	101.565	-3.18796	2.63169e-06
Zm00001eb114380	168.191	25.5067	96.849	-2.63304	0.000194851
Zm00001eb114390	119.89	17.3909	68.6406	-2.6578	0.000461759
Zm00001eb114710	85.3895	4.63758	45.0135	-3.73999	6.05973e-06
Zm00001eb114860	150.941	622.594	386.768	2.03046	0.00134541
Zm00001eb114950	0	23.1879	11.5939	3.76391	0.00391117
Zm00001eb115280	19.838	139.127	79.4826	2.69712	3.47804e-05
Zm00001eb115880	22.4255	0	11.2128	-3.71269	0.0307669
Zm00001eb115970	73.3142	671.289	372.302	3.1615	3.23642e-09
Zm00001eb116200	9079.75	1819.09	5449.42	-2.31821	0.000457475
Zm00001eb116230	144.041	940.268	542.155	2.69037	7.44297e-07
Zm00001eb116510	275.144	42.8976	159.021	-2.62806	6.3903e-05
Zm00001eb116650	1242.89	344.34	793.615	-1.84597	0.0185169
Zm00001eb116830	1821.64	512.452	1167.05	-1.82585	0.0234177
Zm00001eb116850	3222.37	684.042	1953.21	-2.23276	0.000739193
Zm00001eb116930	4162.52	752.447	2457.48	-2.46477	8.10856e-05
Zm00001eb116960	30.1882	114.78	72.4841	1.86206	0.031094
Zm00001eb116990	0	32.463	16.2315	4.21184	9.93358e-05
Zm00001eb117000	58.6513	295.645	177.148	2.29646	0.000189954
Zm00001eb117110	2.58756	88.1139	45.3507	4.33025	7.54816e-09
Zm00001eb117260	37.9509	0	18.9754	-4.4162	0.000234212
Zm00001eb117560	20.7005	262.023	141.362	3.5448	8.67156e-10
Zm00001eb117850	945.322	3135	2040.16	1.72753	0.0285018
Zm00001eb117870	176.817	28.9848	102.901	-2.53207	0.000351789
Zm00001eb118010	870.282	229.56	549.921	-1.91373	0.0104654
Zm00001eb118040	146.628	15.0721	80.8502	-3.12872	1.01782e-05
Zm00001eb118060	328.62	85.7951	207.208	-1.91387	0.014025
Zm00001eb118230	87.1145	2.31879	44.7166	-4.40235	2.98852e-07
Zm00001eb118930	87.1145	16.2315	51.673	-2.29518	0.0103638
Zm00001eb118970	1148.01	201.735	674.874	-2.4973	5.35857e-05
Zm00001eb119120	10.3502	70.723	40.5366	2.56799	0.00129828
Zm00001eb119200	46.5761	0	23.288	-4.69585	2.38738e-05
Zm00001eb119260	1454.21	277.095	865.652	-2.38368	0.000155904
Zm00001eb119410	9033.17	39174.8	24104	2.11638	0.00150712
Zm00001eb119650	18.9754	158.837	88.9062	2.94417	2.56113e-06
Zm00001eb119910	1457.66	8224.74	4841.2	2.49475	8.7004e-06
Zm00001eb119920	43.126	249.27	146.198	2.47932	4.49014e-05
Zm00001eb120000	65.5515	252.748	159.15	1.91624	0.00697669
Zm00001eb120230	25.8756	0	12.9378	-3.9016	0.00947623
Zm00001eb120430	132.828	25.5067	79.1674	-2.29689	0.00344782
Zm00001eb120690	29.3257	299.124	164.225	3.26832	8.61914e-09
Zm00001eb120710	304.469	42.8976	173.684	-2.77319	1.57203e-05
Zm00001eb120900	855.62	2831.24	1843.43	1.72412	0.0284402
Zm00001eb120990	209.592	17.3909	113.492	-3.45366	2.20663e-07
Zm00001eb121020	0	30.1442	15.0721	4.11233	0.000237733
Zm00001eb121290	683.978	53.3321	368.655	-3.63377	9.34076e-10
Zm00001eb121710	506.299	137.968	322.133	-1.86113	0.0171254
Zm00001eb121950	79.3518	9.27515	44.3135	-2.86212	0.000701484
Zm00001eb122410	5339.86	863.748	3101.8	-2.62542	1.6564e-05
Zm00001eb122450	0	62.6073	31.3036	5.11013	8.84189e-09
Zm00001eb122740	1028.12	3591.8	2309.96	1.80276	0.0147925
Zm00001eb122890	82.8019	554.19	318.496	2.71448	9.42588e-07
Zm00001eb122980	5624.49	40055.9	22840.2	2.83179	1.93088e-07
Zm00001eb123270	1147.15	79.9982	613.575	-3.81002	5.63234e-11
Zm00001eb123330	112.99	11.5939	62.292	-3.08931	4.09319e-05
Zm00001eb123590	27.6006	0	13.8003	-3.98744	0.00536065
Zm00001eb123820	200.967	37.1006	119.034	-2.37841	0.000812167
Zm00001eb124100	171.641	39.4194	105.53	-2.06991	0.0093375
Zm00001eb124170	1587.9	401.15	994.525	-1.97973	0.00629938
Zm00001eb124520	132.828	980.847	556.838	2.86651	8.16014e-08
Zm00001eb124660	44.851	3.47818	24.1646	-3.12402	0.00352186
Zm00001eb124830	237.193	3203.4	1720.3	3.74465	1.73528e-13
Zm00001eb125030	12.0753	136.808	74.4419	3.31057	2.48644e-07
Zm00001eb125390	147.491	595.928	371.71	2.00044	0.00183198
Zm00001eb125520	7.76268	95.0703	51.4165	3.32738	1.98735e-06
Zm00001eb125730	225.98	59.1291	142.555	-1.90033	0.0208349
Zm00001eb126000	25.8756	195.938	110.907	2.83176	3.13307e-06
Zm00001eb126180	1323.97	201.735	762.851	-2.70271	6.7423e-06
Zm00001eb126230	62.9639	217.966	140.465	1.76081	0.0274892
Zm00001eb126240	6.03764	41.7382	23.8879	2.46156	0.0200096
Zm00001eb126300	3.45008	49.8539	26.652	3.27908	0.000166837
Zm00001eb126330	124.203	412.744	268.474	1.71707	0.0263399
Zm00001eb126380	718.479	99.7079	409.093	-2.82541	2.79631e-06
Zm00001eb126390	1619.81	313.036	966.424	-2.36427	0.000187801
Zm00001eb126400	9.48772	63.7667	36.6272	2.52833	0.00252269
Zm00001eb126780	1278.25	339.702	808.978	-1.90583	0.0113985
Zm00001eb126910	108.677	484.627	296.652	2.1372	0.000533423
Zm00001eb126940	4.3126	35.9412	20.1269	2.6116	0.0194403
Zm00001eb127080	1413.67	381.441	897.555	-1.8846	0.0137803
Zm00001eb127090	93.1521	1.15939	47.1558	-4.96334	2.04992e-08
Zm00001eb127250	0	18.5503	9.27515	3.473	0.0295403
Zm00001eb127380	26.7381	151.881	89.3093	2.42433	0.00024764
Zm00001eb127440	2.58756	30.1442	16.3659	2.84565	0.0173653
Zm00001eb127570	1.72504	77.6794	39.7022	4.46338	1.32058e-08
Zm00001eb127590	13.8003	105.505	59.6526	2.77387	5.85575e-05
Zm00001eb127770	9918.11	34034	21976.1	1.77864	0.0465533
Zm00001eb127820	7.76268	111.302	59.5322	3.55039	1.47519e-07
Zm00001eb127870	55.2013	2.31879	28.76	-3.764	0.000102618
Zm00001eb127920	148.353	612.16	380.257	2.03078	0.00134956
Zm00001eb127940	101.777	17.3909	59.5841	-2.42562	0.00316622
Zm00001eb128000	760.742	3031.81	1896.28	1.99196	0.00210214
Zm00001eb128330	2.58756	105.505	54.0462	4.58432	2.98866e-10
Zm00001eb129830	0	127.533	63.7667	6.10662	1.72085e-14
Zm00001eb129850	82.8019	18.5503	50.6761	-2.04994	0.0426545
Zm00001eb130020	192.342	6.95636	99.6491	-4.45399	4.11397e-10
Zm00001eb130240	5859.96	64.9261	2962.44	-6.45421	0
Zm00001eb130310	1848.38	190.141	1019.26	-3.26806	1.46633e-08
Zm00001eb130330	120.753	19.7097	70.2312	-2.50424	0.00118554
Zm00001eb130410	1231.68	214.488	723.083	-2.511	4.6225e-05
Zm00001eb130450	547.7	133.33	340.515	-2.02274	0.00467395
Zm00001eb130940	56.9263	6.95636	31.9413	-2.73271	0.00542741
Zm00001eb131120	25.0131	197.097	111.055	2.88569	1.85932e-06
Zm00001eb131150	127.653	481.148	304.401	1.89841	0.00519399
Zm00001eb131240	20.7005	125.215	72.9575	2.49121	0.000259896
Zm00001eb131390	51.7512	0	25.8756	-4.84074	6.80713e-06
Zm00001eb131710	1026.4	309.558	667.978	-1.72305	0.0467526
Zm00001eb131850	48.3011	6.95636	27.6287	-2.50431	0.0269487
Zm00001eb131870	4323.81	957.659	2640.74	-2.17246	0.00142734
Zm00001eb131950	36.2258	144.924	90.575	1.94483	0.0117618
Zm00001eb132210	132.828	527.524	330.176	1.97416	0.00247292
Zm00001eb132340	47.4386	6.95636	27.1975	-2.47935	0.0317363
Zm00001eb132480	87.977	427.816	257.897	2.25704	0.000178308
Zm00001eb132490	41.4009	306.08	173.74	2.82978	8.29455e-07
Zm00001eb133110	1274.8	322.311	798.558	-1.97732	0.00624922
Zm00001eb133120	12.9378	82.317	47.6274	2.50479	0.00105387
Zm00001eb133680	148.353	38.26	93.3067	-1.90313	0.0335194
Zm00001eb133790	111.265	16.2315	63.7483	-2.6413	0.000656977
Zm00001eb134100	55.2013	6.95636	31.0788	-2.68984	0.00743118
Zm00001eb134300	0	32.463	16.2315	4.21184	9.93358e-05
Zm00001eb134420	119.028	502.017	310.523	2.0588	0.00112569
Zm00001eb134570	22.4255	249.27	135.848	3.36729	6.63267e-09
Zm00001eb134580	6.03764	67.2448	36.6412	3.12445	5.98353e-05
Zm00001eb134590	175.954	920.559	548.256	2.3746	3.05581e-05
Zm00001eb134630	101.777	463.758	282.767	2.16689	0.000410106
Zm00001eb134670	42.2635	223.763	133.013	2.35275	0.000182521
Zm00001eb134760	16.3879	78.8388	47.6133	2.14224	0.0122258
Zm00001eb134890	342.42	1264.9	803.659	1.87927	0.00549636
Zm00001eb135160	68.1391	677.086	372.613	3.27668	7.48347e-10
Zm00001eb135170	37.0883	565.784	301.436	3.86321	7.75602e-13
Zm00001eb135180	220.805	745.49	483.148	1.7466	0.0184246
Zm00001eb135200	7.76268	62.6073	35.185	2.74006	0.000807954
Zm00001eb135250	16.3879	81.1576	48.7727	2.18306	0.00873386
Zm00001eb135430	153.529	559.987	356.758	1.85385	0.0073865
Zm00001eb135520	5427.84	1339.1	3383.47	-2.01755	0.00641374
Zm00001eb135650	272.556	1028.38	650.469	1.90828	0.00410247
Zm00001eb135800	423.497	1705.47	1064.48	2.00481	0.00161955
Zm00001eb135970	0.86252	52.1727	26.5176	4.30592	1.23206e-06
Zm00001eb136230	346.733	98.5485	222.641	-1.795	0.0319433
Zm00001eb136620	3017.09	612.16	1814.63	-2.29756	0.000390647
Zm00001eb137000	386.409	41.7382	214.074	-3.15289	3.40221e-07
Zm00001eb137020	1043.65	287.53	665.589	-1.85287	0.0171957
Zm00001eb137110	1844.93	314.196	1079.56	-2.5465	3.13536e-05
Zm00001eb137580	78.4893	284.051	181.27	1.8304	0.0127681
Zm00001eb137650	47.4386	1.15939	24.299	-4.02203	0.000126512
Zm00001eb137790	33.6383	120.577	77.1076	1.78469	0.0473023
Zm00001eb137930	1441.27	6506.52	3973.89	2.17304	0.000374421
Zm00001eb138510	39.6759	379.122	209.399	3.1954	8.51566e-09
Zm00001eb138530	48.3011	639.985	344.143	3.67589	5.37881e-12
Zm00001eb138720	0	19.7097	9.85485	3.55149	0.0176546
Zm00001eb138820	608.939	68.4042	338.672	-3.11864	1.94032e-07
Zm00001eb139500	1138.53	324.63	731.578	-1.80419	0.0255103
Zm00001eb139540	58.6513	6.95636	32.8039	-2.77435	0.0039784
Zm00001eb139550	27.6006	0	13.8003	-3.98744	0.00536065
Zm00001eb139640	102.64	18.5503	60.5951	-2.35337	0.00471582
Zm00001eb139790	42.2635	4.63758	23.4505	-2.75912	0.0174427
Zm00001eb139850	133.691	601.725	367.708	2.15417	0.000395467
Zm00001eb139920	261.343	6.95636	134.15	-4.89221	2.58549e-12
Zm00001eb140380	1530.97	325.79	928.381	-2.22573	0.000693187
Zm00001eb140670	20.7005	114.78	67.7402	2.36769	0.000873904
Zm00001eb140690	637.402	18.5503	327.976	-4.96499	3.55271e-15
Zm00001eb140900	1.72504	53.3321	27.5286	3.93891	4.78712e-06
Zm00001eb141130	1392.97	142.605	767.787	-3.27068	1.65728e-08
Zm00001eb141410	109.54	441.729	275.635	1.99284	0.00227051
Zm00001eb141560	668.453	2470.67	1569.56	1.88297	0.00603129
Zm00001eb142000	350.183	85.7951	217.989	-2.00504	0.0067904
Zm00001eb142090	639.99	2600.52	1620.25	2.0194	0.00151272
Zm00001eb142200	5012.96	575.059	2794.01	-3.1196	7.24686e-08
Zm00001eb142600	41.4009	146.084	93.7423	1.77259	0.0391831
Zm00001eb142680	171.641	15.0721	93.3568	-3.35315	1.10804e-06
Zm00001eb142760	53.4762	9.27515	31.3757	-2.30958	0.0420474
Zm00001eb142790	2.58756	33.6224	18.105	2.99374	0.00573195
Zm00001eb142850	59.5139	4.63758	32.0757	-3.23377	0.000508081
Zm00001eb143960	120.753	16.2315	68.4921	-2.75739	0.00024088
Zm00001eb144190	65.5515	11.5939	38.5727	-2.32161	0.0210944
Zm00001eb144240	20488.3	4636.42	12562.4	-2.14325	0.00348161
Zm00001eb144350	700.366	69.5636	384.965	-3.29626	2.67983e-08
Zm00001eb144530	2865.29	635.348	1750.32	-2.16966	0.00129853
Zm00001eb144570	13.8003	83.4764	48.6383	2.44294	0.00149956
Zm00001eb144810	317.407	83.4764	200.442	-1.90274	0.0155601
Zm00001eb144910	1096.26	4334.97	2715.62	1.98153	0.00262303
Zm00001eb144930	4422.14	270.139	2346.14	-4.02333	1.60505e-12
Zm00001eb144960	20327	315.355	10321.2	-6.00161	0
Zm00001eb144970	31.0507	2.31879	16.6847	-2.97399	0.0342582
Zm00001eb145070	21.563	0	10.7815	-3.66128	0.0415392
Zm00001eb145250	2.58756	34.7818	18.6847	3.03989	0.0039867
Zm00001eb145260	24.1506	100.867	62.5089	1.97964	0.0185436
Zm00001eb145310	137.141	4.63758	70.8891	-4.41051	7.11202e-09
Zm00001eb145400	8124.07	42160.2	25142.1	2.37533	7.49953e-05
Zm00001eb145420	439.885	2033.58	1236.73	2.20387	0.000194282
Zm00001eb145430	1828.54	5984.79	3906.67	1.70955	0.0423482
Zm00001eb145490	683.116	2226.04	1454.58	1.70145	0.0323987
Zm00001eb145570	361.396	1703.15	1032.27	2.2305	0.000141935
Zm00001eb145580	4301.39	15178.8	9740.08	1.81872	0.0224161
Zm00001eb145600	56.0638	2.31879	29.1913	-3.78555	8.5573e-05
Zm00001eb145660	84.5269	287.53	186.028	1.74339	0.0254139
Zm00001eb145860	651.202	165.793	408.498	-1.9613	0.00733797
Zm00001eb145890	270.831	76.52	173.676	-1.79788	0.0359782
Zm00001eb145930	34.5008	272.458	153.479	2.91337	4.83658e-07
Zm00001eb145950	509.749	112.461	311.105	-2.1613	0.00153517
Zm00001eb145980	16.3879	83.4764	49.9321	2.22276	0.00624982
Zm00001eb146150	150.078	23.1879	86.6332	-2.59815	0.000341521
Zm00001eb146210	5.17512	35.9412	20.5582	2.42298	0.0421132
Zm00001eb146370	129.378	25.5067	77.4423	-2.25948	0.0046488
Zm00001eb146530	301.882	86.9545	194.418	-1.77324	0.0397897
Zm00001eb146550	936.696	226.082	581.389	-2.04145	0.00358818
Zm00001eb146610	1455.07	239.995	847.533	-2.59037	2.05179e-05
Zm00001eb146650	53.4762	832.445	442.96	3.9127	1.12244e-13
Zm00001eb146750	4743	1376.2	3059.6	-1.78367	0.0443534
Zm00001eb146820	18.9754	200.575	109.775	3.27708	4.41816e-08
Zm00001eb146840	151.803	31.3036	91.5536	-2.2102	0.00455306
Zm00001eb147010	15.5254	69.5636	42.5445	2.03601	0.0320638
Zm00001eb147170	2394.35	479.989	1437.17	-2.31393	0.000317815
Zm00001eb147250	56.9263	190.141	123.533	1.70655	0.046116
Zm00001eb147440	64.689	417.382	241.035	2.65413	2.83195e-06
Zm00001eb147470	0	34.7818	17.3909	4.30487	4.26676e-05
Zm00001eb147780	3960.69	1132.73	2546.71	-1.8042	0.0352878
Zm00001eb147910	67.2765	231.879	149.578	1.75647	0.0269141
Zm00001eb147940	0	18.5503	9.27515	3.473	0.0295403
Zm00001eb148140	2.58756	30.1442	16.3659	2.84565	0.0173653
Zm00001eb148150	2820.44	682.883	1751.66	-2.04312	0.00410967
Zm00001eb148270	292.394	59.1291	175.762	-2.26926	0.00103285
Zm00001eb148310	3038.66	742.012	1890.33	-2.03109	0.00467558
Zm00001eb148380	14.6628	262.023	138.343	3.99306	9.82636e-12
Zm00001eb148550	26.7381	1.15939	13.9488	-3.2422	0.0343103
Zm00001eb148570	150.941	944.906	547.923	2.63081	1.52315e-06
Zm00001eb148800	42.2635	2.31879	22.2911	-3.39478	0.00192351
Zm00001eb148820	2474.57	8933.13	5703.85	1.85117	0.0130549
Zm00001eb149380	18.9754	77.6794	48.3274	1.93041	0.0445134
Zm00001eb149550	136.278	8.11576	72.1969	-3.78553	2.35381e-07
Zm00001eb149570	150.078	11.5939	80.8362	-3.49265	8.3365e-07
Zm00001eb149740	148.353	1464.31	806.334	3.28638	2.26806e-10
Zm00001eb149880	248.406	793.025	520.716	1.66701	0.036373
Zm00001eb150260	2509.93	605.204	1557.57	-2.04867	0.00379029
Zm00001eb150610	49.1636	553.031	301.097	3.44134	1.55095e-10
Zm00001eb151340	1504.23	267.82	886.027	-2.48118	6.03753e-05
Zm00001eb151700	6.90016	47.5351	27.2177	2.4919	0.0102665
Zm00001eb151950	1048.82	171.59	610.207	-2.59826	2.05449e-05
Zm00001eb152020	194.929	925.196	560.063	2.23561	0.000142138
Zm00001eb152160	55.2013	2.31879	28.76	-3.764	0.000102618
Zm00001eb152290	15.5254	90.4327	52.979	2.40542	0.00144988
Zm00001eb152390	60.3764	4.63758	32.507	-3.25385	0.000431467
Zm00001eb152880	384.684	107.824	246.254	-1.81666	0.026163
Zm00001eb153030	1003.97	248.11	626.042	-2.00826	0.00475126
Zm00001eb153090	0	46.3758	23.1879	4.6964	8.94005e-07
Zm00001eb153620	1544.77	336.224	940.499	-2.19344	0.000934516
Zm00001eb153700	13.8003	423.179	218.49	4.75756	2.22045e-16
Zm00001eb153730	1444.72	409.266	926.993	-1.81482	0.0243469
Zm00001eb153840	15.5254	418.541	217.033	4.59141	8.88178e-16
Zm00001eb153860	12.0753	100.867	56.4713	2.87822	3.36255e-05
Zm00001eb154040	510.612	1783.15	1146.88	1.80024	0.012385
Zm00001eb154070	807.318	5591.76	3199.54	2.78914	1.69017e-07
Zm00001eb154120	165.604	26.6661	96.1349	-2.55118	0.000362072
Zm00001eb154210	0	25.5067	12.7533	3.88974	0.00148945
Zm00001eb154230	2.58756	32.463	17.5253	2.94605	0.00826969
Zm00001eb154350	14.6628	119.418	67.0402	2.87231	1.60685e-05
Zm00001eb154440	2116.62	7408.53	4762.57	1.80648	0.0187104
Zm00001eb154450	114.715	579.697	347.206	2.318	7.3321e-05
Zm00001eb154590	3212.89	491.583	1852.23	-2.70357	6.48978e-06
Zm00001eb154650	63.8265	4.63758	34.232	-3.33147	0.000227107
Zm00001eb154730	574.438	159.996	367.217	-1.83167	0.0208153
Zm00001eb154800	10.3502	85.7951	48.0727	2.8398	9.55451e-05
Zm00001eb154850	436.435	39.4194	237.927	-3.40643	2.48962e-08
Zm00001eb154960	79.3518	0	39.6759	-5.43437	2.46834e-08
Zm00001eb155090	387.271	104.345	245.808	-1.87275	0.0173305
Zm00001eb155430	331.208	2277.05	1304.13	2.7742	1.89446e-07
Zm00001eb155600	83.6644	12.7533	48.2089	-2.54552	0.00303789
Zm00001eb155610	726.242	151.881	439.061	-2.24314	0.000647684
Zm00001eb155660	244.093	1315.91	780.003	2.42131	1.61643e-05
Zm00001eb155710	1242.03	352.456	797.242	-1.81155	0.0243615
Zm00001eb155800	1576.69	195.938	886.312	-2.99606	3.0115e-07
Zm00001eb155860	58.6513	197.097	127.874	1.71619	0.0416924
Zm00001eb155940	646.89	136.808	391.849	-2.22547	0.000790649
Zm00001eb155950	376.059	64.9261	220.492	-2.49932	0.000113521
Zm00001eb156290	3.45008	44.057	23.7535	3.10821	0.000788197
Zm00001eb156760	94.8772	314.196	204.536	1.70737	0.0319723
Zm00001eb156780	71.5891	441.729	256.659	2.59335	5.02467e-06
Zm00001eb156800	3.45008	103.186	53.3181	4.2981	1.97965e-09
Zm00001eb156830	43.126	4.63758	23.8818	-2.78696	0.0144475
Zm00001eb157150	1698.3	6001.02	3849.66	1.81994	0.0151219
Zm00001eb157270	846.132	150.721	498.427	-2.47394	7.38239e-05
Zm00001eb157490	160.429	755.925	458.177	2.22275	0.000174484
Zm00001eb157860	1678.46	6123.92	3901.19	1.86611	0.00968346
Zm00001eb157880	347.595	51.0133	199.304	-2.72304	1.87171e-05
Zm00001eb158020	480.423	5446.83	2963.63	3.49776	6.58262e-12
Zm00001eb158120	5.17512	54.4915	29.8333	2.99735	0.000403741
Zm00001eb158210	15.5254	128.693	72.109	2.90529	8.8578e-06
Zm00001eb158260	111.265	18.5503	64.9077	-2.46769	0.00189162
Zm00001eb158470	529.587	1784.31	1156.95	1.74873	0.0199748
Zm00001eb158520	68.1391	0	34.0695	-5.22183	2.00905e-07
Zm00001eb158610	382.096	39.4194	210.758	-3.21552	1.99417e-07
Zm00001eb158620	96.6022	507.814	302.208	2.37116	4.6517e-05
Zm00001eb158650	374.334	1356.49	865.412	1.85211	0.00719907
Zm00001eb158660	11.2128	95.0703	53.1415	2.88648	4.21666e-05
Zm00001eb159010	1071.25	3569.77	2320.51	1.73472	0.0278932
Zm00001eb159020	25.8756	0	12.9378	-3.9016	0.00947623
Zm00001eb159060	993.623	268.979	631.301	-1.87769	0.0140414
Zm00001eb159110	0.86252	49.8539	25.3582	4.24313	2.38679e-06
Zm00001eb159150	181.992	831.285	506.638	2.17961	0.000266933
Zm00001eb159180	709.854	3390.07	2049.96	2.25262	0.000123075
Zm00001eb159210	1240.3	175.068	707.686	-2.81113	2.27892e-06
Zm00001eb159250	348.458	85.7951	217.127	-1.99796	0.00719215
Zm00001eb159290	948.772	107.824	528.298	-3.11475	1.17658e-07
Zm00001eb159340	67.2765	464.917	266.097	2.75407	7.82316e-07
Zm00001eb159610	23326.8	406.947	11866.9	-5.83429	0
Zm00001eb160210	370.021	60.2885	215.155	-2.57982	5.81936e-05
Zm00001eb160430	27.6006	0	13.8003	-3.98744	0.00536065
Zm00001eb160710	494.224	1681.12	1087.67	1.76222	0.0174155
Zm00001eb160730	52.6137	253.907	153.26	2.22994	0.000446464
Zm00001eb160990	585.651	42.8976	314.274	-3.71252	6.22893e-10
Zm00001eb161200	42.2635	190.141	116.202	2.12004	0.00187766
Zm00001eb161250	77.6268	0	38.8134	-5.40365	3.36079e-08
Zm00001eb161350	3.45008	39.4194	21.4347	2.95521	0.00289169
Zm00001eb161380	27.6006	106.664	67.1324	1.87937	0.0316971
Zm00001eb161550	54.3387	192.459	123.399	1.78874	0.025241
Zm00001eb161780	4856.85	17534.7	11195.8	1.8517	0.0172818
Zm00001eb161910	64.689	329.268	196.978	2.31381	0.000137615
Zm00001eb162360	338.97	1783.15	1061.06	2.38856	2.31064e-05
Zm00001eb162540	100.052	2.31879	51.1855	-4.59757	4.20423e-08
Zm00001eb162670	310.507	81.1576	195.832	-1.91094	0.0148806
Zm00001eb162700	924.621	47.5351	486.078	-4.22752	1.01119e-12
Zm00001eb163000	3635.52	802.3	2218.91	-2.17724	0.00129251
Zm00001eb163120	34016.9	8999.21	21508.1	-1.91815	0.0331336
Zm00001eb163260	1485.26	317.674	901.466	-2.21823	0.000741736
Zm00001eb163700	3318.11	949.543	2133.83	-1.80297	0.0335332
Zm00001eb163840	44.851	2.31879	23.5849	-3.47659	0.00103562
Zm00001eb163860	641.715	173.909	407.812	-1.87202	0.0149802
Zm00001eb163920	230.293	59.1291	144.711	-1.92738	0.0170025
Zm00001eb164320	11.2128	54.4915	32.8521	2.10509	0.0437476
Zm00001eb164350	422.635	120.577	271.606	-1.79315	0.0299129
Zm00001eb164600	2.58756	360.571	181.58	6.3357	0
Zm00001eb164860	824.569	229.56	527.064	-1.83607	0.0194793
Zm00001eb165210	213.905	1172.15	693.026	2.44353	1.2795e-05
Zm00001eb165310	14640.4	3883.97	9262.19	-1.91383	0.023828
Zm00001eb165410	45.7135	237.676	141.695	2.33056	0.000198912
Zm00001eb165890	94.8772	2181.98	1138.43	4.49568	0
Zm00001eb165900	10.3502	86.9545	48.6524	2.85873	7.8832e-05
Zm00001eb166190	1095.4	316.514	705.957	-1.78488	0.029509
Zm00001eb166440	1158.36	328.108	743.236	-1.81378	0.0237082
Zm00001eb166450	693.466	3682.23	2187.85	2.40543	2.06543e-05
Zm00001eb166870	218.217	810.416	514.317	1.88363	0.00524736
Zm00001eb167070	13.8003	82.317	48.0586	2.42323	0.00179413
Zm00001eb167360	163.016	550.712	356.864	1.74437	0.0194408
Zm00001eb167410	105.227	2.31879	53.7731	-4.66881	2.01735e-08
Zm00001eb167690	3552.72	818.532	2185.63	-2.1152	0.00228532
Zm00001eb167820	658.965	158.837	408.901	-2.03946	0.00384924
Zm00001eb167830	2.58756	32.463	17.5253	2.94605	0.00826969
Zm00001eb167840	112.99	854.473	483.732	2.89769	6.27316e-08
Zm00001eb168100	2173.55	431.294	1302.42	-2.32814	0.000272855
Zm00001eb168200	0	32.463	16.2315	4.21184	9.93358e-05
Zm00001eb168560	3538.92	435.932	1987.43	-3.01554	2.23381e-07
Zm00001eb168590	4.3126	41.7382	23.0254	2.81674	0.00398153
Zm00001eb168790	307.92	12.7533	160.336	-4.40081	2.40854e-11
Zm00001eb169040	85.3895	9.27515	47.3323	-2.96542	0.000294708
Zm00001eb169290	898.746	220.285	559.515	-2.01906	0.00435387
Zm00001eb169300	43.126	0	21.563	-4.59044	5.76977e-05
Zm00001eb169520	187.167	16.2315	101.699	-3.3814	6.15722e-07
Zm00001eb169560	24.1506	176.228	100.189	2.77289	7.74861e-06
Zm00001eb169580	1067.8	300.283	684.041	-1.82361	0.0217428
Zm00001eb169610	871.145	47.5351	459.34	-4.14176	2.88836e-12
Zm00001eb169810	765.055	23.1879	394.121	-4.93291	1.66533e-15
Zm00001eb170080	12.0753	142.605	77.3404	3.3696	1.21068e-07
Zm00001eb170190	1607.74	262.023	934.88	-2.60841	1.69164e-05
Zm00001eb170440	24.1506	129.852	77.0013	2.33795	0.000764163
Zm00001eb170590	2126.11	117.099	1121.6	-4.16016	4.83613e-13
Zm00001eb171050	18.1129	89.2733	53.6931	2.18742	0.00645467
Zm00001eb171380	21.563	126.374	73.9685	2.45027	0.000346779
Zm00001eb171490	1.72504	39.4194	20.5722	3.52236	0.000269264
Zm00001eb171730	187.167	689.839	438.503	1.87118	0.0060193
Zm00001eb171740	182.854	629.551	406.202	1.77291	0.01485
Zm00001eb172290	293.257	70.723	181.99	-2.02263	0.0068417
Zm00001eb172570	2724.7	803.46	1764.08	-1.75936	0.0443923
Zm00001eb172860	568.401	144.924	356.662	-1.95743	0.0078227
Zm00001eb173080	64.689	9.27515	36.9821	-2.57531	0.00665564
Zm00001eb173180	2431.44	486.945	1459.19	-2.31542	0.000314167
Zm00001eb174000	9838.76	2389.51	6114.14	-2.04088	0.00656476
Zm00001eb174190	118.165	16.2315	67.1984	-2.72664	0.000315319
Zm00001eb174300	276.869	44.057	160.463	-2.60016	7.92034e-05
Zm00001eb174340	229.43	803.46	516.445	1.79955	0.0114524
Zm00001eb174360	2147.67	8200.39	5174.03	1.93196	0.00557654
Zm00001eb174380	0.86252	25.5067	13.1846	3.33293	0.00789655
Zm00001eb174560	300.157	53.3321	176.744	-2.45076	0.000232887
Zm00001eb174740	339.833	1124.61	732.222	1.72083	0.0235693
Zm00001eb174750	590.826	2658.49	1624.66	2.16614	0.000309926
Zm00001eb175270	22.4255	99.7079	61.0667	2.06212	0.0110593
Zm00001eb175440	2.58756	37.1006	19.8441	3.12798	0.0019501
Zm00001eb175640	0	27.8255	13.9127	4.00537	0.000585885
Zm00001eb175860	307.057	13.9127	160.485	-4.28698	5.79513e-11
Zm00001eb175950	958.259	159.996	559.128	-2.56799	2.85507e-05
Zm00001eb176030	170.779	45.2164	107.998	-1.87338	0.0335863
Zm00001eb176090	2136.46	8194.6	5165.53	1.93849	0.00521194
Zm00001eb176470	169.916	1031.86	600.888	2.58876	2.4042e-06
Zm00001eb177060	149.216	490.424	319.82	1.70377	0.0279772
Zm00001eb177260	138.003	33.6224	85.8128	-1.97716	0.0238237
Zm00001eb177270	244.956	46.3758	145.666	-2.3538	0.000688353
Zm00001eb178160	8.6252	241.154	124.89	4.52833	1.30229e-13
Zm00001eb178280	219.08	49.8539	134.467	-2.09374	0.0055914
Zm00001eb178320	598.589	2928.63	1763.61	2.28689	8.01122e-05
Zm00001eb178600	92.2896	20.8691	56.5793	-2.04809	0.0339206
Zm00001eb178670	329.483	82.317	205.9	-1.976	0.00883204
Zm00001eb178940	545.112	1754.16	1149.64	1.68264	0.0358639
Zm00001eb178990	402.797	1946.62	1174.71	2.26738	9.44118e-05
Zm00001eb179220	1.72504	59.1291	30.4271	4.0822	1.04528e-06
Zm00001eb179400	10.3502	55.6509	33.0006	2.23271	0.0213687
Zm00001eb179820	1537.87	6832.31	4185.09	2.15003	0.000494173
Zm00001eb179850	187.167	685.202	436.184	1.86147	0.00659357
Zm00001eb179860	71.5891	293.327	182.458	2.00588	0.00278567
Zm00001eb180010	3.45008	86.9545	45.2023	4.05665	3.94666e-08
Zm00001eb180100	541.662	99.7079	320.685	-2.41913	0.000158323
Zm00001eb180240	280.319	26.6661	153.492	-3.3036	2.32215e-07
Zm00001eb180300	0	18.5503	9.27515	3.473	0.0295403
Zm00001eb180470	724.517	172.75	448.633	-2.05616	0.00327458
Zm00001eb180580	89.7021	9.27515	49.4886	-3.03492	0.000161838
Zm00001eb180830	6.90016	413.904	210.402	5.56077	0
Zm00001eb180950	301.019	1490.98	896	2.30098	6.39716e-05
Zm00001eb181640	1.72504	64.9261	33.3255	4.21251	2.47105e-07
Zm00001eb181750	100.915	557.668	329.292	2.44397	1.94649e-05
Zm00001eb181950	1323.97	328.108	826.038	-2.00626	0.00489375
Zm00001eb182020	21.563	100.867	61.2151	2.13056	0.00678402
Zm00001eb182310	189.754	49.8539	119.804	-1.88836	0.0270458
Zm00001eb182360	213.905	0	106.952	-6.83597	3.66374e-15
Zm00001eb182380	2002.77	7607.94	4805.36	1.92448	0.00584408
Zm00001eb182400	136.278	812.735	474.507	2.55938	3.90764e-06
Zm00001eb183170	47.4386	6.95636	27.1975	-2.47935	0.0317363
Zm00001eb183190	788.343	5466.54	3127.44	2.79071	1.6464e-07
Zm00001eb183280	139.728	536.799	338.264	1.92717	0.00381768
Zm00001eb183400	308.782	69.5636	189.173	-2.11979	0.00312087
Zm00001eb183470	1.72504	31.3036	16.5143	3.20855	0.00377039
Zm00001eb183980	59.5139	10.4345	34.9742	-2.31615	0.0292325
Zm00001eb184270	438.16	1368.08	903.122	1.63832	0.049439
Zm00001eb184400	3.45008	60.2885	31.8693	3.54327	1.23237e-05
Zm00001eb184520	148.353	584.334	366.344	1.96389	0.00262069
Zm00001eb184840	130.24	15.0721	72.6563	-2.96014	4.98727e-05
Zm00001eb185100	542.525	1700.83	1121.68	1.64499	0.0491141
Zm00001eb185160	496.811	27.8255	262.318	-4.06748	3.66065e-11
Zm00001eb185400	935.834	23.1879	479.511	-5.22292	0
Zm00001eb185470	210.455	49.8539	130.154	-2.03631	0.00883211
Zm00001eb186190	71.5891	4.63758	38.1134	-3.49219	5.72849e-05
Zm00001eb186590	0	19.7097	9.85485	3.55149	0.0176546
Zm00001eb186630	18.1129	308.399	163.256	3.95363	5.27167e-12
Zm00001eb186970	828.019	2790.66	1809.34	1.75051	0.0222486
Zm00001eb187050	195.792	789.547	492.67	2.00108	0.00168613
Zm00001eb187290	1060.04	8.11576	534.076	-6.72626	0
Zm00001eb187340	3662.26	304.921	1983.59	-3.57788	3.51421e-10
Zm00001eb187400	75.0392	277.095	176.067	1.85814	0.0103695
Zm00001eb187430	294.982	66.0854	180.534	-2.12621	0.00310892
Zm00001eb187460	178.542	30.1442	104.343	-2.49278	0.00045562
Zm00001eb187680	56.0638	6.95636	31.5101	-2.71143	0.00634792
Zm00001eb187730	3150.78	924.037	2037.41	-1.76756	0.043635
Zm00001eb187850	168.191	16.2315	92.2114	-3.22888	2.87757e-06
Zm00001eb188040	2277.91	664.333	1471.12	-1.77477	0.0372982
Zm00001eb188120	351.046	97.3891	224.217	-1.82948	0.0248852
Zm00001eb188180	840.094	154.199	497.147	-2.43113	0.000110669
Zm00001eb188270	84.5269	1695.03	889.78	4.29487	2.22045e-16
Zm00001eb188350	1315.34	383.759	849.551	-1.77204	0.0334804
Zm00001eb188570	261.343	64.9261	163.135	-1.97755	0.0105732
Zm00001eb188840	100.915	24.3473	62.631	-1.96938	0.0430939
Zm00001eb188980	1.72504	30.1442	15.9346	3.15755	0.00560083
Zm00001eb189000	6.90016	60.2885	33.5943	2.82251	0.000609155
Zm00001eb189300	493.361	2761.68	1627.52	2.4802	7.89408e-06
Zm00001eb189430	3.45008	30.1442	16.7972	2.58954	0.0442696
Zm00001eb189840	41.4009	5.79697	23.599	-2.49432	0.0489309
Zm00001eb190090	1263.59	297.964	780.778	-2.07721	0.00262745
Zm00001eb190120	100.052	24.3473	62.1998	-1.95723	0.0467292
Zm00001eb190160	119.89	423.179	271.534	1.80311	0.0127175
Zm00001eb190320	219.08	703.752	461.416	1.67491	0.034044
Zm00001eb190360	378.646	79.9982	229.322	-2.21583	0.0012059
Zm00001eb190410	38.8134	139.127	88.9703	1.79202	0.0366918
Zm00001eb190580	552.875	162.315	357.595	-1.75614	0.0366919
Zm00001eb190720	15.5254	84.6357	50.0805	2.31193	0.00336728
Zm00001eb190750	1191.14	315.355	753.247	-1.91083	0.0108517
Zm00001eb190850	51.7512	2.31879	27.035	-3.67443	0.000215682
Zm00001eb191270	34.5008	192.459	113.48	2.41615	0.000143887
Zm00001eb191340	268.244	1053.89	661.066	1.96641	0.00231486
Zm00001eb191350	109775	22335.7	66055.6	-2.29703	0.00168708
Zm00001eb191420	522.687	2190.09	1356.39	2.06293	0.000917696
Zm00001eb191950	99.1898	473.033	286.111	2.2318	0.000210374
Zm00001eb191960	78.4893	328.108	203.299	2.03711	0.00189011
Zm00001eb192050	321.72	57.9697	189.845	-2.43395	0.000241784
Zm00001eb192120	425.222	1391.27	908.247	1.70558	0.0278868
Zm00001eb192280	59.5139	10.4345	34.9742	-2.31615	0.0292325
Zm00001eb192350	497.674	115.939	306.807	-2.08363	0.0029597
Zm00001eb192560	74.1767	9.27515	41.7259	-2.76727	0.00151581
Zm00001eb192670	77.6268	306.08	191.853	1.95301	0.00425589
Zm00001eb192790	8.6252	51.0133	29.8193	2.33097	0.0174341
Zm00001eb192940	860.795	217.966	539.38	-1.97208	0.0064776
Zm00001eb193060	50.0261	2.31879	26.1725	-3.62746	0.000315861
Zm00001eb193370	193.204	944.906	569.055	2.27865	8.82723e-05
Zm00001eb193400	36.2258	211.01	123.618	2.48086	6.4498e-05
Zm00001eb193510	680.528	2943.7	1812.11	2.10976	0.000591258
Zm00001eb193660	610.664	2682.84	1646.75	2.13179	0.000454153
Zm00001eb193730	999.66	271.298	635.479	-1.87412	0.0144566
Zm00001eb193940	135.416	3179.06	1657.24	4.5336	0
Zm00001eb194020	698.641	204.053	451.347	-1.76601	0.0334003
Zm00001eb194160	112.128	457.961	285.044	2.01157	0.00186443
Zm00001eb194180	0	25.5067	12.7533	3.88974	0.00148945
Zm00001eb194360	9.48772	75.3606	42.4242	2.76266	0.000292861
Zm00001eb194380	188.029	34.7818	111.406	-2.37176	0.000971944
Zm00001eb194450	792.656	2528.64	1660.65	1.67119	0.0438666
Zm00001eb195300	64.689	8.11576	36.4024	-2.73352	0.00316016
Zm00001eb195350	527.862	132.171	330.016	-1.98213	0.00657234
Zm00001eb195360	1377.44	405.788	891.616	-1.75837	0.0375111
Zm00001eb195560	8.6252	55.6509	32.138	2.45204	0.00668254
Zm00001eb195650	284.632	915.921	600.276	1.67942	0.0330278
Zm00001eb195770	1.72504	26.6661	14.1955	2.99266	0.0188079
Zm00001eb195920	41.4009	386.078	213.74	3.16287	1.16421e-08
Zm00001eb196020	29.3257	175.068	102.197	2.50212	8.63587e-05
Zm00001eb196320	1150.6	227.241	688.921	-2.33031	0.000263245
Zm00001eb196540	258.756	31.3036	145.03	-2.97201	4.48716e-06
Zm00001eb196590	874.595	4649.17	2761.88	2.4077	2.13107e-05
Zm00001eb196960	357.946	25.5067	191.726	-3.71384	3.01144e-09
Zm00001eb197000	1070.39	15.0721	542.73	-5.9798	0
Zm00001eb197050	1.72504	32.463	17.094	3.25781	0.00254982
Zm00001eb197170	359.671	78.8388	219.255	-2.1626	0.00193852
Zm00001eb197520	21.563	0	10.7815	-3.66128	0.0415392
Zm00001eb197910	1703.48	5635.81	3669.64	1.725	0.036006
Zm00001eb197950	69.8641	10.4345	40.1493	-2.54064	0.00591788
Zm00001eb198140	84.5269	2.31879	43.4229	-4.35992	4.53045e-07
Zm00001eb198470	256.168	884.617	570.393	1.78028	0.0136193
Zm00001eb198700	129.378	25.5067	77.4423	-2.25948	0.0046488
Zm00001eb198840	472.661	2825.44	1649.05	2.5747	2.44905e-06
Zm00001eb198950	914.271	3150.07	2032.17	1.78253	0.017158
Zm00001eb199600	24.1506	0	12.0753	-3.81026	0.0169781
Zm00001eb199770	274.281	56.8103	165.546	-2.2335	0.0014794
Zm00001eb200260	6.03764	63.7667	34.9021	3.05011	0.000124836
Zm00001eb200630	253.581	34.7818	144.181	-2.79942	1.90785e-05
Zm00001eb200720	483.874	95.0703	289.472	-2.32436	0.000396193
Zm00001eb200730	1164.4	201.735	683.068	-2.51772	4.38025e-05
Zm00001eb200790	175.954	0	87.977	-6.55803	1.02363e-13
Zm00001eb200910	77.6268	5.79697	41.7119	-3.36982	6.2473e-05
Zm00001eb201240	496.811	1663.73	1080.27	1.73973	0.0213336
Zm00001eb201290	6490.46	1131.57	3811.01	-2.51797	5.38819e-05
Zm00001eb201340	742.629	129.852	436.241	-2.49825	6.25622e-05
Zm00001eb201470	7.76268	76.52	42.1413	3.02145	5.31949e-05
Zm00001eb201940	131.966	30.1442	81.0549	-2.06216	0.0153009
Zm00001eb202080	771.955	165.793	468.874	-2.20605	0.000882682
Zm00001eb202110	50.8887	6.95636	28.9225	-2.57671	0.0165409
Zm00001eb202620	2166.65	323.471	1245.06	-2.73646	4.46311e-06
Zm00001eb202650	1045.37	234.198	639.786	-2.14904	0.00139212
Zm00001eb202700	351.046	4092.66	2221.85	3.53608	3.77565e-12
Zm00001eb202770	169.916	25.5067	97.7115	-2.6476	0.000170838
Zm00001eb202970	5.17512	56.8103	30.9927	3.05537	0.0002349
Zm00001eb203140	81.9394	11.5939	46.7667	-2.63512	0.00202776
Zm00001eb203260	1075.56	4859.02	2967.29	2.17356	0.000336614
Zm00001eb203410	139.728	846.357	493.043	2.58216	2.9125e-06
Zm00001eb203940	178.542	841.72	510.131	2.22488	0.000164089
Zm00001eb204130	796.106	125.215	460.66	-2.65	1.41939e-05
Zm00001eb204270	165.604	16.2315	90.9177	-3.20678	3.58317e-06
Zm00001eb204290	227.705	35.9412	131.823	-2.60052	0.000117551
Zm00001eb204350	36.2258	201.735	118.98	2.41661	0.000128275
Zm00001eb204420	314.82	27.8255	171.323	-3.41259	6.30662e-08
Zm00001eb204630	78.4893	4.63758	41.5634	-3.62141	1.80785e-05
Zm00001eb204640	2543.57	555.35	1549.46	-2.19147	0.00102925
Zm00001eb205040	44.851	1.15939	23.0052	-3.94476	0.000236681
Zm00001eb205100	2075.22	445.207	1260.21	-2.21582	0.000787526
Zm00001eb205310	25.8756	0	12.9378	-3.9016	0.00947623
Zm00001eb205350	924.621	212.169	568.395	-2.1136	0.00192385
Zm00001eb205360	117.303	18.5503	67.9265	-2.54264	0.00101726
Zm00001eb205440	12.9378	79.9982	46.468	2.46454	0.00152515
Zm00001eb205600	229.43	904.327	566.879	1.96978	0.00225658
Zm00001eb205660	753.842	201.735	477.788	-1.89176	0.0125862
Zm00001eb205940	21.563	0	10.7815	-3.66128	0.0415392
Zm00001eb206300	56.9263	347.818	202.372	2.5712	9.3691e-06
Zm00001eb206420	56.0638	9.27515	32.6695	-2.37539	0.0273293
Zm00001eb206670	73.3142	627.232	350.273	3.06386	1.22296e-08
Zm00001eb206730	3119.73	235.357	1677.55	-3.71761	6.98362e-11
Zm00001eb207630	1.72504	25.5067	13.6159	2.93319	0.0283233
Zm00001eb208150	139.728	35.9412	87.8347	-1.90363	0.0363665
Zm00001eb208190	4579.12	1170.99	2875.05	-1.96557	0.00955291
Zm00001eb208700	399.347	75.3606	237.354	-2.37631	0.000301694
Zm00001eb208720	25.8756	113.621	69.7481	2.05585	0.00854068
Zm00001eb208750	25.8756	0	12.9378	-3.9016	0.00947623
Zm00001eb208810	190.617	17.3909	104.004	-3.31809	8.98166e-07
Zm00001eb209030	483.011	135.649	309.33	-1.81757	0.0240493
Zm00001eb209140	853.895	6.95636	430.425	-6.59237	0
Zm00001eb209700	57.7888	0	28.8944	-4.99314	1.72796e-06
Zm00001eb209740	918.584	220.285	569.434	-2.05049	0.00332507
Zm00001eb210100	192.342	38.26	115.301	-2.2735	0.00188527
Zm00001eb210160	92.2896	15.0721	53.6809	-2.472	0.00328042
Zm00001eb210360	752.98	2680.52	1716.75	1.82917	0.0104528
Zm00001eb211160	8529.46	2264.3	5396.88	-1.91249	0.0192352
Zm00001eb211510	323.445	68.4042	195.925	-2.20991	0.00147151
Zm00001eb211680	25.8756	0	12.9378	-3.9016	0.00947623
Zm00001eb211690	345.87	1300.84	823.355	1.90525	0.00427803
Zm00001eb211750	1423.16	242.313	832.735	-2.54466	3.24449e-05
Zm00001eb211770	2064.01	297.964	1180.99	-2.78427	2.70688e-06
Zm00001eb211900	545.112	96.2297	320.671	-2.47849	9.25581e-05
Zm00001eb212470	3487.17	1024.9	2256.04	-1.76465	0.046184
Zm00001eb212480	1119.55	282.892	701.221	-1.97727	0.0061933
Zm00001eb212500	238.918	25.5067	132.212	-3.13453	1.55106e-06
Zm00001eb212770	1242.89	310.718	776.804	-1.99333	0.00543844
Zm00001eb212810	282.906	73.0418	177.974	-1.92581	0.0143197
Zm00001eb212930	1011.74	241.154	626.445	-2.06006	0.00304576
Zm00001eb212960	1190.28	319.993	755.135	-1.88885	0.0130034
Zm00001eb212990	435.572	1439.97	937.77	1.7206	0.0245778
Zm00001eb213310	345.008	1504.89	924.95	2.11876	0.000480755
Zm00001eb213370	760.742	83.4764	422.109	-3.1587	9.54748e-08
Zm00001eb213560	4.3126	39.4194	21.866	2.73816	0.00746189
Zm00001eb213770	1.72504	35.9412	18.8331	3.39617	0.000811298
Zm00001eb214040	119.028	28.9848	74.0063	-1.96871	0.0320667
Zm00001eb214230	5266.55	629.551	2948.05	-3.06057	1.42677e-07
Zm00001eb214280	1.72504	26.6661	14.1955	2.99266	0.0188079
Zm00001eb214410	2167.51	311.877	1239.69	-2.78937	2.55941e-06
Zm00001eb214440	59.5139	0	29.7569	-5.03388	1.18751e-06
Zm00001eb214490	73.3142	11.5939	42.4541	-2.47863	0.00679849
Zm00001eb214700	42.2635	3.47818	22.8708	-3.04212	0.00636419
Zm00001eb214740	195.792	49.8539	122.823	-1.9331	0.0194674
Zm00001eb214940	45.7135	895.052	470.383	4.23489	1.22125e-15
Zm00001eb214990	3510.46	1009.83	2260.14	-1.79558	0.0362586
Zm00001eb215270	490.774	0	245.387	-8.0238	0
Zm00001eb215460	856.482	18.5503	437.516	-5.39006	0
Zm00001eb215790	84.5269	321.152	202.84	1.90192	0.00637275
Zm00001eb215810	498.536	108.983	303.76	-2.17388	0.00139867
Zm00001eb215860	25.0131	318.833	171.923	3.57413	2.48722e-10
Zm00001eb216220	365.708	56.8103	211.259	-2.646	3.34661e-05
Zm00001eb216580	69.0016	5.79697	37.3993	-3.20447	0.000259524
Zm00001eb216820	284.632	55.6509	170.141	-2.31534	0.000743821
Zm00001eb216840	181.992	747.809	464.9	2.02731	0.00131409
Zm00001eb216940	160.429	9.27515	84.8519	-3.85966	5.50429e-08
Zm00001eb216960	60.3764	10.4345	35.4055	-2.33626	0.0255345
Zm00001eb217090	6.90016	125.215	66.0573	3.85248	7.02925e-09
Zm00001eb217410	44.851	4.63758	24.7443	-2.84107	0.00994232
Zm00001eb217470	139.728	20.8691	80.2986	-2.6363	0.000325888
Zm00001eb217930	62.1014	11.5939	36.8477	-2.24592	0.0351928
Zm00001eb218080	1581.86	30.1442	806.003	-5.6261	0
Zm00001eb218680	548.563	1785.47	1167.01	1.69906	0.0311981
Zm00001eb218750	144.041	38.26	91.1504	-1.86112	0.0448209
Zm00001eb219970	388.996	1497.94	943.467	1.93986	0.00308343
Zm00001eb220500	110.403	26.6661	68.5343	-1.97457	0.0354594
Zm00001eb220680	100.052	381.441	240.746	1.91047	0.00525396
Zm00001eb220700	655.515	7423.6	4039.56	3.49755	6.7415e-12
Zm00001eb220870	92.2896	13.9127	53.1012	-2.57409	0.00184712
Zm00001eb221020	163.016	718.824	440.92	2.12753	0.000481598
Zm00001eb221070	195.792	40.5788	118.185	-2.21794	0.00271897
Zm00001eb221090	17.2504	214.488	115.869	3.49731	3.91891e-09
Zm00001eb221420	0.86252	33.6224	17.2425	3.70421	0.000406293
Zm00001eb221490	1228.23	4431.2	2829.72	1.84948	0.0101181
Zm00001eb221570	22.4255	309.558	165.992	3.67758	9.45716e-11
Zm00001eb221810	189.754	12.7533	101.254	-3.70819	5.74492e-08
Zm00001eb222230	11.2128	62.6073	36.91	2.29891	0.0100302
Zm00001eb222240	3014.51	650.42	1832.46	-2.20913	0.000908655
Zm00001eb222340	1011.74	3370.36	2191.05	1.73414	0.0274949
Zm00001eb222730	363.983	84.6357	224.31	-2.0797	0.00370323
Zm00001eb223050	2929.12	718.824	1823.97	-2.02384	0.00493442
Zm00001eb223230	20.7005	104.345	62.523	2.23259	0.00306182
Zm00001eb223280	1.72504	25.5067	13.6159	2.93319	0.0283233
Zm00001eb223430	86.252	4.63758	45.4448	-3.75415	5.30677e-06
Zm00001eb223440	1.72504	82.317	42.021	4.54475	4.89768e-09
Zm00001eb223550	61.2389	2.31879	31.7788	-3.90847	2.97156e-05
Zm00001eb223590	545.975	100.867	323.421	-2.41416	0.000164498
Zm00001eb223620	904.783	90.4327	497.608	-3.2953	1.89642e-08
Zm00001eb224150	177.679	38.26	107.97	-2.16029	0.00478675
Zm00001eb224270	3.45008	42.8976	23.1738	3.07146	0.00108559
Zm00001eb224430	16.3879	92.7515	54.5697	2.37147	0.0016763
Zm00001eb224570	151.803	532.162	341.983	1.79668	0.0124608
Zm00001eb224740	22.4255	177.387	99.9064	2.88106	2.86891e-06
Zm00001eb224750	0.86252	26.6661	13.7643	3.39224	0.00507728
Zm00001eb224830	49.1636	2.31879	25.7412	-3.60339	0.000383243
Zm00001eb225070	20.7005	188.981	104.841	3.07752	3.70758e-07
Zm00001eb225080	0	103.186	51.593	5.80807	1.16696e-12
Zm00001eb225320	278.594	47.5351	163.065	-2.50384	0.000170724
Zm00001eb225410	6819.08	215.647	3517.36	-4.97038	0
Zm00001eb225670	817.669	175.068	496.369	-2.21119	0.000830896
Zm00001eb225820	1144.56	228.401	686.482	-2.31545	0.000302661
Zm00001eb225950	138.003	33.6224	85.8128	-1.97716	0.0238237
Zm00001eb226130	6.03764	53.3321	29.6849	2.80089	0.00126521
Zm00001eb226220	39.6759	2.31879	20.9973	-3.30803	0.0036363
Zm00001eb226290	294.982	32.463	163.722	-3.11022	9.93969e-07
Zm00001eb226370	1454.21	369.847	912.027	-1.96964	0.00677745
Zm00001eb226490	36.2258	663.173	349.7	4.12387	1.57652e-14
Zm00001eb226980	6.03764	44.057	25.0473	2.53613	0.0113756
Zm00001eb227150	98.3273	12.7533	55.5403	-2.77354	0.000470087
Zm00001eb227180	1592.21	408.107	1000.16	-1.95895	0.00753099
Zm00001eb227220	184.579	786.069	485.324	2.07896	0.000771215
Zm00001eb227360	284.632	25.5067	155.069	-3.38522	1.12338e-07
Zm00001eb227450	39.6759	0	19.838	-4.47666	0.000145224
Zm00001eb227550	4.3126	53.3321	28.8224	3.15582	0.000202018
Zm00001eb227730	63.8265	223.763	143.795	1.7793	0.0233514
Zm00001eb227760	1.72504	54.4915	28.1083	3.96874	3.50731e-06
Zm00001eb228110	4.3126	73.0418	38.6772	3.59503	2.29005e-06
Zm00001eb228140	1619.81	321.152	970.482	-2.32757	0.00026685
Zm00001eb228320	164.741	663.173	413.957	1.99659	0.00183656
Zm00001eb228600	2.58756	32.463	17.5253	2.94605	0.00826969
Zm00001eb228690	3135.26	455.642	1795.45	-2.7774	2.95518e-06
Zm00001eb228700	1962.23	422.019	1192.13	-2.21195	0.000809294
Zm00001eb228780	36.2258	467.236	251.731	3.62042	3.04151e-11
Zm00001eb228900	34.5008	2.31879	18.4098	-3.11705	0.0136965
Zm00001eb229240	3.45008	57.9697	30.7099	3.48861	2.15569e-05
Zm00001eb229560	69.8641	375.644	222.754	2.39492	5.11237e-05
Zm00001eb229930	2197.7	9047.91	5622.8	2.04063	0.0018413
Zm00001eb230430	2.58756	124.055	63.3213	4.81355	1.38853e-11
Zm00001eb230500	25.8756	97.3891	61.6323	1.83749	0.0485379
Zm00001eb230610	30.1882	137.968	84.078	2.12349	0.00340854
Zm00001eb230620	9.48772	83.4764	46.482	2.90661	7.02113e-05
Zm00001eb230820	3607.92	755.925	2181.92	-2.25194	0.000634981
Zm00001eb230840	11.2128	78.8388	45.0258	2.62242	0.000584669
Zm00001eb230890	859.07	212.169	535.619	-2.00774	0.00480712
Zm00001eb230910	3735.57	826.648	2281.11	-2.17336	0.00135146
Zm00001eb231080	340.695	1605.76	973.228	2.23029	0.000141956
Zm00001eb231680	112.128	517.09	314.609	2.18606	0.00031285
Zm00001eb231720	471.798	3674.12	2072.96	2.95602	1.64262e-08
Zm00001eb231910	1278.25	63.7667	671.01	-4.28446	2.56017e-13
Zm00001eb231980	794.381	224.922	509.652	-1.81158	0.0235694
Zm00001eb232100	6124.75	1525.76	3825.26	-2.00375	0.00759248
Zm00001eb232210	1812.15	373.325	1092.74	-2.2733	0.00045033
Zm00001eb232390	39.6759	1.15939	20.4177	-3.77654	0.000879481
Zm00001eb232430	287.219	78.8388	183.029	-1.84002	0.0259527
Zm00001eb232530	1829.4	336.224	1082.81	-2.43714	9.28972e-05
Zm00001eb232670	990.173	3587.16	2288.67	1.85506	0.00890172
Zm00001eb232730	399.347	1255.62	827.485	1.64795	0.0448776
Zm00001eb232800	28.4632	0	14.2316	-4.02851	0.00405324
Zm00001eb232950	382.096	1656.77	1019.43	2.11078	0.000527534
Zm00001eb233190	91.4271	328.108	209.768	1.82187	0.0123857
Zm00001eb233690	40.5384	4.63758	22.588	-2.70176	0.0254895
Zm00001eb233780	0	28.9848	14.4924	4.05985	0.000371801
Zm00001eb234120	11249.8	2900.8	7075.32	-1.95467	0.0149671
Zm00001eb234450	513.199	2994.71	1753.96	2.54034	3.79099e-06
Zm00001eb234480	170.779	1176.78	673.782	2.77081	2.4031e-07
Zm00001eb234510	601.176	156.518	378.847	-1.92842	0.00972003
Zm00001eb234710	1.72504	64.9261	33.3255	4.21251	2.47105e-07
Zm00001eb234720	174.229	16.2315	95.2302	-3.27918	1.7401e-06
Zm00001eb234860	19.838	86.9545	53.3962	2.03097	0.0187959
Zm00001eb235180	30.1882	1.15939	15.6738	-3.40522	0.0122676
Zm00001eb235510	25.0131	294.486	159.75	3.46026	1.19997e-09
Zm00001eb235530	161.291	18.5503	89.9207	-2.99559	1.73046e-05
Zm00001eb235740	142.316	4.63758	73.4767	-4.46316	4.03564e-09
Zm00001eb235820	649.477	6424.2	3536.84	3.30232	1.23503e-10
Zm00001eb236040	34.5008	191.3	112.9	2.40752	0.000157528
Zm00001eb236050	68.1391	245.791	156.965	1.82199	0.015404
Zm00001eb236070	351.908	104.345	228.127	-1.73532	0.0478585
Zm00001eb236270	2568.58	9209.06	5888.82	1.8413	0.0145701
Zm00001eb236350	0	86.9545	43.4773	5.56792	2.93714e-11
Zm00001eb236620	64.689	230.719	147.704	1.80429	0.0187416
Zm00001eb236840	122.478	1538.52	830.497	3.63021	1.70441e-12
Zm00001eb237100	39.6759	163.475	101.575	1.99149	0.00678206
Zm00001eb237280	22.4255	150.721	86.5734	2.64883	3.90481e-05
Zm00001eb237410	26.7381	114.78	70.759	2.02614	0.0102731
Zm00001eb237440	964.297	282.892	623.595	-1.7623	0.034624
Zm00001eb237460	1466.28	188.981	827.632	-2.94309	5.42047e-07
Zm00001eb237470	10.3502	142.605	76.4778	3.55972	2.59414e-08
Zm00001eb237530	68.1391	2.31879	35.2289	-4.05758	7.85171e-06
Zm00001eb237550	521.824	60.2885	291.056	-3.07358	3.84652e-07
Zm00001eb237820	91.4271	386.078	238.753	2.05532	0.00138872
Zm00001eb237960	173006	5839.87	89422.9	-4.88828	0
Zm00001eb238060	47.4386	2.31879	24.8787	-3.554	0.000567236
Zm00001eb238110	76.7643	463.758	270.261	2.56511	6.38416e-06
Zm00001eb238160	0	18.5503	9.27515	3.473	0.0295403
Zm00001eb238280	57.7888	4.63758	31.2132	-3.19275	0.000707148
Zm00001eb238800	0	20.8691	10.4345	3.62587	0.0106061
Zm00001eb238840	43.9885	355.934	199.961	2.9625	1.35467e-07
Zm00001eb239040	67.2765	0	33.6383	-5.20411	2.38313e-07
Zm00001eb239210	2611.71	337.384	1474.55	-2.94537	4.78328e-07
Zm00001eb239370	141.453	32.463	86.9581	-2.06016	0.013682
Zm00001eb239380	376.921	2406.9	1391.91	2.66863	7.38971e-07
Zm00001eb239750	96.6022	16.2315	56.4169	-2.44121	0.00338624
Zm00001eb239990	6917.41	1642.86	4280.13	-2.07273	0.00426546
Zm00001eb240100	46.5761	2.31879	24.4474	-3.52866	0.000691988
Zm00001eb240340	467.486	112.461	289.973	-2.03692	0.00445729
Zm00001eb240420	0	35.9412	17.9706	4.34921	2.82396e-05
Zm00001eb240620	2791.11	679.405	1735.26	-2.0354	0.00439049
Zm00001eb240650	10102.7	46547.3	28325	2.20374	0.000603308
Zm00001eb240930	131.103	13.9127	72.5079	-3.07159	2.37524e-05
Zm00001eb241200	85.3895	12.7533	49.0714	-2.57429	0.00242059
Zm00001eb241420	914.271	3083.99	1999.13	1.75196	0.0226656
Zm00001eb241860	724.517	191.3	457.908	-1.91055	0.0108701
Zm00001eb241890	18.9754	132.171	75.5732	2.68258	4.73713e-05
Zm00001eb241920	100.052	1074.76	587.405	3.40024	6.73571e-11
Zm00001eb242010	47.4386	2.31879	24.8787	-3.554	0.000567236
Zm00001eb242060	100.052	16.2315	58.1419	-2.49085	0.0022795
Zm00001eb242480	1178.2	14253.6	7715.89	3.5945	1.73295e-12
Zm00001eb242510	81.9394	13.9127	47.9261	-2.40627	0.00685494
Zm00001eb242820	4184.08	26553.6	15368.8	2.66536	1.52734e-06
Zm00001eb243040	72.4517	6.95636	39.704	-3.07013	0.00037952
Zm00001eb243070	43.126	0	21.563	-4.59044	5.76977e-05
Zm00001eb243190	2609.98	360.571	1485.28	-2.84905	1.35462e-06
Zm00001eb243270	11.2128	74.2012	42.707	2.53716	0.00128974
Zm00001eb243330	82.8019	17.3909	50.0964	-2.13414	0.027784
Zm00001eb243770	142.316	31.3036	86.8097	-2.11831	0.00936486
Zm00001eb243860	71.5891	383.759	227.674	2.39135	5.15442e-05
Zm00001eb243880	1506.82	5475.82	3491.32	1.86023	0.00983704
Zm00001eb244160	27.6006	281.733	154.667	3.26444	1.13258e-08
Zm00001eb244190	443.335	91.5921	267.464	-2.25134	0.000789178
Zm00001eb244700	521.824	150.721	336.273	-1.77867	0.031451
Zm00001eb244710	78.4893	15.0721	46.7807	-2.24358	0.0182134
Zm00001eb244730	119.028	721.143	420.085	2.57967	3.37528e-06
Zm00001eb244740	365.708	1940.83	1153.27	2.40174	1.97916e-05
Zm00001eb244830	1.72504	33.6224	17.6737	3.30543	0.0017325
Zm00001eb244910	1.72504	25.5067	13.6159	2.93319	0.0283233
Zm00001eb245030	2459.91	9498.91	5979.41	1.94832	0.00499805
Zm00001eb245070	29.3257	251.588	140.457	3.02042	2.11379e-07
Zm00001eb245120	4.3126	64.9261	34.6193	3.43006	1.33393e-05
Zm00001eb245270	0	39.4194	19.7097	4.47453	8.49538e-06
Zm00001eb245380	0.86252	25.5067	13.1846	3.33293	0.00789655
Zm00001eb245460	5.17512	81.1576	43.1663	3.55488	1.34306e-06
Zm00001eb245490	0	34.7818	17.3909	4.30487	4.26676e-05
Zm00001eb245520	2210.64	350.137	1280.39	-2.6518	1.0761e-05
Zm00001eb245730	82.8019	17.3909	50.0964	-2.13414	0.027784
Zm00001eb245740	2780.76	822.01	1801.39	-1.75587	0.0459035
Zm00001eb245840	2071.77	6942.45	4507.11	1.74364	0.0329398
Zm00001eb245880	57.7888	306.08	181.934	2.36688	9.12046e-05
Zm00001eb246370	164.741	830.126	497.434	2.31969	5.8766e-05
Zm00001eb246390	139.728	25.5067	82.6174	-2.36893	0.00191526
Zm00001eb246460	30.1882	2.31879	16.2535	-2.93589	0.0431767
Zm00001eb246500	24.1506	142.605	83.378	2.4712	0.000202562
Zm00001eb247150	1393.83	169.271	781.552	-3.02729	2.2685e-07
Zm00001eb247160	315.682	79.9982	197.84	-1.95491	0.0106582
Zm00001eb247240	38.8134	148.402	93.6079	1.88389	0.0176169
Zm00001eb247370	271.694	18.5503	145.122	-3.74079	7.64572e-09
Zm00001eb247570	890.983	100.867	495.925	-3.11875	1.19974e-07
Zm00001eb247610	135.416	554.19	344.803	2.01761	0.00159739
Zm00001eb247750	1064.35	4857.86	2961.1	2.18831	0.00028484
Zm00001eb247760	33.6383	617.957	325.798	4.12365	2.10942e-14
Zm00001eb247820	41.4009	0	20.7005	-4.53468	9.1053e-05
Zm00001eb248440	831.469	3060.8	1946.13	1.87774	0.00675974
Zm00001eb248460	744.355	125.215	434.785	-2.55328	3.72465e-05
Zm00001eb248540	1778.52	335.065	1056.79	-2.40144	0.000131532
Zm00001eb248560	0.86252	20.8691	10.8658	3.06756	0.0481386
Zm00001eb248980	0	111.302	55.6509	5.91462	2.66009e-13
Zm00001eb249090	613.252	121.736	367.494	-2.31458	0.000370115
Zm00001eb249120	86.252	10.4345	48.3433	-2.83709	0.000560411
Zm00001eb249230	3256.87	353.615	1805.24	-3.19624	2.93437e-08
Zm00001eb249290	1173.03	53.3321	613.179	-4.41027	7.90479e-14
Zm00001eb249400	7.76268	52.1727	29.9677	2.48583	0.00724285
Zm00001eb249440	33.6383	0	16.8191	-4.25284	0.000814975
Zm00001eb249520	52.6137	184.344	118.479	1.77215	0.0298368
Zm00001eb249850	93.1521	9.27515	51.2136	-3.08821	0.000101352
Zm00001eb249930	18.9754	78.8388	48.9071	1.95127	0.0382086
Zm00001eb250560	543.387	33.6224	288.505	-3.93937	8.77475e-11
Zm00001eb250690	645.165	26.6661	335.915	-4.5005	2.27596e-13
Zm00001eb250730	561.5	41.7382	301.619	-3.68978	8.69702e-10
Zm00001eb250770	379.509	31.3036	205.406	-3.5211	1.32755e-08
Zm00001eb250830	47.4386	2.31879	24.8787	-3.554	0.000567236
Zm00001eb250940	138.866	806.938	472.902	2.52232	6.0387e-06
Zm00001eb250960	756.43	104.345	430.388	-2.8351	2.42837e-06
Zm00001eb251340	26.7381	204.053	115.396	2.84564	2.39291e-06
Zm00001eb251380	281.181	1196.49	738.838	2.0817	0.000709894
Zm00001eb252440	544.25	121.736	332.993	-2.14295	0.00173236
Zm00001eb252570	789.206	224.922	507.064	-1.80218	0.0253389
Zm00001eb252630	806.456	170.431	488.443	-2.22962	0.000707564
Zm00001eb252670	1.72504	34.7818	18.2534	3.35151	0.00118276
Zm00001eb252840	180.267	1524.6	852.435	3.0667	4.40948e-09
Zm00001eb252890	706.404	3496.73	2101.57	2.3043	6.80234e-05
Zm00001eb252930	650.34	3272.97	1961.65	2.32791	5.07631e-05
Zm00001eb253070	920.309	5293.79	3107.05	2.52161	5.40293e-06
Zm00001eb253100	225.98	27.8255	126.903	-2.93776	8.66807e-06
Zm00001eb253500	1005.7	3902.52	2454.11	1.95415	0.00336677
Zm00001eb253880	17.2504	121.736	69.4934	2.69017	6.10816e-05
Zm00001eb253930	133.691	11.5939	72.6422	-3.32815	4.26644e-06
Zm00001eb254100	1090.22	122.896	606.56	-3.12921	8.98486e-08
Zm00001eb254560	114.715	27.8255	71.2703	-1.97153	0.0336688
Zm00001eb254600	164.741	597.088	380.915	1.84561	0.00783224
Zm00001eb255200	23.288	126.374	74.831	2.34794	0.000763929
Zm00001eb255210	43.9885	176.228	110.108	1.9563	0.00791532
Zm00001eb255270	7.76268	84.6357	46.1992	3.16334	1.2072e-05
Zm00001eb255340	617.564	2228.35	1422.96	1.84806	0.00826846
Zm00001eb255370	536.487	2326.9	1431.7	2.11281	0.000542472
Zm00001eb255470	61.2389	0	30.6195	-5.07349	8.21742e-07
Zm00001eb255490	9.48772	84.6357	47.0617	2.92605	5.75512e-05
Zm00001eb255510	606.351	2308.35	1457.35	1.92526	0.00388104
Zm00001eb255860	119.89	10.4345	65.1624	-3.30303	8.56243e-06
Zm00001eb255880	39.6759	534.481	287.078	3.68872	8.22298e-12
Zm00001eb256240	885.808	2947.18	1916.49	1.73207	0.0268033
Zm00001eb256380	138.003	700.274	419.138	2.32717	5.88189e-05
Zm00001eb256480	749.53	2470.67	1610.1	1.71826	0.0287489
Zm00001eb256650	1016.05	215.647	615.848	-2.22611	0.000698465
Zm00001eb257030	83.6644	5.79697	44.7307	-3.47523	2.43262e-05
Zm00001eb257310	1.72504	38.26	19.9925	3.48152	0.000387122
Zm00001eb258050	1693.99	7523.31	4608.65	2.14967	0.000514402
Zm00001eb258140	146.628	16.2315	81.4299	-3.0334	1.92528e-05
Zm00001eb258230	655.515	146.084	400.799	-2.15116	0.00149795
Zm00001eb258350	2.58756	133.33	67.9589	4.91579	3.37719e-12
Zm00001eb258370	124.203	978.528	551.366	2.95853	2.54691e-08
Zm00001eb258510	87.1145	19.7097	53.4121	-2.04199	0.0396899
Zm00001eb258520	130.24	28.9848	79.6127	-2.0966	0.0126887
Zm00001eb258720	52.6137	6.95636	29.785	-2.62303	0.0119827
Zm00001eb258820	29.3257	629.551	329.438	4.33693	1.33227e-15
Zm00001eb258830	263.931	2369.8	1316.87	3.1572	1.05249e-09
Zm00001eb259000	99.1898	0	49.5949	-5.74732	9.62276e-10
Zm00001eb259120	236.33	879.98	558.155	1.8881	0.00500016
Zm00001eb259380	297.569	19.7097	158.64	-3.79161	3.37647e-09
Zm00001eb260040	631.364	185.503	408.434	-1.75651	0.0360497
Zm00001eb260090	20.7005	84.6357	52.6681	1.93669	0.0354997
Zm00001eb260310	219.08	30.1442	124.612	-2.78509	3.09403e-05
Zm00001eb260440	13.8003	78.8388	46.3195	2.36242	0.00308802
Zm00001eb260540	111.265	0	55.6325	-5.90909	1.68033e-10
Zm00001eb260550	223.393	19.7097	121.551	-3.38112	2.91103e-07
Zm00001eb260590	1912.21	132.171	1022.19	-3.83531	2.32316e-11
Zm00001eb260740	12.0753	85.7951	48.9352	2.64959	0.000341813
Zm00001eb260810	377.784	55.6509	216.717	-2.72139	1.64951e-05
Zm00001eb260830	43.9885	0	21.9943	-4.61753	4.61058e-05
Zm00001eb261220	248.406	943.747	596.076	1.91749	0.00375675
Zm00001eb261260	1125.59	143.765	634.677	-2.95214	5.58092e-07
Zm00001eb261410	9.48772	125.215	67.3511	3.48027	1.1261e-07
Zm00001eb261750	33.6383	147.243	90.4406	2.0688	0.00452236
Zm00001eb261840	8330.22	1935.03	5132.62	-2.10489	0.00341168
Zm00001eb261880	1011.74	286.37	649.053	-1.81394	0.0233492
Zm00001eb262580	1317.07	393.034	855.051	-1.73965	0.0428984
Zm00001eb262750	1172.16	248.11	710.137	-2.23132	0.000657564
Zm00001eb262970	6.90016	57.9697	32.4349	2.76777	0.00100192
Zm00001eb262980	89.7021	704.911	397.307	2.94751	4.25689e-08
Zm00001eb262990	28.4632	125.215	76.8388	2.0653	0.00646109
Zm00001eb263060	525.275	136.808	331.041	-1.92602	0.0102667
Zm00001eb263790	18.1129	153.04	85.5764	2.95207	2.80478e-06
Zm00001eb264070	348.458	1405.19	876.822	2.00572	0.00156986
Zm00001eb264080	283.769	68.4042	176.087	-2.0223	0.00706515
Zm00001eb264210	255.306	37.1006	146.203	-2.72073	3.53457e-05
Zm00001eb264230	11.2128	56.8103	34.0115	2.16317	0.028737
Zm00001eb264530	52.6137	2.31879	27.4662	-3.69735	0.000178684
Zm00001eb264680	8685.57	1457.36	5071.47	-2.57368	3.34264e-05
Zm00001eb264840	275.144	64.9261	170.035	-2.05126	0.00587046
Zm00001eb264880	1558.57	6132.03	3845.3	1.97481	0.00318862
Zm00001eb265040	3637.25	1046.93	2342.09	-1.79478	0.036936
Zm00001eb265090	108.677	692.158	400.418	2.6497	1.54978e-06
Zm00001eb265100	123.34	1001.72	562.528	3.00216	1.42382e-08
Zm00001eb265800	87.1145	2.31879	44.7166	-4.40235	2.98852e-07
Zm00001eb265830	9.48772	97.3891	53.4384	3.12419	7.00745e-06
Zm00001eb265980	156.116	991.282	573.699	2.65177	1.14982e-06
Zm00001eb266090	28.4632	180.865	104.664	2.58901	3.66722e-05
Zm00001eb266130	34.5008	508.974	271.737	3.81013	2.24443e-12
Zm00001eb266160	483.874	1602.28	1043.08	1.72342	0.0245031
Zm00001eb266200	881.495	263.182	572.339	-1.73651	0.0417246
Zm00001eb266250	339.833	54.4915	197.162	-2.59883	5.62095e-05
Zm00001eb266370	17475.5	4286.28	10880.9	-2.02705	0.00949345
Zm00001eb266690	101.777	9.27515	55.5262	-3.2134	3.28202e-05
Zm00001eb266720	276.869	64.9261	170.897	-2.06021	0.00545828
Zm00001eb266890	200.967	54.4915	127.729	-1.84661	0.0333389
Zm00001eb266920	48.3011	0	24.1506	-4.74579	1.55758e-05
Zm00001eb267070	876.32	198.256	537.288	-2.13329	0.00163044
Zm00001eb267210	80.2143	4.63758	42.426	-3.65198	1.36814e-05
Zm00001eb267270	404.522	114.78	259.651	-1.80019	0.0288756
Zm00001eb267520	37.9509	137.968	87.9594	1.811	0.0326596
Zm00001eb267600	499.399	1808.65	1154.03	1.85262	0.00753065
Zm00001eb268200	303.607	79.9982	191.803	-1.89899	0.0164751
Zm00001eb268400	75.9017	15.0721	45.4869	-2.19641	0.0253391
Zm00001eb268580	721.929	156.518	439.224	-2.19171	0.00102111
Zm00001eb269390	37.9509	153.04	95.4954	1.95861	0.00970155
Zm00001eb269500	857.345	37.1006	447.223	-4.46066	1.15241e-13
Zm00001eb269700	250.131	60.2885	155.21	-2.01849	0.008221
Zm00001eb269710	0	25.5067	12.7533	3.88974	0.00148945
Zm00001eb269860	11.2128	69.5636	40.3882	2.44652	0.00289532
Zm00001eb270210	139.728	580.856	360.292	2.04057	0.00125198
Zm00001eb270390	25.8756	316.514	171.195	3.51817	4.69884e-10
Zm00001eb270410	42.2635	208.691	125.477	2.25304	0.000509488
Zm00001eb270740	440.748	1881.7	1161.22	2.08918	0.000675337
Zm00001eb270750	12.9378	90.4327	51.6853	2.63742	0.000297728
Zm00001eb270760	10.3502	208.691	109.521	4.10265	1.79e-11
Zm00001eb270950	1084.19	279.414	681.801	-1.94877	0.00785927
Zm00001eb271490	401.072	1285.77	843.42	1.67594	0.0355566
Zm00001eb271510	3.45008	44.057	23.7535	3.10821	0.000788197
Zm00001eb271520	349.32	1419.1	884.209	2.01636	0.00140797
Zm00001eb271680	678.803	179.706	429.255	-1.90605	0.0113603
Zm00001eb271760	446.785	1546.63	996.708	1.78706	0.0136044
Zm00001eb271770	1719.86	5623.06	3671.46	1.70794	0.0419481
Zm00001eb271810	324.307	69.5636	196.936	-2.19013	0.00171623
Zm00001eb271830	1.72504	32.463	17.094	3.25781	0.00254982
Zm00001eb271870	12.0753	78.8388	45.457	2.53045	0.00105612
Zm00001eb271900	729.692	141.446	435.569	-2.35131	0.000244727
Zm00001eb271950	23.288	220.285	121.786	3.14019	1.0732e-07
Zm00001eb272270	22.4255	143.765	83.0952	2.58155	8.01102e-05
Zm00001eb272360	499.399	1700.83	1100.11	1.76405	0.0171694
Zm00001eb273170	87.977	288.689	188.333	1.6927	0.0374577
Zm00001eb273270	0	30.1442	15.0721	4.11233	0.000237733
Zm00001eb273480	124.203	409.266	266.734	1.70491	0.0291429
Zm00001eb273540	534.762	1710.11	1122.43	1.67354	0.0385627
Zm00001eb273600	0	30.1442	15.0721	4.11233	0.000237733
Zm00001eb273700	330.345	4796.41	2563.38	3.85208	2.87548e-14
Zm00001eb273710	954.809	13912.7	7433.77	3.86233	2.5091e-14
Zm00001eb273910	17.2504	121.736	69.4934	2.69017	6.10816e-05
Zm00001eb274120	0	23.1879	11.5939	3.76391	0.00391117
Zm00001eb274160	192.342	633.029	412.685	1.7086	0.025829
Zm00001eb274360	2402.12	528.684	1465.4	-2.17973	0.00113401
Zm00001eb274460	1.72504	39.4194	20.5722	3.52236	0.000269264
Zm00001eb274850	10.3502	61.4479	35.8991	2.37104	0.00714616
Zm00001eb275030	322.582	1006.35	664.468	1.63556	0.0480737
Zm00001eb275080	1340.36	6.95636	673.656	-7.24157	0
Zm00001eb275090	3437.14	576.219	2006.68	-2.5725	2.57703e-05
Zm00001eb275120	36.2258	2.31879	19.2723	-3.18357	0.0087373
Zm00001eb275400	317.407	1784.31	1050.86	2.48377	7.42567e-06
Zm00001eb275420	41.4009	5.79697	23.599	-2.49432	0.0489309
Zm00001eb275520	167.329	8.11576	87.7223	-4.07773	1.08629e-08
Zm00001eb275650	261.343	24.3473	142.845	-3.32529	2.4813e-07
Zm00001eb275740	72.4517	433.613	253.032	2.54989	8.26058e-06
Zm00001eb275870	867.695	239.995	553.845	-1.84584	0.0180395
Zm00001eb276520	162.154	27.8255	94.9896	-2.46378	0.000703189
Zm00001eb277130	23.288	170.431	96.8595	2.77373	8.65613e-06
Zm00001eb277180	389.859	1715.9	1052.88	2.13244	0.000418861
Zm00001eb277260	186.304	42.8976	114.601	-2.07034	0.0082338
Zm00001eb277370	2683.3	72146.8	37415	4.74786	0
Zm00001eb277440	2.58756	47.5351	25.0614	3.46869	9.42831e-05
Zm00001eb277470	66.414	337.384	201.899	2.31185	0.000135721
Zm00001eb277530	1313.62	391.875	852.746	-1.74011	0.0427282
Zm00001eb278040	10.3502	124.055	67.2027	3.36167	2.96283e-07
Zm00001eb278790	29.3257	0	14.6628	-4.06842	0.00307558
Zm00001eb279090	10.3502	100.867	55.6087	3.0684	8.57579e-06
Zm00001eb279300	80.2143	13.9127	47.0635	-2.37629	0.00858202
Zm00001eb279320	62.1014	252.748	157.425	1.99197	0.00368681
Zm00001eb279350	140.591	35.9412	88.266	-1.91239	0.0342137
Zm00001eb279490	1629.3	410.425	1019.86	-1.984	0.00609803
Zm00001eb279750	66.414	11.5939	39.004	-2.33992	0.018571
Zm00001eb279940	262.206	852.154	557.18	1.6931	0.0292741
Zm00001eb280160	93.1521	16.2315	54.6918	-2.3898	0.00506067
Zm00001eb280270	87.1145	16.2315	51.673	-2.29518	0.0103638
Zm00001eb280380	280.319	2421.97	1351.15	3.10229	2.24938e-09
Zm00001eb280600	647.752	86.9545	367.353	-2.86978	2.01691e-06
Zm00001eb280660	43.126	413.904	228.515	3.20645	5.79035e-09
Zm00001eb280670	1.72504	25.5067	13.6159	2.93319	0.0283233
Zm00001eb280730	759.017	168.112	463.565	-2.16192	0.00130647
Zm00001eb280860	59.5139	0	29.7569	-5.03388	1.18751e-06
Zm00001eb280920	1.72504	39.4194	20.5722	3.52236	0.000269264
Zm00001eb281440	27.6006	1.15939	14.38	-3.28473	0.0264673
Zm00001eb281460	16.3879	88.1139	52.2509	2.29903	0.0032208
Zm00001eb281640	163.016	11.5939	87.3051	-3.61044	2.5e-07
Zm00001eb281720	790.068	11612.5	6201.28	3.87427	2.0095e-14
Zm00001eb281890	504.574	54.4915	279.533	-3.16639	1.6938e-07
Zm00001eb282060	8.6252	63.7667	36.1959	2.64214	0.0013053
Zm00001eb282070	105.227	24.3473	64.7873	-2.02864	0.0287269
Zm00001eb282340	8.6252	111.302	59.9635	3.42692	3.59437e-07
Zm00001eb282620	291.532	78.8388	185.185	-1.86138	0.0221341
Zm00001eb283070	370.021	2239.95	1304.98	2.59152	1.9607e-06
Zm00001eb283160	338.97	5.79697	172.384	-5.46726	7.99361e-15
Zm00001eb283450	771.955	190.141	481.048	-2.01049	0.00475368
Zm00001eb283460	668.453	91.5921	380.022	-2.84165	2.56142e-06
Zm00001eb283480	12.0753	67.2448	39.6601	2.30698	0.00749072
Zm00001eb283530	480.423	3819.04	2149.73	2.98577	1.09183e-08
Zm00001eb283790	1050.55	30.1442	540.347	-5.03653	2.22045e-16
Zm00001eb283800	506.299	1613.88	1060.09	1.6687	0.0396524
Zm00001eb283860	213.042	3114.13	1663.59	3.8575	3.14193e-14
Zm00001eb283900	45.7135	259.704	152.709	2.45745	5.08617e-05
Zm00001eb284140	50.0261	568.103	309.065	3.45584	1.2034e-10
Zm00001eb284310	10797.9	2864.86	6831.37	-1.9135	0.0210142
Zm00001eb284360	254.443	19.7097	137.077	-3.56734	4.00286e-08
Zm00001eb284540	5.17512	37.1006	21.1379	2.46644	0.031182
Zm00001eb284600	554.6	3953.53	2254.07	2.82931	9.25734e-08
Zm00001eb284750	42.2635	358.253	200.258	3.02708	6.54977e-08
Zm00001eb284830	2515.97	563.465	1539.72	-2.15489	0.00144276
Zm00001eb285330	464.898	69.5636	267.231	-2.70709	1.38275e-05
Zm00001eb285450	10420.1	2510.09	6465.09	-2.05272	0.00603638
Zm00001eb285640	91.4271	13.9127	52.6699	-2.56083	0.00205525
Zm00001eb285710	16.3879	104.345	60.3667	2.53808	0.000343662
Zm00001eb285770	277.731	48.6945	163.213	-2.46597	0.000232663
Zm00001eb285990	61.2389	6.95636	34.0976	-2.83463	0.00251439
Zm00001eb286120	1057.45	291.008	674.229	-1.85455	0.0169825
Zm00001eb286300	0.86252	32.463	16.6628	3.65671	0.000609772
Zm00001eb286490	6699.19	1324.03	4011.61	-2.33737	0.000337816
Zm00001eb286540	119.028	15.0721	67.0499	-2.83229	0.000158853
Zm00001eb286870	2078.67	401.15	1239.91	-2.36786	0.000184691
Zm00001eb287050	336.383	1205.77	771.076	1.83583	0.00829216
Zm00001eb287410	324.307	71.8824	198.095	-2.14408	0.00246548
Zm00001eb287630	24.1506	0	12.0753	-3.81026	0.0169781
Zm00001eb287700	0	227.241	113.621	6.92629	0
Zm00001eb287790	13.8003	437.091	225.446	4.80401	0
Zm00001eb287900	46.5761	296.805	171.69	2.62286	7.52664e-06
Zm00001eb288230	155.254	721.143	438.198	2.20171	0.00022223
Zm00001eb288260	395.034	106.664	250.849	-1.8701	0.0175127
Zm00001eb288350	25.8756	197.097	111.486	2.84019	2.83859e-06
Zm00001eb288360	1010.87	15511.5	8261.2	3.93709	7.66054e-15
Zm00001eb288550	50.8887	281.733	166.311	2.42526	5.94124e-05
Zm00001eb289090	12.9378	69.5636	41.2507	2.26807	0.00840179
Zm00001eb289120	188.892	2.31879	95.6053	-5.49965	2.03404e-12
Zm00001eb289170	139.728	34.7818	87.255	-1.94851	0.0277944
Zm00001eb289580	732.279	179.706	455.993	-2.01515	0.00461007
Zm00001eb289630	271.694	33.6224	152.658	-2.94454	4.92694e-06
Zm00001eb290160	46.5761	180.865	113.721	1.91425	0.0105558
Zm00001eb290270	312.232	90.4327	201.332	-1.76619	0.0409965
Zm00001eb290290	0	35.9412	17.9706	4.34921	2.82396e-05
Zm00001eb290330	55.2013	185.503	120.352	1.71421	0.0447436
Zm00001eb290370	5748.69	860.27	3304.48	-2.73762	5.13155e-06
Zm00001eb290510	488.186	90.4327	289.309	-2.40779	0.00019031
Zm00001eb290560	0	39.4194	19.7097	4.47453	8.49538e-06
Zm00001eb290700	322.582	51.0133	186.798	-2.61592	5.29605e-05
Zm00001eb290980	365.708	99.7079	232.708	-1.8549	0.0203054
Zm00001eb291010	0	35.9412	17.9706	4.34921	2.82396e-05
Zm00001eb291060	97.4647	15.0721	56.2684	-2.54912	0.00177017
Zm00001eb291110	45.7135	3.47818	24.5959	-3.15032	0.0029006
Zm00001eb291140	448.51	110.142	279.326	-2.00694	0.00577713
Zm00001eb291200	964.297	236.516	600.407	-2.0187	0.00435136
Zm00001eb291210	361.396	64.9261	213.161	-2.44224	0.000193683
Zm00001eb291290	688.291	4281.64	2484.97	2.63368	1.23239e-06
Zm00001eb291660	944.459	277.095	610.777	-1.76204	0.0346338
Zm00001eb291710	225.98	31.3036	128.642	-2.77818	3.01046e-05
Zm00001eb291740	3.45008	44.057	23.7535	3.10821	0.000788197
Zm00001eb291770	53.4762	622.594	338.035	3.49478	5.77536e-11
Zm00001eb291860	92.2896	11.5939	51.9418	-2.80292	0.000511525
Zm00001eb292020	70.7266	292.167	181.447	2.01724	0.00253004
Zm00001eb292230	79.3518	489.264	284.308	2.59536	4.26376e-06
Zm00001eb292320	125.065	682.883	403.974	2.43096	1.90571e-05
Zm00001eb292330	1.72504	34.7818	18.2534	3.35151	0.00118276
Zm00001eb292580	2802.33	806.938	1804.63	-1.79364	0.0341984
Zm00001eb293010	599.451	78.8388	339.145	-2.89647	1.7069e-06
Zm00001eb293080	88.8395	17.3909	53.1152	-2.23343	0.013729
Zm00001eb293120	28.4632	107.824	68.1434	1.85312	0.0367378
Zm00001eb293250	156.116	27.8255	91.9708	-2.4097	0.00111779
Zm00001eb293270	0	19.7097	9.85485	3.55149	0.0176546
Zm00001eb293280	258.756	1026.06	642.41	1.97945	0.00203354
Zm00001eb293290	69.8641	268.979	169.422	1.91599	0.00657676
Zm00001eb293450	1259.28	286.37	772.825	-2.12916	0.00165644
Zm00001eb293460	681.391	113.621	397.506	-2.56407	3.56185e-05
Zm00001eb293540	4210.82	828.967	2519.89	-2.34202	0.000276912
Zm00001eb293570	5557.21	1595.33	3576.27	-1.79927	0.0415652
Zm00001eb293740	81.9394	16.2315	49.0854	-2.20882	0.019388
Zm00001eb294040	44.851	4.63758	24.7443	-2.84107	0.00994232
Zm00001eb294480	727.967	7643.88	4185.92	3.3889	3.49395e-11
Zm00001eb294500	42.2635	169.271	105.767	1.9541	0.0085533
Zm00001eb294510	32.7758	158.837	95.8063	2.21222	0.00125338
Zm00001eb294560	371.746	77.6794	224.713	-2.23085	0.00108464
Zm00001eb294690	4873.24	259.704	2566.47	-4.21983	1.39666e-13
Zm00001eb294840	620.152	115.939	368.046	-2.39994	0.000171409
Zm00001eb294990	2371.07	612.16	1491.61	-1.95019	0.00886678
Zm00001eb295060	162.154	38.26	100.207	-2.02987	0.0132704
Zm00001eb295650	25.0131	268.979	146.996	3.33047	6.89889e-09
Zm00001eb295850	13.8003	107.824	60.812	2.80466	4.238e-05
Zm00001eb295990	195.792	33.6224	114.707	-2.47586	0.000418583
Zm00001eb296430	192.342	633.029	412.685	1.7086	0.025829
Zm00001eb296470	6.90016	71.8824	39.3913	3.06877	5.64653e-05
Zm00001eb296620	51.7512	195.938	123.844	1.88226	0.012184
Zm00001eb296640	94.0147	2.31879	48.1667	-4.50975	1.02556e-07
Zm00001eb297200	244.093	2.31879	123.206	-5.86568	2.58682e-14
Zm00001eb297250	1652.59	5649.73	3651.16	1.77226	0.0232925
Zm00001eb297560	161.291	28.9848	95.138	-2.401	0.00110003
Zm00001eb297590	50.8887	188.981	119.935	1.854	0.0158104
Zm00001eb298040	214.767	6.95636	110.862	-4.61149	6.86264e-11
Zm00001eb298190	2.58756	57.9697	30.2786	3.74394	6.06013e-06
Zm00001eb298270	376.921	103.186	240.054	-1.84969	0.0207864
Zm00001eb298520	446.785	12.7533	229.769	-4.93492	3.83027e-14
Zm00001eb299130	0	17.3909	8.69545	3.38993	0.0495254
Zm00001eb299500	86.252	11.5939	48.923	-2.70742	0.00113113
Zm00001eb299940	350.183	41.7382	195.961	-3.01162	1.49849e-06
Zm00001eb300040	250.993	9.27515	130.134	-4.49887	4.54218e-11
Zm00001eb300100	48.3011	6.95636	27.6287	-2.50431	0.0269487
Zm00001eb300370	55.2013	193.619	124.41	1.77537	0.0276748
Zm00001eb300460	574.438	2593.56	1584	2.17094	0.000292263
Zm00001eb300580	8.6252	62.6073	35.6162	2.61647	0.00164139
Zm00001eb300800	91.4271	485.786	288.607	2.38527	4.18211e-05
Zm00001eb300930	388.134	92.7515	240.443	-2.04261	0.00473629
Zm00001eb301100	115.578	17.3909	66.4843	-2.60581	0.000720223
Zm00001eb301130	208.73	37.1006	122.915	-2.43258	0.000505126
Zm00001eb301480	15.5254	200.575	108.05	3.53763	3.89082e-09
Zm00001eb301500	78.4893	435.932	257.211	2.44494	2.51159e-05
Zm00001eb301680	20681.5	4898.44	12790	-2.07751	0.00644954
Zm00001eb301890	1846.65	515.93	1181.29	-1.83579	0.0216812
Zm00001eb302230	229.43	64.9261	147.178	-1.79113	0.0424017
Zm00001eb302690	31.0507	0	15.5254	-4.14507	0.00178961
Zm00001eb303120	36.2258	0	18.1129	-4.35308	0.000382146
Zm00001eb303190	124732	544878	334805	2.12708	0.00451303
Zm00001eb303670	1.72504	38.26	19.9925	3.48152	0.000387122
Zm00001eb303730	869.42	3205.72	2037.57	1.88019	0.00669235
Zm00001eb303750	217.355	28.9848	123.17	-2.82693	2.28846e-05
Zm00001eb303920	242.368	44.057	143.213	-2.40959	0.000455896
Zm00001eb304010	62.1014	9.27515	35.6883	-2.51819	0.0101094
Zm00001eb304080	3025.72	615.638	1820.68	-2.29353	0.000406433
Zm00001eb304250	469.211	3497.89	1983.55	2.89305	3.87213e-08
Zm00001eb304540	69.0016	13.9127	41.4572	-2.16462	0.0381437
Zm00001eb304560	116.44	888.096	502.268	2.91057	5.1346e-08
Zm00001eb304580	229.43	60.2885	144.859	-1.89487	0.0213124
Zm00001eb304610	35.3633	2.31879	18.841	-3.15069	0.0109298
Zm00001eb304780	610.664	85.7951	348.23	-2.80392	4.05036e-06
Zm00001eb305060	984.135	41.7382	512.937	-4.4972	5.11813e-14
Zm00001eb305450	217.355	38.26	127.807	-2.44822	0.000414766
Zm00001eb305500	6.90016	76.52	41.7101	3.15659	2.29058e-05
Zm00001eb305600	26.7381	125.215	75.9763	2.14967	0.00348573
Zm00001eb305660	39.6759	424.338	232.007	3.35717	9.39733e-10
Zm00001eb305700	13.8003	75.3606	44.5805	2.29894	0.00535252
Zm00001eb305970	1.72504	31.3036	16.5143	3.20855	0.00377039
Zm00001eb306040	13.8003	78.8388	46.3195	2.36242	0.00308802
Zm00001eb306050	15.5254	93.9109	54.7181	2.45874	0.000882143
Zm00001eb306160	104.365	15.0721	59.7185	-2.64592	0.000796116
Zm00001eb306200	666.728	2490.38	1578.55	1.89814	0.00519698
Zm00001eb306310	6.90016	81.1576	44.0289	3.23936	9.54088e-06
Zm00001eb306570	136.278	25.5067	80.8924	-2.33336	0.00256546
Zm00001eb306660	39.6759	2.31879	20.9973	-3.30803	0.0036363
Zm00001eb306800	3936.54	16910.9	10423.7	2.10241	0.00121441
Zm00001eb307060	75.9017	9.27515	42.5884	-2.79958	0.00116914
Zm00001eb307140	5066.44	17592.6	11329.5	1.79554	0.0298303
Zm00001eb307150	19.838	307.239	163.539	3.82899	1.9838e-11
Zm00001eb307330	372.609	81.1576	226.883	-2.17248	0.00173748
Zm00001eb307390	2.58756	103.186	52.8868	4.55292	4.49948e-10
Zm00001eb307420	359.671	39.4194	199.545	-3.12872	5.02048e-07
Zm00001eb307510	4.3126	38.26	21.2863	2.6972	0.0102498
Zm00001eb307550	149.216	31.3036	90.2598	-2.18572	0.0055334
Zm00001eb308020	23.288	136.808	80.0482	2.46072	0.000249921
Zm00001eb308030	18.1129	84.6357	51.3743	2.11214	0.0121203
Zm00001eb308160	124.203	30.1442	77.1735	-1.976	0.028567
Zm00001eb308490	73.3142	309.558	191.436	2.04963	0.00178575
Zm00001eb308610	284.632	940.268	612.45	1.71719	0.0239141
Zm00001eb308700	5.17512	60.2885	32.7318	3.13823	0.000106074
Zm00001eb308820	28.4632	315.355	171.909	3.38446	2.01924e-09
Zm00001eb309020	1460.25	420.86	940.553	-1.7901	0.0296578
Zm00001eb309180	5.17512	42.8976	24.0363	2.66597	0.0069747
Zm00001eb309260	645.165	156.518	400.841	-2.02998	0.00418736
Zm00001eb309520	4692.97	1007.51	2850.24	-2.21753	0.000956898
Zm00001eb309590	445.06	1958.22	1201.64	2.13264	0.000424514
Zm00001eb309630	567.538	166.953	367.245	-1.75361	0.0372385
Zm00001eb309840	6.03764	41.7382	23.8879	2.46156	0.0200096
Zm00001eb309940	1.72504	46.3758	24.0504	3.74568	3.34124e-05
Zm00001eb310260	997.073	263.182	630.128	-1.91389	0.0104581
Zm00001eb310270	2262.39	100.867	1181.63	-4.46122	1.32117e-14
Zm00001eb310380	38.8134	4.63758	21.7255	-2.64203	0.037334
Zm00001eb310540	0	44.057	22.0285	4.62619	1.85447e-06
Zm00001eb310560	826.294	221.444	523.869	-1.89056	0.0126417
Zm00001eb310600	59.5139	0	29.7569	-5.03388	1.18751e-06
Zm00001eb310610	52.6137	4.63758	28.6256	-3.0622	0.00196552
Zm00001eb310660	91.4271	2.31879	46.8729	-4.47041	1.52158e-07
Zm00001eb311050	684.841	83.4764	384.159	-3.00746	4.92522e-07
Zm00001eb311060	3282.75	466.076	1874.41	-2.81115	2.06998e-06
Zm00001eb311180	8790.8	2315.31	5553.06	-1.9239	0.0176537
Zm00001eb311440	50.0261	369.847	209.936	2.83926	4.75063e-07
Zm00001eb311490	3815.79	13495.3	8655.57	1.82189	0.0206734
Zm00001eb311590	2867.88	10989.9	6928.89	1.9374	0.00594542
Zm00001eb311630	1636.2	184.344	910.272	-3.13656	6.53581e-08
Zm00001eb311900	1054.86	4162.22	2608.54	1.97833	0.00267542
Zm00001eb312020	7268.45	26764.6	17016.5	1.88033	0.015651
Zm00001eb313020	37.9509	1.15939	19.5551	-3.71578	0.00138823
Zm00001eb313250	755.567	207.531	481.549	-1.85456	0.0168956
Zm00001eb313260	669.315	2423.13	1546.22	1.85311	0.00804924
Zm00001eb313430	815.081	132.171	473.626	-2.60705	2.11662e-05
Zm00001eb313550	433.847	117.099	275.473	-1.87231	0.0165627
Zm00001eb313700	604.626	96.2297	350.428	-2.62748	2.1619e-05
Zm00001eb313730	319.132	1122.29	720.713	1.808	0.0106926
Zm00001eb313950	11418.9	2517.04	6967.97	-2.18076	0.00190168
Zm00001eb313990	14.6628	92.7515	53.7072	2.51445	0.000628246
Zm00001eb314130	151.803	32.463	92.1332	-2.1607	0.00630999
Zm00001eb314230	61.2389	1241.71	651.475	4.29929	2.22045e-16
Zm00001eb314510	140.591	665.492	403.041	2.22745	0.000175804
Zm00001eb314520	555.463	136.808	346.136	-2.00635	0.00531374
Zm00001eb314610	1342.94	366.368	854.656	-1.86852	0.0155968
Zm00001eb314900	12064.1	44731.7	28397.9	1.89041	0.0177936
Zm00001eb315010	19.838	84.6357	52.2368	1.99283	0.025345
Zm00001eb315290	18.9754	82.317	50.6462	2.01209	0.0241056
Zm00001eb315430	61.2389	8.11576	34.6773	-2.65686	0.0056384
Zm00001eb315440	84.5269	478.83	281.678	2.47533	1.62374e-05
Zm00001eb315570	82.8019	319.993	201.397	1.92582	0.00519644
Zm00001eb315650	96.6022	417.382	256.992	2.08941	0.000946342
Zm00001eb315750	6222.22	857.951	3540.08	-2.85566	1.45471e-06
Zm00001eb315790	6.90016	82.317	44.6086	3.25933	7.69543e-06
Zm00001eb316040	118.165	6.95636	62.5608	-3.76063	6.62337e-07
Zm00001eb316180	382.959	106.664	244.811	-1.82553	0.0245904
Zm00001eb316510	53.4762	6.95636	30.2163	-2.64565	0.0102102
Zm00001eb316520	12247.8	929.834	6588.81	-3.71664	7.39478e-11
Zm00001eb316880	174.229	46.3758	110.302	-1.86685	0.034172
Zm00001eb316960	420.91	4431.2	2426.06	3.39014	3.30762e-11
Zm00001eb317010	50.0261	2.31879	26.1725	-3.62746	0.000315861
Zm00001eb317190	301.019	55.6509	178.335	-2.39557	0.000362795
Zm00001eb317410	193.204	33.6224	113.413	-2.45685	0.000495221
Zm00001eb317430	69.8641	13.9127	41.8884	-2.18206	0.0339719
Zm00001eb317690	53.4762	2.31879	27.8975	-3.71991	0.000148281
Zm00001eb317780	367.433	67.2448	217.339	-2.41682	0.000235073
Zm00001eb317940	315.682	60.2885	187.985	-2.35198	0.000484235
Zm00001eb318000	61.2389	221.444	141.342	1.82233	0.0169452
Zm00001eb318020	85.3895	469.554	277.472	2.4329	2.61515e-05
Zm00001eb318050	130.24	15.0721	72.6563	-2.96014	4.98727e-05
Zm00001eb318080	56.9263	9.27515	33.1007	-2.39668	0.0236806
Zm00001eb318160	367.433	1419.1	893.266	1.94382	0.00294446
Zm00001eb318470	140.591	13.9127	77.2517	-3.17095	9.23586e-06
Zm00001eb318600	1129.9	6.95636	568.429	-6.99557	0
Zm00001eb318610	125.928	11.5939	68.7609	-3.24315	9.68699e-06
Zm00001eb318630	195.792	648.101	421.947	1.71705	0.0239938
Zm00001eb318890	159.566	0	79.7831	-6.41918	5.2458e-13
Zm00001eb318900	284.632	45.2164	164.924	-2.60385	7.29971e-05
Zm00001eb318910	508.887	13.9127	261.4	-5.0121	8.99281e-15
Zm00001eb319040	1.72504	34.7818	18.2534	3.35151	0.00118276
Zm00001eb319370	29.3257	0	14.6628	-4.06842	0.00307558
Zm00001eb319620	233.743	51.0133	142.378	-2.15445	0.0033053
Zm00001eb320580	1888.06	6165.66	4026.86	1.70633	0.0440874
Zm00001eb320600	2252.04	649.261	1450.65	-1.79131	0.0326298
Zm00001eb320660	225.98	19.7097	122.845	-3.39759	2.4491e-07
Zm00001eb320680	440.748	2154.15	1297.45	2.28408	7.87734e-05
Zm00001eb320730	446.785	128.693	287.739	-1.78042	0.0322237
Zm00001eb320870	270.831	77.6794	174.255	-1.77671	0.0414352
Zm00001eb321040	552.875	2840.51	1696.69	2.35708	3.49693e-05
Zm00001eb321110	116.44	4.63758	60.5389	-4.17829	8.15075e-08
Zm00001eb321260	186.304	37.1006	111.702	-2.2702	0.00204457
Zm00001eb321400	955.672	185.503	570.587	-2.35306	0.000220108
Zm00001eb321410	151.803	23.1879	87.4957	-2.61443	0.000295755
Zm00001eb321600	2238.24	662.014	1450.13	-1.75447	0.0434649
Zm00001eb322150	42.2635	437.091	239.677	3.31262	1.44027e-09
Zm00001eb322210	36.2258	159.996	98.1111	2.08578	0.00338277
Zm00001eb322440	354.496	1888.65	1121.57	2.40716	1.85525e-05
Zm00001eb322660	1168.71	7153.46	4161.09	2.61173	1.8726e-06
Zm00001eb322670	18.1129	470.714	244.413	4.56047	5.55112e-16
Zm00001eb322760	345.008	73.0418	209.025	-2.21035	0.00137407
Zm00001eb322790	78.4893	9.27515	43.8822	-2.84674	0.000796197
Zm00001eb322880	896.158	245.791	570.975	-1.85814	0.0163704
Zm00001eb322900	156.116	32.463	94.2895	-2.20061	0.0045953
Zm00001eb323000	64.689	12.7533	38.7212	-2.18406	0.0414953
Zm00001eb323120	758.155	107.824	432.989	-2.79192	3.70147e-06
Zm00001eb323150	758.155	155.359	456.757	-2.27276	0.000490079
Zm00001eb323190	457.998	75.3606	266.679	-2.57312	4.69721e-05
Zm00001eb323340	466.623	63.7667	265.195	-2.83442	4.30245e-06
Zm00001eb323350	255.306	35.9412	145.624	-2.76425	2.49123e-05
Zm00001eb323360	681.391	113.621	397.506	-2.56407	3.56185e-05
Zm00001eb323450	3826.14	932.153	2379.15	-2.03499	0.00485194
Zm00001eb323460	12922.3	2758.2	7840.23	-2.22727	0.00128207
Zm00001eb323640	261.343	74.2012	167.772	-1.7901	0.0388109
Zm00001eb323780	160.429	41.7382	101.083	-1.89483	0.0317653
Zm00001eb323800	32.7758	229.56	131.168	2.73815	4.58914e-06
Zm00001eb324070	243.231	1420.26	831.744	2.53631	4.05317e-06
Zm00001eb324090	16102.4	3830.64	9966.51	-2.07106	0.00613677
Zm00001eb324150	253.581	47.5351	150.558	-2.36911	0.000578599
Zm00001eb324160	5039.7	1399.39	3219.55	-1.84711	0.0271512
Zm00001eb324210	336.383	84.6357	210.509	-1.96656	0.00934317
Zm00001eb324230	68.1391	361.731	214.935	2.37585	6.52864e-05
Zm00001eb324310	88.8395	512.452	300.646	2.50262	1.11784e-05
Zm00001eb324480	977.235	4039.33	2508.28	2.04518	0.00130458
Zm00001eb324700	313.957	15.0721	164.515	-4.2168	8.78451e-11
Zm00001eb324720	10684.9	2958.77	6821.83	-1.85182	0.0351602
Zm00001eb325300	172.504	46.3758	109.44	-1.85266	0.0377595
Zm00001eb325330	40.5384	149.562	95.0501	1.83512	0.024648
Zm00001eb325370	201.83	665.492	433.661	1.71174	0.0250484
Zm00001eb325610	652.927	2857.91	1755.42	2.12668	0.000487576
Zm00001eb325860	49.1636	186.662	117.913	1.88429	0.0127435
Zm00001eb325890	52.6137	3.47818	28.0459	-3.345	0.000649931
Zm00001eb326050	476.111	30.1442	253.128	-3.89801	2.03428e-10
Zm00001eb326060	170.779	34.7818	102.78	-2.23442	0.00308314
[truncated: 693 more rows]
