# Supplementary material for: The molecular mechanism by which heat stress during the grain filling period inhibits maize grain filling and reduces yield
Source: Front Plant Sci. 2025 Jan 17;15:1533527. doi: 10.3389/fpls.2024.1533527 (PMC11782181; doi:10.3389/fpls.2024.1533527)
Supplement: Supplementary Figure 1 — Cluster analysis of seed setting rates of different maize inbred Lines. [file DataSheet1.zip › Table S6.xlsx]

## Sheet: Sheet1
Table S6: Differentially expressed genes in the stems of Qi319 before and after heat stress.
ID	Qi319-stem-ck	Qi319-stem-heat	MeanExpression	log2FoldChange	FDR
Zm00001eb000160	1.72982	173.429	87.5792	5.59397	5.06732e-10
Zm00001eb000400	86.4909	2.31238	44.4017	-4.39108	6.12347e-05
Zm00001eb000570	344.234	4.62476	174.429	-5.72667	2.04323e-09
Zm00001eb000760	13.8385	149.149	81.4936	3.26136	0.000172044
Zm00001eb001090	10.3789	93.6514	52.0152	2.95903	0.0020908
Zm00001eb001220	34.5964	478.663	256.63	3.71801	1.6768e-06
Zm00001eb001720	508.567	38.1543	273.36	-3.67095	3.06046e-05
Zm00001eb001830	3.45964	58.9657	31.2127	3.50629	0.000631936
Zm00001eb002190	37.1911	285.579	161.385	2.8778	0.000758186
Zm00001eb002200	19.8929	255.518	137.706	3.56096	1.10036e-05
Zm00001eb002210	0	33.5295	16.7648	4.2423	0.000563752
Zm00001eb002250	3.45964	174.585	89.0222	5.03982	6.45806e-09
Zm00001eb002380	49.2998	264.768	157.034	2.38028	0.0151193
Zm00001eb002400	70.9226	5.78095	38.3518	-3.24411	0.00496658
Zm00001eb002950	140.115	4.62476	72.37	-4.44217	8.70545e-06
Zm00001eb003020	6126.15	367.669	3246.91	-4.0514	2.20331e-06
Zm00001eb003200	193.74	1804.81	999.277	3.2069	5.05486e-05
Zm00001eb003210	191.145	1223.25	707.197	2.66576	0.00231247
Zm00001eb003240	248.229	1497.27	872.748	2.58327	0.00416073
Zm00001eb003320	75.2471	514.505	294.876	2.74239	0.00139551
Zm00001eb003440	971.293	11032.4	6001.83	3.50308	7.83849e-06
Zm00001eb003860	0	27.7486	13.8743	3.98768	0.00261159
Zm00001eb003960	52.7595	3.46857	28.114	-3.34823	0.00779539
Zm00001eb004000	6.05436	61.2781	33.6662	2.9893	0.00472136
Zm00001eb004020	91.6804	0	45.8402	-5.62958	1.7553e-06
Zm00001eb004180	18.1631	544.566	281.364	4.76602	6.87889e-10
Zm00001eb004250	335.585	39.3105	187.448	-3.03298	0.00129966
Zm00001eb004300	1.72982	338.764	170.247	6.55115	1.09801e-13
Zm00001eb004430	42.3806	461.32	251.85	3.38621	1.83072e-05
Zm00001eb004540	537.974	48.56	293.267	-3.41873	0.000123532
Zm00001eb004670	27.6771	916.859	472.268	4.95598	6.46214e-11
Zm00001eb004680	0.864909	32.3733	16.6191	3.64277	0.00360341
Zm00001eb005020	4950.74	922.64	2936.69	-2.42135	0.0444188
Zm00001eb005130	1.72982	142.211	71.9706	5.31156	5.44363e-09
Zm00001eb005170	78.7067	11.5619	45.1343	-2.58099	0.0417024
Zm00001eb005240	3.45964	64.7467	34.1032	3.63694	0.000268393
Zm00001eb005250	131.466	14631.6	7381.53	6.77742	1.11022e-16
Zm00001eb005310	0	32.3733	16.1867	4.19487	0.000756133
Zm00001eb005340	1843.12	9150.09	5496.61	2.31043	0.0424689
Zm00001eb005440	251.689	41.6229	146.656	-2.54198	0.0172579
Zm00001eb005450	1.72982	50.8724	26.3011	3.86594	0.000282489
Zm00001eb005600	52.7595	5.78095	29.2702	-2.83071	0.0367966
Zm00001eb005640	41.5156	369.981	205.748	3.09783	0.000153468
Zm00001eb005770	751.606	131.806	441.706	-2.4943	0.0187873
Zm00001eb005780	0	18.4991	9.24953	3.45368	0.0443154
Zm00001eb005800	32.0016	1827.94	929.97	5.75314	3.90799e-14
Zm00001eb005810	0.864909	24.28	12.5725	3.25642	0.0293319
Zm00001eb005900	33.7315	471.726	252.729	3.73161	1.54351e-06
Zm00001eb006020	409.102	1984.02	1196.56	2.27251	0.0318514
Zm00001eb006160	36.3262	261.299	148.813	2.78277	0.00144851
Zm00001eb006200	11.2438	292.516	151.88	4.48362	2.14623e-08
Zm00001eb006310	2260.87	12175.8	7218.36	2.42807	0.0227231
Zm00001eb006680	5.18946	110.994	58.0919	3.99201	7.8241e-06
Zm00001eb006690	2270.39	14559.9	8415.15	2.67996	0.00450446
Zm00001eb006810	0	117.931	58.9657	5.98912	1.39963e-09
Zm00001eb006820	32.8666	357.263	195.065	3.36798	2.57654e-05
Zm00001eb006860	63.1384	0	31.5692	-5.10716	4.08178e-05
Zm00001eb006940	1299.96	249.737	774.848	-2.37102	0.0385078
Zm00001eb006950	97.7347	11.5619	54.6483	-2.88655	0.00966476
Zm00001eb007000	647.817	117.931	382.874	-2.43853	0.0246464
Zm00001eb007170	34.5964	180.366	107.481	2.31953	0.024961
Zm00001eb007460	0	38.1543	19.0771	4.41778	0.000184578
Zm00001eb007470	14.7035	107.526	61.1146	2.71937	0.00537636
Zm00001eb007540	0.864909	40.4667	20.6658	3.94696	0.000569095
Zm00001eb007740	0	24.28	12.14	3.80994	0.00713429
Zm00001eb007770	166.927	19.6552	93.2914	-2.96831	0.00325276
Zm00001eb007870	1121.79	11.5619	566.675	-6.38108	2.12574e-12
Zm00001eb008140	58.8138	2.31238	30.5631	-3.85037	0.00128285
Zm00001eb008240	49.2998	485.6	267.45	3.25054	4.57517e-05
Zm00001eb008600	4.32455	61.2781	32.8013	3.34362	0.0010806
Zm00001eb008630	95.14	0	47.57	-5.68174	1.26902e-06
Zm00001eb008680	192.875	16.1867	104.531	-3.42745	0.000317327
Zm00001eb008720	1972.86	10406.9	6189.87	2.39803	0.0259232
Zm00001eb009340	84.7611	0	42.3806	-5.51923	3.46666e-06
Zm00001eb009570	326.936	9538.57	4932.75	4.85849	5.87008e-11
Zm00001eb009650	0	387.324	193.662	7.68438	5.55112e-16
Zm00001eb009660	20.7578	110.994	65.8761	2.31605	0.0363464
Zm00001eb009720	25.0824	0	12.5412	-3.84713	0.0289465
Zm00001eb009730	2220.22	391.949	1306.09	-2.49613	0.0232176
Zm00001eb009810	9727.63	1666.07	5696.85	-2.54425	0.0295676
Zm00001eb010100	197.199	31.2171	114.208	-2.58703	0.0159846
Zm00001eb010340	419.481	2428	1423.74	2.52761	0.00679243
Zm00001eb010480	1907.12	368.825	1137.97	-2.36432	0.0439208
Zm00001eb010530	97.7347	285699	142899	11.4851	1.11022e-16
Zm00001eb010710	134.061	722.619	428.34	2.41359	0.0110469
Zm00001eb010830	33.7315	189.615	111.673	2.42552	0.013891
Zm00001eb011000	192.875	2214.11	1203.49	3.50788	5.03069e-06
Zm00001eb011030	13.8385	80.9333	47.3859	2.39506	0.0361911
Zm00001eb011210	6.91927	49.7162	28.3177	2.54898	0.0424394
Zm00001eb011460	77.8418	2.31238	40.0771	-4.24281	0.000144806
Zm00001eb011610	1622.57	8322.26	4972.42	2.35731	0.0307846
Zm00001eb011700	886.532	94.8076	490.67	-3.19918	0.000382345
Zm00001eb011820	1812.85	10542.1	6177.5	2.53857	0.010451
Zm00001eb011880	1790.36	11444	6617.17	2.67495	0.0042556
Zm00001eb011930	1.72982	6592.6	3297.16	10.8248	1.11022e-16
Zm00001eb011940	1374.34	215.051	794.696	-2.66512	0.00827036
Zm00001eb012050	0	18.4991	9.24953	3.45368	0.0443154
Zm00001eb012160	213.633	3110.15	1661.89	3.8517	3.20949e-07
Zm00001eb012200	584.679	2715.89	1650.29	2.21198	0.0499175
Zm00001eb012250	64.0033	6.93714	35.4702	-2.89786	0.0200601
Zm00001eb012360	57.084	1508.83	782.956	4.67813	3.63018e-10
Zm00001eb012510	0	25.4362	12.7181	3.87167	0.0050647
Zm00001eb012650	4641.1	764.242	2702.67	-2.59933	0.0167986
Zm00001eb012750	4602.18	646.311	2624.25	-2.82832	0.00457567
Zm00001eb012850	11.2438	142.211	76.7276	3.45335	6.48447e-05
Zm00001eb012880	6.91927	78.621	42.7701	3.18982	0.00104307
Zm00001eb013430	838.097	10181.4	5509.76	3.59963	3.46577e-06
Zm00001eb013440	76.112	8.09333	42.1027	-2.96357	0.0113328
Zm00001eb013650	350.288	1986.34	1168.31	2.49697	0.00784947
Zm00001eb013670	5.18946	176.897	91.0433	4.65476	4.40097e-08
Zm00001eb013790	15.5684	317.952	166.76	4.19307	1.15905e-07
Zm00001eb014000	295.799	2625.71	1460.75	3.14169	8.81929e-05
Zm00001eb014250	6.91927	69.3714	38.1454	3.01397	0.00313791
Zm00001eb014460	72.6524	427.791	250.221	2.52655	0.00565309
Zm00001eb014490	128.007	847.488	487.747	2.70868	0.0016761
Zm00001eb014650	0	58.9657	29.4829	5.01694	2.91634e-06
Zm00001eb014660	5.18946	100.589	52.889	3.85266	2.17574e-05
Zm00001eb014860	19.028	127.181	73.1045	2.6238	0.00697568
Zm00001eb014930	1389.91	106.37	748.139	-3.68391	1.98738e-05
Zm00001eb014980	22.4876	179.21	100.849	2.89165	0.00107693
Zm00001eb015020	1.72982	27.7486	14.7392	3.03725	0.0353898
Zm00001eb015050	204.119	1721.57	962.843	3.06429	0.00014567
Zm00001eb015090	2544.56	15629.4	9086.97	2.61786	0.00710661
Zm00001eb015210	7044.69	44072.8	25558.8	2.64495	0.00886232
Zm00001eb015390	25.9473	570.002	297.975	4.359	1.24327e-08
Zm00001eb015400	325.206	1859.15	1092.18	2.50818	0.00717131
Zm00001eb015610	7.78418	147.992	77.8883	3.95059	3.74279e-06
Zm00001eb015630	289.745	2068.43	1179.08	2.82745	0.000835958
Zm00001eb015710	549.217	2705.49	1627.35	2.29641	0.0303138
Zm00001eb015760	230.931	1208.22	719.575	2.37765	0.0148537
Zm00001eb015770	105.519	5132.33	2618.92	5.57844	8.33777e-14
Zm00001eb015980	20.7578	442.821	231.789	4.29349	3.02041e-08
Zm00001eb015990	1569.81	7958.06	4763.94	2.3404	0.0336163
Zm00001eb016350	137.521	12.7181	75.1193	-3.25222	0.00121177
Zm00001eb016730	6.91927	144.524	75.7216	4.05179	2.33153e-06
Zm00001eb016800	2001.4	11883.3	6942.36	2.5687	0.00893481
Zm00001eb016830	0	27.7486	13.8743	3.98768	0.00261159
Zm00001eb016880	70.0576	346.857	208.457	2.27659	0.0251298
Zm00001eb017120	378.83	26.5924	202.711	-3.73903	2.72526e-05
Zm00001eb017240	0	31.2171	15.6086	4.14581	0.00102053
Zm00001eb017350	84.7611	1923.9	1004.33	4.47348	1.7951e-09
Zm00001eb017410	0	30.061	15.0305	4.09501	0.00138637
Zm00001eb017440	0	84.4019	42.201	5.51775	6.42721e-08
Zm00001eb017620	778.418	20.8114	399.615	-5.10114	5.16605e-09
Zm00001eb017640	2913.88	8.09333	1460.99	-8.18608	1.11022e-16
Zm00001eb017760	341.639	4171.54	2256.59	3.60257	2.61745e-06
Zm00001eb018010	130.601	1128.44	629.522	3.0924	0.00011489
Zm00001eb018030	12.9736	98.2762	55.6249	2.75068	0.00529816
Zm00001eb018200	18.1631	101.745	59.9539	2.36816	0.0311908
Zm00001eb018370	2.59473	60.1219	31.3583	3.7882	0.000192933
Zm00001eb018420	303.583	28.9048	166.244	-3.30889	0.000332364
Zm00001eb018640	180.766	0	90.383	-6.59147	3.50755e-09
Zm00001eb018660	85.626	0	42.813	-5.5335	3.17614e-06
Zm00001eb018700	6165.07	51504.8	28834.9	3.06212	0.000454609
Zm00001eb018730	385.75	71.6838	228.717	-2.39687	0.0305735
Zm00001eb018890	3.45964	43.9352	23.6974	3.09799	0.00759932
Zm00001eb019270	1.72982	42.7791	22.2544	3.6266	0.0012963
Zm00001eb019280	1199.63	182.678	691.154	-2.70237	0.00657594
Zm00001eb019320	99.4646	13.8743	56.6694	-2.68279	0.0207992
Zm00001eb019830	184.226	1645.26	914.742	3.14543	7.93585e-05
Zm00001eb020170	511.161	94.8076	302.984	-2.40709	0.0286049
Zm00001eb020340	59.6787	2.31238	30.9956	-3.87073	0.00114989
Zm00001eb020600	493.863	70.5276	282.195	-2.77458	0.00439633
Zm00001eb020680	683.278	106.37	394.824	-2.66153	0.00780198
Zm00001eb020740	210.173	1355.06	782.614	2.67757	0.00217062
Zm00001eb021170	340.774	27.7486	184.261	-3.52977	9.33266e-05
Zm00001eb021370	0	27.7486	13.8743	3.98768	0.00261159
Zm00001eb021380	2663.92	33521.4	18092.7	3.6525	3.45096e-06
Zm00001eb021500	1.72982	247.425	124.577	6.10127	6.17795e-12
Zm00001eb021600	83.0313	537.629	310.33	2.66694	0.00225742
Zm00001eb021650	153.089	1010.51	581.8	2.70733	0.00170877
Zm00001eb021720	727.389	48.56	387.974	-3.85257	8.52511e-06
Zm00001eb022090	12.1087	165.335	88.722	3.57605	2.30619e-05
Zm00001eb022170	32.8666	335.295	184.081	3.27694	5.04365e-05
Zm00001eb022210	20.7578	366.512	193.635	4.02196	2.80586e-07
Zm00001eb022250	76.9769	11.5619	44.2694	-2.54971	0.0479433
Zm00001eb022280	4042.59	659.029	2350.81	-2.61333	0.0148421
Zm00001eb022390	410.832	6608.79	3509.81	4.00142	1.04791e-07
Zm00001eb022630	44.9753	886.798	465.887	4.24403	1.80765e-08
Zm00001eb022760	69.1927	365.356	217.274	2.36859	0.014839
Zm00001eb022810	1487.64	93.6514	790.648	-3.96204	3.44752e-06
Zm00001eb023460	0	23.1238	11.5619	3.74543	0.0101284
Zm00001eb023520	1018.86	98.2762	558.57	-3.34867	0.000156657
Zm00001eb023600	6377.84	217.364	3297.6	-4.86257	8.8016e-09
Zm00001eb023620	118.493	902.985	510.739	2.90969	0.000424143
Zm00001eb024070	89.9506	6.93714	48.4439	-3.37634	0.00174868
Zm00001eb024150	426.4	61.2781	243.839	-2.76061	0.00488173
Zm00001eb024240	569.975	56.6533	313.314	-3.28729	0.000253575
Zm00001eb024290	496.458	47.4038	271.931	-3.33673	0.000203825
Zm00001eb024300	1996.21	290.204	1143.21	-2.77396	0.00489238
Zm00001eb024680	98.5997	11.5619	55.0808	-2.89901	0.00907555
Zm00001eb024720	2.59473	152.617	77.6059	5.10263	9.3859e-09
Zm00001eb024910	46.7051	0	23.3525	-4.68951	0.000432081
Zm00001eb025250	5.18946	86.7143	45.9519	3.64305	9.6336e-05
Zm00001eb025360	2.59473	45.0914	23.8431	3.38886	0.00245994
Zm00001eb025730	1512.73	297.141	904.934	-2.34043	0.0465147
Zm00001eb025990	3.45964	506.412	254.936	6.56496	9.21485e-15
Zm00001eb026050	1.72982	35.8419	18.7859	3.38408	0.00549522
Zm00001eb026160	0.864909	39.3105	20.0877	3.90725	0.000730494
Zm00001eb026220	30.2718	574.627	302.449	4.16249	5.2817e-08
Zm00001eb026260	32.8666	313.328	173.097	3.17976	0.00010198
Zm00001eb026350	90.8155	0	45.4077	-5.61624	1.90662e-06
Zm00001eb026400	287.15	30.061	158.605	-3.176	0.000692453
Zm00001eb026440	88.2207	6.93714	47.5789	-3.34893	0.00202669
Zm00001eb026680	44.9753	252.05	148.512	2.43704	0.0112241
Zm00001eb026690	167.792	9.24953	88.521	-3.92611	4.26773e-05
Zm00001eb026770	44.9753	241.644	143.31	2.37669	0.0159759
Zm00001eb026780	5.18946	70.5276	37.8585	3.35243	0.000679642
Zm00001eb026800	14.7035	205.802	110.253	3.64356	9.68543e-06
Zm00001eb026890	64.8682	1900.78	982.823	4.83214	8.65991e-11
Zm00001eb026900	121.087	640.53	380.808	2.38476	0.0130658
Zm00001eb027010	3.45964	224.301	113.88	5.39755	3.11636e-10
Zm00001eb027020	0.864909	58.9657	29.9153	4.46717	1.73096e-05
Zm00001eb027060	13.8385	80.9333	47.3859	2.39506	0.0361911
Zm00001eb027270	0	30.061	15.0305	4.09501	0.00138637
Zm00001eb027620	11.2438	68.2152	39.7295	2.4146	0.0421199
Zm00001eb027630	16.4333	151.461	83.9471	3.06323	0.000510782
Zm00001eb027740	294.069	25.4362	159.753	-3.43548	0.000177789
Zm00001eb027770	11.2438	242.8	127.022	4.21686	1.9109e-07
Zm00001eb027960	337.315	2098.49	1217.9	2.63028	0.00328801
Zm00001eb028180	6.05436	45.0914	25.5729	2.56283	0.0487159
Zm00001eb028270	89.0857	496.006	292.546	2.45181	0.00874046
Zm00001eb028400	812.15	35.8419	423.996	-4.42994	2.51301e-07
Zm00001eb028620	123.682	9.24953	66.4658	-3.49204	0.000538855
Zm00001eb029050	0	252.05	126.025	7.06941	1.16018e-13
Zm00001eb029370	39.7858	2.31238	21.0491	-3.30934	0.019605
Zm00001eb029460	21.6227	135.274	78.4485	2.54298	0.00987561
Zm00001eb029710	1104.49	5705.8	3405.15	2.36702	0.0252796
Zm00001eb029730	1078.54	174.585	626.563	-2.6138	0.0104753
Zm00001eb029880	165.198	8.09333	86.6455	-4.06174	2.4677e-05
Zm00001eb029890	102.924	0	51.4621	-5.79263	6.33253e-07
Zm00001eb030100	185.955	1383.96	784.958	2.88289	0.000525022
Zm00001eb030110	70.9226	1301.87	686.397	4.16164	2.75575e-08
Zm00001eb030170	62.2735	1649.88	856.079	4.6853	3.23651e-10
Zm00001eb030190	12.1087	286.735	149.422	4.36314	4.89111e-08
Zm00001eb030380	655.601	10.4057	333.003	-5.73741	2.38464e-10
Zm00001eb030510	33.7315	0	16.8657	-4.24482	0.00442582
Zm00001eb030550	1.72982	30.061	15.8954	3.14517	0.0204088
Zm00001eb030650	20.7578	164.179	92.4684	2.87277	0.00133292
Zm00001eb031080	47.57	3.46857	25.5193	-3.2046	0.0157133
Zm00001eb031090	42.3806	234.707	138.544	2.41713	0.0129503
Zm00001eb031150	6714.29	1093.76	3904.02	-2.61581	0.0174603
Zm00001eb031190	440.239	35.8419	238.04	-3.54939	6.72134e-05
Zm00001eb031210	208.443	970.044	589.244	2.20797	0.0388946
Zm00001eb031290	158.278	19.6552	88.9668	-2.89246	0.00486951
Zm00001eb031370	3.45964	312.171	157.816	5.8707	4.9466e-12
Zm00001eb031380	34.5964	1356.21	695.404	5.21671	4.70701e-12
Zm00001eb031390	54.4893	284.423	169.456	2.34364	0.018104
Zm00001eb031560	55.3542	0	27.6771	-4.9243	0.000116866
Zm00001eb031590	915.074	171.116	543.095	-2.40578	0.030192
Zm00001eb031940	23.3525	498.318	260.835	4.30682	2.24548e-08
Zm00001eb031950	0	45.0914	22.5457	4.64637	4.02253e-05
Zm00001eb031960	1.72982	33.5295	17.6297	3.29322	0.0091782
Zm00001eb032000	2247.9	234.707	1241.3	-3.24907	0.000303399
Zm00001eb032210	1.72982	30.061	15.8954	3.14517	0.0204088
Zm00001eb032220	13.8385	124.869	69.3536	3.00866	0.000948727
Zm00001eb032250	6.91927	94.8076	50.8635	3.45383	0.00018076
Zm00001eb032280	120.222	2143.58	1131.9	4.13457	3.02598e-08
Zm00001eb032310	3.45964	208.114	105.787	5.29053	7.79669e-10
Zm00001eb032320	167.792	25.4362	96.6143	-2.63312	0.0146247
Zm00001eb032350	0	27.7486	13.8743	3.98768	0.00261159
Zm00001eb032360	44.1104	3.46857	23.7895	-3.10022	0.0256295
Zm00001eb032500	125.412	17.3429	71.3774	-2.72488	0.013142
Zm00001eb032870	0.864909	41.6229	21.2439	3.9856	0.000445259
Zm00001eb032960	7.78418	186.147	96.9654	4.27756	2.92548e-07
Zm00001eb032980	6.05436	61.2781	33.6662	2.9893	0.00472136
Zm00001eb033200	445.428	2660.39	1552.91	2.57318	0.0051555
Zm00001eb033460	51.8946	246.269	149.082	2.20528	0.0395299
Zm00001eb033550	2166.6	195.396	1181	-3.45806	8.30001e-05
Zm00001eb033670	1074.22	5913.92	3494.07	2.45871	0.0142872
Zm00001eb033780	1664.09	15332.2	8498.16	3.20228	9.65701e-05
Zm00001eb033790	3258.11	23636	13447.1	2.85814	0.00152625
Zm00001eb033870	832.908	4976.24	2904.58	2.57605	0.00618899
Zm00001eb033880	64.8682	329.514	197.191	2.31096	0.0209519
Zm00001eb033920	1.72982	35.8419	18.7859	3.38408	0.00549522
Zm00001eb033930	5.18946	120.244	62.7166	4.1055	3.33932e-06
Zm00001eb034050	335.585	18412.3	9373.96	5.76973	1.43219e-14
Zm00001eb034070	0	19.6552	9.82762	3.53238	0.0303379
Zm00001eb034170	5.18946	54.341	29.7652	2.98803	0.00643062
Zm00001eb034220	2625	41.6229	1333.31	-5.91457	8.67428e-12
Zm00001eb034280	0.864909	53.1848	27.0248	4.32384	4.71373e-05
Zm00001eb034890	102.059	943.452	522.755	3.18448	5.92488e-05
Zm00001eb034900	14.7035	240.488	127.596	3.86629	1.75729e-06
Zm00001eb035060	1.72982	231.238	116.484	6.00454	1.4493e-11
Zm00001eb035070	0	223.145	111.572	6.89547	5.51448e-13
Zm00001eb035390	2768.57	15815.5	9292.05	2.5133	0.0144255
Zm00001eb035690	36.3262	256.674	146.5	2.7572	0.001712
Zm00001eb035700	8403.46	1433.68	4918.57	-2.54965	0.0272128
Zm00001eb035960	1078.54	7126.76	4102.65	2.72197	0.00257274
Zm00001eb036120	114.168	712.213	413.191	2.62089	0.00298181
Zm00001eb036130	12385.5	77342.2	44863.9	2.64242	0.011285
Zm00001eb036150	5.18946	42.7791	23.9843	2.65651	0.0391573
Zm00001eb036470	2.59473	72.84	37.7174	4.05667	3.02914e-05
Zm00001eb036750	380.56	2340.13	1360.34	2.61428	0.00377126
Zm00001eb037150	24.2175	0	12.1087	-3.80056	0.0354973
Zm00001eb037210	304.448	1420.96	862.703	2.21544	0.0406173
Zm00001eb037280	616.68	3339.08	1977.88	2.43318	0.0138444
Zm00001eb037310	2413.96	142.211	1278.09	-4.067	1.71419e-06
Zm00001eb037360	85.626	9.24953	47.4378	-2.97154	0.00879066
Zm00001eb037410	0	336.451	168.226	7.48261	2.66454e-15
Zm00001eb037600	19.8929	1360.84	690.365	5.96499	1.19904e-14
Zm00001eb037700	270.717	11.5619	141.139	-4.3381	2.14596e-06
Zm00001eb037760	1.72982	53.1848	27.4573	3.92761	0.000187979
Zm00001eb037830	16.4333	238.175	127.304	3.70959	4.82337e-06
Zm00001eb037840	25.9473	0	12.9736	-3.89224	0.023671
Zm00001eb037860	916.804	143.368	530.086	-2.66064	0.00796954
Zm00001eb037940	676.359	31.2171	353.788	-4.35515	4.638e-07
Zm00001eb037960	346.829	19.6552	183.242	-4.01464	6.99013e-06
Zm00001eb038060	21.6227	1482.24	751.93	5.97799	8.99281e-15
Zm00001eb038210	330.395	1574.73	952.564	2.2462	0.034897
Zm00001eb038290	127.142	13.8743	70.508	-3.03091	0.00355348
Zm00001eb038410	12443.4	1773.6	7108.52	-2.80929	0.00730404
Zm00001eb038540	565.651	40.4667	303.059	-3.74294	1.88475e-05
Zm00001eb038570	0	28.9048	14.4524	4.04235	0.00189612
Zm00001eb038580	0	24.28	12.14	3.80994	0.00713429
Zm00001eb038610	0	40.4667	20.2333	4.49809	0.00010902
Zm00001eb038680	121.087	11.5619	66.3246	-3.19018	0.00196922
Zm00001eb038890	33.7315	194.24	113.986	2.45994	0.0113628
Zm00001eb039350	381.425	25.4362	203.431	-3.80855	1.8574e-05
Zm00001eb039990	3.45964	56.6533	30.0565	3.45053	0.000903089
Zm00001eb040030	8.64909	156.086	82.3674	3.90303	4.15719e-06
Zm00001eb040130	209.308	973.513	591.41	2.20719	0.0390942
Zm00001eb040310	3835.01	460.164	2147.59	-3.0537	0.00113683
Zm00001eb040460	1554.24	204.646	879.444	-2.91326	0.00208822
Zm00001eb040570	56.2191	0	28.1096	-4.9458	0.00010342
Zm00001eb040580	139.25	18.4991	78.8747	-2.78956	0.00885351
Zm00001eb040680	102.059	13.8743	57.9668	-2.71924	0.0174364
Zm00001eb040780	383.155	2735.55	1559.35	2.8296	0.000882468
Zm00001eb040950	64.8682	6.93714	35.9027	-2.91665	0.018341
Zm00001eb041070	39.7858	2.31238	21.0491	-3.30934	0.019605
Zm00001eb041270	444.563	56.6533	250.608	-2.93015	0.00197286
Zm00001eb041290	268.987	1383.96	826.474	2.35489	0.0176049
Zm00001eb041450	95.14	6.93714	51.0386	-3.45556	0.00113623
Zm00001eb041710	60.5436	3.46857	32.0061	-3.53996	0.00292872
Zm00001eb041730	167.792	25.4362	96.6143	-2.63312	0.0146247
Zm00001eb041760	185.955	861.362	523.659	2.2	0.0398108
Zm00001eb042000	83.8962	811.646	447.771	3.24482	3.9087e-05
Zm00001eb042020	64.8682	301.766	183.317	2.18482	0.0420394
Zm00001eb042050	1994.48	12229	7111.75	2.61506	0.00659469
Zm00001eb042310	128.871	1203.59	666.233	3.20422	5.04435e-05
Zm00001eb042590	870.099	160.711	515.405	-2.4227	0.0275158
Zm00001eb042780	28.542	268.236	148.389	3.14862	0.000145029
Zm00001eb043100	59.6787	3.46857	31.5737	-3.51987	0.00325194
Zm00001eb043400	105.519	611.625	358.572	2.51356	0.00591822
Zm00001eb043450	50.1647	0	25.0824	-4.78806	0.000251109
Zm00001eb043480	24.2175	2186.36	1105.29	6.38728	1.11022e-16
Zm00001eb043700	244.769	45.0914	144.93	-2.3915	0.0347627
Zm00001eb043790	0	24.28	12.14	3.80994	0.00713429
Zm00001eb043800	5154.86	864.831	3009.84	-2.57277	0.0201482
Zm00001eb043860	0.864909	73.9962	37.4306	4.78429	1.71237e-06
Zm00001eb044080	25.9473	1587.45	806.699	5.8335	2.52021e-14
Zm00001eb044140	86.4909	418.541	252.516	2.24959	0.0286363
Zm00001eb044410	397.858	2142.42	1270.14	2.42323	0.0128749
Zm00001eb044440	542.298	4763.51	2652.9	3.13032	0.00011247
Zm00001eb044660	21.6227	284.423	153.023	3.60434	7.02923e-06
Zm00001eb044870	582.084	7260.88	3921.48	3.63645	2.29954e-06
Zm00001eb044930	0	28.9048	14.4524	4.04235	0.00189612
Zm00001eb045030	68.3278	339.92	204.124	2.2827	0.0243723
Zm00001eb045170	6.91927	579.252	293.085	6.03967	1.00919e-13
Zm00001eb045180	35.4613	1731.97	883.717	5.53533	2.5302e-13
Zm00001eb045270	731.713	102.901	417.307	-2.80703	0.00355585
Zm00001eb045370	236.12	21.9676	129.044	-3.31681	0.000413483
Zm00001eb045520	1760.96	227.77	994.362	-2.94012	0.00182938
Zm00001eb045600	7.78418	62.4343	35.1092	2.73133	0.0132899
Zm00001eb045630	1221.25	139.899	680.575	-3.10842	0.000649516
Zm00001eb045660	8298.8	1449.86	4874.33	-2.5154	0.0325681
Zm00001eb045930	1259.31	187.303	723.305	-2.73661	0.00548413
Zm00001eb046010	40.6507	2.31238	21.4816	-3.33888	0.0170688
Zm00001eb046130	37.1911	212.739	124.965	2.45632	0.010972
Zm00001eb046530	75.2471	4.62476	39.9359	-3.56276	0.0014382
Zm00001eb046580	3688.84	22323.7	13006.3	2.59671	0.00942718
Zm00001eb046690	275.041	53.1848	164.113	-2.32933	0.0443227
Zm00001eb046740	498.188	14178.4	7338.28	4.82547	8.68868e-11
Zm00001eb046960	515.486	71.6838	293.585	-2.81332	0.00355124
Zm00001eb047070	375.371	28.9048	202.138	-3.61336	5.42679e-05
Zm00001eb047120	335.585	10.4057	172.995	-4.77542	1.56889e-07
Zm00001eb047460	342.504	6.93714	174.721	-5.28201	1.39565e-08
Zm00001eb047550	124.547	675.215	399.881	2.42061	0.0105373
Zm00001eb047600	0	70.5276	35.2638	5.26629	4.52289e-07
Zm00001eb047660	211.903	20.8114	116.357	-3.23362	0.000705874
Zm00001eb047670	297.529	54.341	175.935	-2.41199	0.029869
Zm00001eb047680	89.0857	2.31238	45.699	-4.43274	4.79228e-05
Zm00001eb047770	76.112	6.93714	41.5246	-3.14096	0.00603349
Zm00001eb047860	101.194	11.5619	56.3781	-2.93577	0.00752916
Zm00001eb047940	114.168	16.1867	65.1773	-2.68088	0.0175952
Zm00001eb048400	6.91927	76.3086	41.6139	3.14783	0.00136372
Zm00001eb048470	1.72982	105.213	53.4716	4.88437	1.72928e-07
Zm00001eb048480	1325.04	12123.8	6724.43	3.19186	9.60262e-05
Zm00001eb048490	0	62.4343	31.2171	5.09639	1.62362e-06
Zm00001eb048560	47.57	2.31238	24.9412	-3.55565	0.00593592
Zm00001eb048580	25.9473	0	12.9736	-3.89224	0.023671
Zm00001eb049010	224.876	1050.98	637.927	2.21485	0.0380082
Zm00001eb049040	12.9736	93.6514	53.3125	2.68253	0.00794931
Zm00001eb049110	0	27.7486	13.8743	3.98768	0.00261159
Zm00001eb049330	8.64909	93.6514	51.1503	3.17807	0.00071705
Zm00001eb049340	1.72982	40.4667	21.0982	3.55022	0.00206624
Zm00001eb049350	2.59473	99.4324	51.0136	4.49493	1.19396e-06
Zm00001eb049560	35.4613	0	17.7306	-4.31268	0.00314675
Zm00001eb049590	59.6787	364.2	211.939	2.57123	0.00447357
Zm00001eb049600	25.9473	209.271	117.609	2.92186	0.000759761
Zm00001eb049660	394.399	71.6838	233.041	-2.4287	0.0261979
Zm00001eb049880	384.885	50.8724	217.879	-2.87307	0.00280447
Zm00001eb049920	12.1087	107.526	59.8172	2.96442	0.00156126
Zm00001eb049950	1572.41	10110.9	5841.65	2.68337	0.00383116
Zm00001eb050010	29.4069	184.991	107.199	2.57684	0.00619746
Zm00001eb050190	4.32455	95.9638	50.1442	3.97402	1.45085e-05
Zm00001eb050240	20.7578	297.141	158.949	3.72103	3.0399e-06
Zm00001eb050260	1.72982	43.9352	22.8325	3.66333	0.00103234
Zm00001eb050270	5.18946	104.057	54.6233	3.90062	1.5346e-05
Zm00001eb050320	108.979	9.24953	59.114	-3.3125	0.00146131
Zm00001eb050410	112.438	2485.81	1299.12	4.44309	2.18283e-09
Zm00001eb050430	44.1104	1158.5	601.307	4.65572	5.35235e-10
Zm00001eb050710	270.717	30.061	150.389	-3.09157	0.00111703
Zm00001eb051070	151.359	25.4362	88.3977	-2.48621	0.0298721
Zm00001eb051200	39.7858	1079.88	559.834	4.69684	4.1084e-10
Zm00001eb051240	130.601	863.674	497.138	2.70739	0.00169168
Zm00001eb051330	1.72982	26.5924	14.1611	2.9801	0.0467876
Zm00001eb051350	76.112	2.31238	39.2122	-4.21123	0.000173512
Zm00001eb051480	10.3789	159.554	84.9666	3.71537	1.1287e-05
Zm00001eb051770	147.035	9.24953	78.142	-3.73796	0.000130672
Zm00001eb051810	16.4333	175.741	96.0871	3.27519	0.000118382
Zm00001eb051940	0	38.1543	19.0771	4.41778	0.000184578
Zm00001eb051960	9.514	144.524	77.0189	3.6798	1.77594e-05
Zm00001eb052000	5262.11	113.307	2687.71	-5.51351	9.64352e-11
Zm00001eb052140	0.864909	34.6857	17.7753	3.73644	0.00207575
Zm00001eb052190	34.5964	228.926	131.761	2.66023	0.00329352
Zm00001eb052450	0.864909	38.1543	19.5096	3.86641	0.000941825
Zm00001eb052550	212.768	1085.66	649.215	2.34076	0.0182188
Zm00001eb052560	44.9753	306.391	175.683	2.71675	0.0019693
Zm00001eb052670	4643.7	210.427	2427.06	-4.45131	1.40812e-07
Zm00001eb052700	25.0824	137.587	81.3345	2.36923	0.0233889
Zm00001eb052730	128.007	16.1867	72.0966	-2.84331	0.00779614
Zm00001eb052780	4.32455	123.712	64.0185	4.33371	9.68724e-07
Zm00001eb052950	583.814	2976.03	1779.92	2.34598	0.0230876
Zm00001eb053580	23.3525	138.743	81.0477	2.47667	0.0135316
Zm00001eb053610	88.2207	9.24953	48.7351	-3.01365	0.00709966
Zm00001eb053620	13.8385	106.37	60.104	2.7812	0.0040131
Zm00001eb053660	10.3789	254.362	132.37	4.38158	6.05241e-08
Zm00001eb053710	23.3525	206.958	115.155	3.04701	0.000363695
Zm00001eb053740	541.433	93.6514	317.542	-2.50714	0.0174003
Zm00001eb053750	10800.1	57200.2	34000.2	2.40476	0.0476829
Zm00001eb053760	1.72982	28.9048	15.3173	3.09222	0.0268337
Zm00001eb053780	1.72982	26.5924	14.1611	2.9801	0.0467876
Zm00001eb053950	2.59473	50.8724	26.7336	3.55579	0.000876537
Zm00001eb054040	53313.9	5461.84	29387.9	-3.28659	0.000707273
Zm00001eb054050	5972.2	180.366	3076.28	-5.03438	2.659e-09
Zm00001eb054340	89.0857	5.78095	47.4333	-3.56502	0.000896126
Zm00001eb054600	5.18946	149.149	77.169	4.41165	3.11193e-07
Zm00001eb054680	939.291	8883.01	4911.15	3.23876	5.97119e-05
Zm00001eb054760	698.847	5597.12	3147.98	2.99815	0.000320242
Zm00001eb054800	201.524	1383.96	792.742	2.76804	0.00117287
Zm00001eb054810	1054.32	166.491	610.408	-2.64881	0.00864187
Zm00001eb054920	187.685	10.4057	99.0455	-3.94371	3.05378e-05
Zm00001eb054930	0	80.9333	40.4667	5.45888	1.02106e-07
Zm00001eb054940	1210.87	216.208	713.54	-2.47504	0.0222962
Zm00001eb055020	8918.08	1013.98	4966.03	-3.13427	0.000921042
Zm00001eb055040	2.59473	34.6857	18.6402	3.02877	0.0190689
Zm00001eb055210	924.588	4971.62	2948.1	2.42438	0.0167587
Zm00001eb055220	51.8946	3.46857	27.6816	-3.32527	0.00873733
Zm00001eb055430	575.165	4668.7	2621.93	3.01674	0.000263138
Zm00001eb055610	30.2718	1.15619	15.714	-3.4031	0.0359501
Zm00001eb055750	104.654	970.044	537.349	3.18895	5.71727e-05
Zm00001eb055830	862.315	150.305	506.31	-2.50515	0.0180269
Zm00001eb055950	57.084	2.31238	29.6982	-3.80877	0.00160206
Zm00001eb055960	41.5156	2.31238	21.914	-3.36783	0.0148821
Zm00001eb055980	176.441	1083.35	629.896	2.60512	0.00340443
Zm00001eb056010	1084.6	19959.3	10522	4.19941	2.63865e-08
Zm00001eb056030	35.4613	263.611	149.536	2.82839	0.00108992
Zm00001eb056460	0	27.7486	13.8743	3.98768	0.00261159
Zm00001eb056470	263.797	1501.89	882.844	2.50062	0.00715419
Zm00001eb056740	468.781	31.2171	249.999	-3.82811	1.35006e-05
Zm00001eb056830	10.3789	84.4019	47.3904	2.81225	0.0051528
Zm00001eb056970	4.32455	937.671	470.998	7.23511	1.11022e-16
Zm00001eb057000	100.329	539.941	320.135	2.40574	0.0114916
Zm00001eb057010	13.8385	5056.02	2534.93	8.32611	1.11022e-16
Zm00001eb057250	1678.79	10337.5	6008.14	2.62101	0.00594237
Zm00001eb057290	4098.8	52.0286	2075.42	-6.24795	7.09988e-13
Zm00001eb057320	0	48.56	24.28	4.74834	1.99018e-05
Zm00001eb057350	21.6227	760.773	391.198	5.01757	5.52351e-11
Zm00001eb057560	503.377	94.8076	299.092	-2.38504	0.0318373
Zm00001eb057700	120.222	12.7181	66.4702	-3.06119	0.00341522
Zm00001eb057730	13.8385	235.863	124.851	3.91564	1.34396e-06
Zm00001eb057920	15.5684	1133.07	574.318	6.02	1.22125e-14
Zm00001eb058050	419.481	68.2152	243.848	-2.58687	0.0119238
Zm00001eb058060	209.308	31.2171	120.263	-2.67219	0.0103987
Zm00001eb058080	203.254	36.9981	120.126	-2.39824	0.0363978
Zm00001eb058360	41.5156	578.095	309.805	3.73897	1.21196e-06
Zm00001eb058420	0	20.8114	10.4057	3.60697	0.020894
Zm00001eb058430	72.6524	3.46857	38.0605	-3.79521	0.000744546
Zm00001eb058670	45.8402	0	22.9201	-4.66378	0.000497098
Zm00001eb058690	12.9736	95.9638	54.4687	2.71701	0.00648212
Zm00001eb058860	8957	571.158	4764.08	-3.9665	4.33069e-06
Zm00001eb058960	1.72982	36.9981	19.364	3.42745	0.00427781
Zm00001eb059240	6.91927	386.168	196.543	5.45723	1.90677e-11
Zm00001eb059310	264.662	3268.55	1766.61	3.6168	2.21949e-06
Zm00001eb059390	71.7875	4.62476	38.2061	-3.49665	0.00205027
Zm00001eb059560	1509.27	112.15	810.709	-3.72758	1.50643e-05
Zm00001eb059590	3.45964	36.9981	20.2289	2.86176	0.0275244
Zm00001eb059630	290.61	35.8419	163.226	-2.95345	0.00213517
Zm00001eb059880	331.26	1670.7	1000.98	2.3277	0.0217881
Zm00001eb060040	7228.05	394.261	3811.15	-4.18972	9.07606e-07
Zm00001eb060100	6.05436	72.84	39.4472	3.23147	0.00105758
Zm00001eb060130	1176.28	166.491	671.384	-2.80645	0.00367474
Zm00001eb060190	5728.29	294.829	3011.56	-4.27123	4.94666e-07
Zm00001eb060520	7522.12	848.644	4185.38	-3.145	0.000812048
Zm00001eb060560	1527.43	13120.5	7323.94	3.10103	0.000198852
Zm00001eb060570	19.028	3657.03	1838.03	7.44823	1.11022e-16
Zm00001eb060600	44.9753	939.983	492.479	4.32788	8.88683e-09
Zm00001eb060650	0	47.4038	23.7019	4.71515	2.50646e-05
Zm00001eb060680	1709.93	18546.5	10128.2	3.43766	1.60471e-05
Zm00001eb060750	0.864909	82.0895	41.4772	4.92994	5.67665e-07
Zm00001eb060840	376.236	19.6552	197.945	-4.13142	3.34315e-06
Zm00001eb060890	1317.26	99.4324	708.345	-3.70207	1.78323e-05
Zm00001eb060980	416.886	35.8419	226.364	-3.47111	0.000107768
Zm00001eb061060	12473.7	823.208	6648.46	-3.91833	6.65557e-06
Zm00001eb061070	1054.32	187.303	620.814	-2.48073	0.0210861
Zm00001eb061080	79.5717	405.823	242.697	2.32284	0.0190057
Zm00001eb061250	1777.39	9861.15	5819.27	2.47071	0.0159405
Zm00001eb061270	7.78418	321.421	164.603	5.05908	4.34508e-10
Zm00001eb061280	954.86	27841.1	14398	4.86297	7.56394e-11
Zm00001eb061350	169.522	1166.6	668.059	2.76882	0.00114038
Zm00001eb061410	42.3806	363.044	202.712	3.04222	0.00022447
Zm00001eb061520	1350.99	6946.39	4148.69	2.36059	0.0282397
Zm00001eb061630	847.611	63.5905	455.601	-3.69672	2.02194e-05
Zm00001eb061750	566.516	42.7791	304.647	-3.66851	2.88767e-05
Zm00001eb061830	0	82.0895	41.0448	5.47877	8.73572e-08
Zm00001eb061880	2983.94	53750.1	28367	4.1701	4.91864e-08
Zm00001eb061930	61.4086	489.069	275.239	2.95463	0.000346909
Zm00001eb062030	94.2751	0	47.1376	-5.66888	1.37494e-06
Zm00001eb062520	778.418	4733.44	2755.93	2.60129	0.00512964
Zm00001eb062540	6.91927	69.3714	38.1454	3.01397	0.00313791
Zm00001eb062570	31.1367	208.114	119.626	2.66755	0.00338704
Zm00001eb062580	406.507	2204.86	1305.68	2.43376	0.0121402
Zm00001eb062590	15.5684	154.93	85.249	3.16517	0.00027681
Zm00001eb062770	1000.7	9359.36	5180.03	3.22292	6.87897e-05
Zm00001eb062870	254.283	3625.81	1940.05	3.82365	4.1368e-07
Zm00001eb062920	52.7595	727.244	390.002	3.73701	1.04424e-06
Zm00001eb063210	1554.24	186.147	870.194	-3.04861	0.000948206
Zm00001eb063220	14733.7	1229.03	7981.38	-3.58145	6.5081e-05
Zm00001eb063310	70.0576	545.722	307.89	2.92749	0.000402421
Zm00001eb063330	313.962	27186.7	13750.3	6.42742	1.11022e-16
Zm00001eb063420	1.72982	137.587	69.6583	5.26459	8.02845e-09
Zm00001eb063450	292.339	56.6533	174.496	-2.32866	0.0438372
Zm00001eb063530	1437.48	84.4019	760.941	-4.05946	1.87175e-06
Zm00001eb063630	0	60.1219	30.061	5.04392	2.39256e-06
Zm00001eb063680	3053.13	16830.7	9941.9	2.46198	0.0206679
Zm00001eb063890	214.497	1098.38	656.439	2.34596	0.0176931
Zm00001eb064350	596.787	3426.95	2011.87	2.51779	0.00805496
Zm00001eb064440	149.629	16.1867	82.908	-3.06536	0.00241547
Zm00001eb064480	589.868	106.37	348.119	-2.4501	0.0231684
Zm00001eb064530	2412.23	356.107	1384.17	-2.75334	0.00577771
Zm00001eb064560	8.64909	61.2781	34.9636	2.58172	0.025446
Zm00001eb064610	22.4876	189.615	106.051	2.97222	0.000630314
Zm00001eb064660	93.4102	1011.67	552.539	3.41028	1.09449e-05
Zm00001eb064950	0	24.28	12.14	3.80994	0.00713429
Zm00001eb065010	4.32455	50.8724	27.5985	3.08442	0.00526318
Zm00001eb065120	24.2175	311.015	167.616	3.58158	7.18761e-06
Zm00001eb065250	299.259	55.4972	177.378	-2.39095	0.0328652
Zm00001eb065380	1256.71	197.709	727.211	-2.65641	0.00852969
Zm00001eb065440	69.1927	2.31238	35.7526	-4.07752	0.000369488
Zm00001eb065580	22.4876	817.427	419.957	5.06887	3.27637e-11
Zm00001eb065600	181.631	1488.02	834.824	3.02093	0.000196497
Zm00001eb065650	75.2471	778.116	426.682	3.33736	2.00581e-05
Zm00001eb065660	115.033	1595.54	855.288	3.77168	6.12188e-07
Zm00001eb065710	731.713	99.4324	415.573	-2.85558	0.00272273
Zm00001eb065860	1318.99	121.4	720.193	-3.42095	0.000100369
Zm00001eb066100	591.598	3191.09	1891.34	2.42753	0.0141445
Zm00001eb066320	233.525	1439.46	836.491	2.61393	0.00336631
Zm00001eb066380	0.864909	46.2476	23.5563	4.13056	0.000173697
Zm00001eb066400	0	5765.92	2882.96	11.5717	1.11022e-16
Zm00001eb066480	271.582	1592.07	931.828	2.54298	0.00550041
Zm00001eb066550	203.254	31.2171	117.235	-2.63024	0.0128702
Zm00001eb066630	161.738	1046.35	604.045	2.67919	0.0020715
Zm00001eb066830	44.9753	238.175	141.575	2.356	0.0179939
Zm00001eb067620	2262.6	113.307	1187.95	-4.29655	3.82774e-07
Zm00001eb067640	17.2982	201.177	109.238	3.40173	4.41682e-05
Zm00001eb067710	80227.3	6241.12	43234.2	-3.6838	6.4056e-05
Zm00001eb068030	7.78418	53.1848	30.4845	2.50763	0.0437275
Zm00001eb068310	0.864909	28.9048	14.8848	3.48972	0.00857412
Zm00001eb068330	84.7611	439.352	262.057	2.34779	0.0163475
Zm00001eb068460	113.303	786.21	449.756	2.77391	0.00108102
Zm00001eb068880	58.8138	6.93714	32.8755	-2.77966	0.0347347
Zm00001eb068890	2.59473	52.0286	27.3117	3.58698	0.000719063
Zm00001eb068900	45.8402	0	22.9201	-4.66378	0.000497098
Zm00001eb068940	17.2982	150.305	83.8015	2.98585	0.000796995
Zm00001eb068990	61.4086	8.09333	34.7509	-2.66254	0.0466288
Zm00001eb069010	467.051	5032.9	2749.97	3.42434	1.15381e-05
Zm00001eb069040	435.914	6.93714	221.426	-5.62813	1.34669e-09
Zm00001eb069050	33.7315	0	16.8657	-4.24482	0.00442582
Zm00001eb069270	1568.08	225.457	896.769	-2.78755	0.00429086
Zm00001eb069310	40.6507	364.2	202.425	3.10425	0.000148672
Zm00001eb069320	77.8418	1151.57	614.704	3.85402	3.40664e-07
Zm00001eb069340	6.91927	172.272	89.5958	4.30198	3.30452e-07
Zm00001eb069410	15.5684	104.057	59.8128	2.59969	0.0101564
Zm00001eb069660	133.196	16.1867	74.6913	-2.8998	0.00582135
Zm00001eb070390	110.708	5.78095	58.2447	-3.87234	0.000157325
Zm00001eb070460	947.076	5135.8	3041.44	2.43664	0.0156701
Zm00001eb070600	112.438	539.941	326.19	2.24428	0.0294502
Zm00001eb070610	0.864909	106.37	53.6172	5.29511	3.21551e-08
Zm00001eb070660	0	406.979	203.49	7.75535	3.33067e-16
Zm00001eb070870	6.91927	77.4648	42.192	3.16898	0.00119197
Zm00001eb070890	20.7578	126.025	73.3913	2.49631	0.0134687
Zm00001eb071010	387.479	77.4648	232.472	-2.29422	0.0492527
Zm00001eb071050	3399.96	360.731	1880.34	-3.22964	0.000376291
Zm00001eb071080	0	92.4953	46.2476	5.64643	2.30841e-08
Zm00001eb071160	345.099	1715.79	1030.44	2.30736	0.0248217
Zm00001eb071180	3.45964	268.236	135.848	5.65344	3.37163e-11
Zm00001eb071190	401.318	2495.06	1448.19	2.63045	0.00344123
Zm00001eb071310	172.982	2.31238	87.6471	-5.37405	1.36963e-07
Zm00001eb071470	249.094	1223.25	736.172	2.2871	0.0257766
Zm00001eb071570	362.397	2403.72	1383.06	2.72312	0.00180312
Zm00001eb071650	805.231	101.745	453.488	-2.96081	0.00150857
Zm00001eb071780	99.4646	813.958	456.711	3.00841	0.000213416
Zm00001eb071890	249.094	5318.48	2783.79	4.40564	3.03122e-09
Zm00001eb072200	20.7578	165.335	93.0465	2.88277	0.00124875
Zm00001eb072470	10.3789	184.991	97.6847	3.92634	2.27598e-06
Zm00001eb072560	105.519	2.31238	53.9157	-4.67187	1.1436e-05
Zm00001eb072600	1388.18	202.333	795.256	-2.7667	0.00471456
Zm00001eb072700	201.524	32.3733	116.949	-2.56854	0.0171464
Zm00001eb072740	5.18946	42.7791	23.9843	2.65651	0.0391573
Zm00001eb072850	459.267	9.24953	234.258	-5.36801	3.89905e-09
Zm00001eb072880	489.539	28.9048	259.222	-3.99473	5.08414e-06
Zm00001eb072980	121.087	17.3429	69.2151	-2.67504	0.0168154
Zm00001eb073030	515.486	5354.32	2934.9	3.37183	1.7826e-05
Zm00001eb073040	6.91927	57.8095	32.3644	2.75888	0.0139364
Zm00001eb073250	9.514	82.0895	45.8018	2.87846	0.0039945
Zm00001eb073310	64.0033	848.644	456.324	3.68941	1.38239e-06
Zm00001eb073480	1909.72	237.019	1073.37	-3.00004	0.00130916
Zm00001eb073550	478.295	16.1867	247.241	-4.72899	9.25543e-08
Zm00001eb073620	301.853	48.56	175.207	-2.58909	0.0128366
Zm00001eb073640	57.084	6.93714	32.0106	-2.73801	0.0418754
Zm00001eb073810	7562.77	336.451	3949.61	-4.48256	1.24891e-07
Zm00001eb074130	0	42.7791	21.3895	4.57414	6.56358e-05
Zm00001eb074220	96.0049	13.8743	54.9396	-2.63272	0.0263995
Zm00001eb074270	145.305	733.025	439.165	2.31955	0.0194922
Zm00001eb074330	1.72982	61.2781	31.504	4.12474	4.9194e-05
Zm00001eb074580	262.068	31.2171	146.642	-2.99383	0.00187265
Zm00001eb074630	1.72982	26.5924	14.1611	2.9801	0.0467876
Zm00001eb074640	15.5684	176.897	96.2328	3.35423	7.35171e-05
Zm00001eb074880	295.799	1669.54	982.669	2.48905	0.00790363
Zm00001eb074930	421.211	2823.42	1622.31	2.73922	0.00168472
Zm00001eb075000	0	62.4343	31.2171	5.09639	1.62362e-06
Zm00001eb075040	15.5684	124.869	70.2185	2.85829	0.00210478
Zm00001eb075070	111.573	1201.28	656.428	3.4061	1.10348e-05
Zm00001eb075090	0	514.505	257.252	8.09176	1.11022e-16
Zm00001eb075100	19.8929	275.173	147.533	3.66709	4.90941e-06
Zm00001eb075210	75.2471	415.072	245.16	2.43386	0.00992854
Zm00001eb075230	1529.16	13992.2	7760.69	3.19219	0.000100952
Zm00001eb075250	578.624	3942.61	2260.62	2.76435	0.00156121
Zm00001eb075340	1.72982	48.56	25.1449	3.80152	0.000429593
Zm00001eb075400	321.746	24.28	173.013	-3.62674	5.94035e-05
Zm00001eb075450	1404.61	23045.2	12224.9	4.03436	1.17036e-07
Zm00001eb075480	3.45964	166.491	84.9755	4.97217	1.13257e-08
Zm00001eb075540	308.773	2.31238	155.542	-6.20235	5.46485e-10
Zm00001eb075550	219.687	32.3733	126.03	-2.69191	0.00918573
Zm00001eb075560	187.685	2052.24	1119.96	3.43741	8.69716e-06
Zm00001eb075660	122.817	668.278	395.548	2.42562	0.0102139
Zm00001eb075680	3.45964	56.6533	30.0565	3.45053	0.000903089
Zm00001eb075710	103.789	9.24953	56.5193	-3.24339	0.00212603
Zm00001eb075900	18.1631	394.261	206.212	4.30204	3.53937e-08
Zm00001eb075960	775.824	4600.48	2688.15	2.565	0.00648865
Zm00001eb076240	251.689	0	125.844	-7.06379	1.43962e-10
Zm00001eb076510	500.782	84.4019	292.592	-2.5418	0.014659
Zm00001eb076810	115.033	12.7181	63.8755	-2.99858	0.00475193
Zm00001eb076870	2101.73	250.893	1176.31	-3.0567	0.000954964
Zm00001eb076940	253.418	1515.77	884.592	2.57134	0.00451416
Zm00001eb077130	3.45964	77.4648	40.4622	3.88844	4.79243e-05
Zm00001eb077230	97.7347	2.31238	50.0236	-4.56352	2.20057e-05
Zm00001eb077350	16.4333	167.648	92.0405	3.20794	0.000189696
Zm00001eb077360	11.2438	69.3714	40.3076	2.43818	0.0373304
Zm00001eb077410	225.741	9.24953	117.495	-4.34977	3.12252e-06
Zm00001eb077450	483.484	26.5924	255.038	-4.08935	3.03225e-06
Zm00001eb077500	2.59473	504.099	253.347	6.81253	2.66454e-15
Zm00001eb077510	5.18946	422.01	213.6	5.8995	9.44578e-13
Zm00001eb077540	217.957	1913.5	1065.73	3.12283	9.58095e-05
Zm00001eb077630	985.997	187.303	586.65	-2.38424	0.0340576
Zm00001eb077670	474.835	60.1219	267.479	-2.9418	0.00181671
Zm00001eb077770	86.4909	752.68	419.586	3.0933	0.000118264
Zm00001eb077910	15.5684	234.707	125.138	3.75827	3.65074e-06
Zm00001eb078090	2121.62	316.796	1219.21	-2.73609	0.0061553
Zm00001eb078410	11.2438	143.368	77.3057	3.46487	5.9719e-05
Zm00001eb078720	10.3789	63.5905	36.9847	2.41443	0.0467303
Zm00001eb078730	1881.18	30226.3	16053.7	4.00471	1.67084e-07
Zm00001eb079040	0	20.8114	10.4057	3.60697	0.020894
Zm00001eb079090	95.14	5.78095	50.4605	-3.65787	0.000534828
Zm00001eb079130	5.18946	89.0267	47.1081	3.68017	7.43628e-05
Zm00001eb079240	14.7035	172.272	93.4879	3.38965	6.27007e-05
Zm00001eb079340	3.45964	47.4038	25.4317	3.203	0.00412776
Zm00001eb079430	806.96	10109.7	5458.35	3.64393	2.40008e-06
Zm00001eb079460	14.7035	164.179	89.4413	3.32103	0.000102269
Zm00001eb079490	27.6771	260.143	143.91	3.1463	0.000152001
Zm00001eb080150	121.087	3.46857	62.2779	-4.51639	1.11712e-05
Zm00001eb080160	2684.68	461.32	1573	-2.53592	0.0198614
Zm00001eb080180	9.514	62.4343	35.9741	2.49415	0.0350447
Zm00001eb080590	4.32455	79.7772	42.0509	3.71355	9.2601e-05
Zm00001eb080760	8.64909	58.9657	33.8074	2.52798	0.0337467
Zm00001eb081020	3.45964	63.5905	33.5251	3.61174	0.000317268
Zm00001eb081100	85.626	581.564	333.595	2.73648	0.00142058
Zm00001eb081150	37.1911	189.615	113.403	2.2919	0.0280096
Zm00001eb081280	18377.6	1195.5	9786.55	-3.94008	6.59162e-06
Zm00001eb081290	1534.35	299.453	916.901	-2.34977	0.0445691
Zm00001eb081360	369.316	65.9029	217.61	-2.45238	0.0236048
Zm00001eb081380	3915.44	490.225	2202.83	-2.9927	0.00164916
Zm00001eb081580	618.41	112.15	365.28	-2.44303	0.0240406
Zm00001eb081620	2.59473	52.0286	27.3117	3.58698	0.000719063
Zm00001eb081760	2.59473	110.994	56.7945	4.65053	3.58106e-07
Zm00001eb081770	0	19161.5	9580.77	13.3039	1.11022e-16
Zm00001eb081780	0	76.3086	38.1543	5.37645	1.9403e-07
Zm00001eb081930	2258.28	315.64	1286.96	-2.83131	0.00363614
Zm00001eb082720	598.517	24.28	311.399	-4.51818	2.08408e-07
Zm00001eb082890	55.3542	387.324	221.339	2.7646	0.00131391
Zm00001eb082950	3.45964	144.524	73.9917	4.77073	5.88769e-08
Zm00001eb083000	176.441	2116.99	1146.71	3.57037	3.05137e-06
Zm00001eb083010	189.415	4810.91	2500.16	4.65264	3.40812e-10
Zm00001eb083160	93.4102	15.0305	54.2203	-2.49199	0.0461506
Zm00001eb083380	237.85	1513.45	875.652	2.6599	0.00249654
Zm00001eb083520	195.469	9638.01	4916.74	5.60983	5.91749e-14
Zm00001eb083890	0	23.1238	11.5619	3.74543	0.0101284
Zm00001eb084060	0	18.4991	9.24953	3.45368	0.0443154
Zm00001eb084370	28.542	0	14.271	-4.01963	0.0131769
Zm00001eb084590	24349.8	211086	117718	3.11575	0.000532755
Zm00001eb084630	14864.3	2067.27	8465.8	-2.8449	0.00634734
Zm00001eb084690	15001.9	1951.65	8476.75	-2.94113	0.00360333
Zm00001eb084740	14.7035	83.2457	48.9746	2.3576	0.0410295
Zm00001eb084870	427.265	5749.74	3088.5	3.74427	8.82907e-07
Zm00001eb084940	174.712	2439.56	1307.14	3.78887	5.27482e-07
Zm00001eb085180	32.0016	411.604	221.803	3.60754	4.28882e-06
Zm00001eb085400	80.4366	1477.61	779.024	4.16698	2.51269e-08
Zm00001eb085510	1651.98	8485.28	5068.63	2.35941	0.030604
Zm00001eb085640	6.91927	600.063	303.491	6.09042	6.35048e-14
Zm00001eb085690	10.3789	71.6838	41.0314	2.58241	0.0193294
Zm00001eb085970	25.0824	425.478	225.28	3.98428	2.88786e-07
Zm00001eb086170	131.466	9.24953	70.3579	-3.57876	0.00032904
Zm00001eb086250	0.864909	23.1238	11.9944	3.19164	0.0403506
Zm00001eb086270	0	90.1829	45.0914	5.61082	3.06963e-08
Zm00001eb086600	3.45964	269.392	136.426	5.65959	3.1943e-11
Zm00001eb086690	924.588	136.43	530.509	-2.7434	0.00508204
Zm00001eb086870	135.791	891.423	513.607	2.6975	0.00180982
Zm00001eb086920	3.45964	297.141	150.3	5.79999	9.26448e-12
Zm00001eb086930	11.2438	320.265	165.754	4.61352	7.23254e-09
Zm00001eb087000	10.3789	403.511	206.945	5.04315	2.22752e-10
Zm00001eb087010	13.8385	351.482	182.66	4.48719	1.29508e-08
Zm00001eb087150	11.2438	138.743	74.9934	3.41822	8.32509e-05
Zm00001eb087300	3.45964	72.84	38.1498	3.80198	8.75794e-05
Zm00001eb087350	729.983	93095.3	46912.6	6.99092	1.11022e-16
Zm00001eb087430	7.78418	54.341	31.0626	2.53756	0.0375834
Zm00001eb087440	36.3262	410.448	223.387	3.4304	1.47791e-05
Zm00001eb087490	4.32455	1471.83	738.078	7.8844	1.11022e-16
Zm00001eb087570	118.493	1.15619	59.8244	-5.30055	1.02998e-06
Zm00001eb087690	0	70.5276	35.2638	5.26629	4.52289e-07
Zm00001eb087780	697.117	31.2171	364.167	-4.39864	3.48875e-07
Zm00001eb087950	1302.55	163.023	732.788	-2.98336	0.00135587
Zm00001eb087970	1144.27	172.272	658.274	-2.71803	0.00598851
Zm00001eb088190	4.32455	120.244	62.2842	4.29336	1.32268e-06
Zm00001eb088220	11373.6	13.8743	5693.72	-9.49212	1.11022e-16
Zm00001eb088250	1310.34	226.613	768.475	-2.52152	0.0177639
Zm00001eb088500	12139	173.429	6156.21	-6.11343	1.41565e-12
Zm00001eb088630	139.25	20.8114	80.0309	-2.63474	0.0171549
Zm00001eb088790	3.45964	83.2457	43.3527	3.9897	2.33352e-05
Zm00001eb088800	719.604	34.6857	377.145	-4.3007	6.02489e-07
Zm00001eb088860	659.926	123.712	391.819	-2.39721	0.0302994
Zm00001eb088880	1273.15	6813.43	4043.29	2.41821	0.0195082
Zm00001eb089200	4.32455	39.3105	21.8175	2.7283	0.0370079
Zm00001eb089440	9.514	485.6	247.557	5.4144	1.07272e-11
Zm00001eb089470	128.871	1103.01	615.939	3.07852	0.000127098
Zm00001eb089550	1.72982	34.6857	18.2078	3.33937	0.00708753
Zm00001eb089560	124.547	16.1867	70.3668	-2.80439	0.00950985
Zm00001eb089710	60.5436	1622.14	841.34	4.70027	2.88397e-10
Zm00001eb089740	3664.62	674.059	2169.34	-2.43935	0.0365625
Zm00001eb089890	7.78418	105.213	56.4988	3.46615	0.000127725
Zm00001eb089920	35.4613	200.021	117.741	2.43348	0.0128825
Zm00001eb089940	61.4086	1767.82	914.612	4.80436	1.14215e-10
Zm00001eb090040	3.45964	57.8095	30.6346	3.47868	0.000754629
Zm00001eb090060	126.277	872.924	499.6	2.77058	0.00110539
Zm00001eb090280	7.78418	582.72	295.252	5.91337	2.18603e-13
Zm00001eb090360	51.8946	2.31238	27.1035	-3.67624	0.00321057
Zm00001eb090620	1838.8	122.556	980.677	-3.88623	5.49126e-06
Zm00001eb090840	22.4876	211.583	117.035	3.12884	0.000215754
Zm00001eb091170	0	23.1238	11.5619	3.74543	0.0101284
Zm00001eb091250	117.628	17.3429	67.4853	-2.63389	0.020546
Zm00001eb091440	71.7875	327.202	199.495	2.15865	0.0476362
Zm00001eb091490	78.7067	375.762	227.234	2.22775	0.0325373
Zm00001eb091860	12.9736	77.4648	45.2192	2.4149	0.0352215
Zm00001eb091870	3114.54	566.533	1840.54	-2.45477	0.0320024
Zm00001eb092150	5.18946	87.8705	46.53	3.66173	8.45904e-05
Zm00001eb092260	595.922	52.0286	323.976	-3.46995	8.79322e-05
Zm00001eb092280	77.8418	1127.29	602.564	3.82333	4.37264e-07
Zm00001eb092550	390.074	36.9981	213.536	-3.33216	0.000240941
Zm00001eb092560	45.8402	360.731	203.286	2.92458	0.000485928
Zm00001eb092640	141.845	766.554	454.2	2.41821	0.01079
Zm00001eb092880	270.717	23.1238	146.92	-3.44436	0.00018602
Zm00001eb093360	15.5684	427.791	221.679	4.61888	3.31216e-09
Zm00001eb093560	323.476	3534.47	1928.98	3.44197	9.17295e-06
Zm00001eb093580	157.413	2.31238	79.8629	-5.23969	3.26386e-07
Zm00001eb093680	78.7067	400.042	239.374	2.31763	0.019607
Zm00001eb093860	37.1911	279.798	158.495	2.84849	0.000922847
Zm00001eb093890	13.8385	647.467	330.653	5.36485	6.26643e-12
Zm00001eb094200	54.4893	4.62476	29.557	-3.11121	0.0145772
Zm00001eb094330	0	76.3086	38.1543	5.37645	1.9403e-07
Zm00001eb094460	427.265	3130.96	1779.11	2.86779	0.000696649
Zm00001eb094560	594.193	99.4324	346.813	-2.55611	0.01354
Zm00001eb094610	1.72982	108.682	55.2059	4.93024	1.20304e-07
Zm00001eb094720	13.8385	116.775	65.3069	2.91352	0.0017544
Zm00001eb094840	890.857	168.804	529.83	-2.38657	0.0330972
Zm00001eb094890	1.72982	101.745	51.7373	4.83698	2.50971e-07
Zm00001eb094970	1148.6	154.93	651.765	-2.87476	0.00249177
Zm00001eb095650	4.32455	41.6229	22.9737	2.80692	0.0246965
Zm00001eb095700	270.717	49.7162	160.216	-2.40041	0.0323255
Zm00001eb095950	0	67.0591	33.5295	5.19592	7.71113e-07
Zm00001eb096140	1436.61	8880.7	5158.66	2.62638	0.00541234
Zm00001eb096270	20.7578	216.208	118.483	3.26583	9.06671e-05
Zm00001eb096300	63.1384	391.949	227.544	2.5978	0.00372373
Zm00001eb096380	0	25.4362	12.7181	3.87167	0.0050647
Zm00001eb096400	1603.54	49.7162	826.629	-4.95826	5.7785e-09
Zm00001eb096420	0	21.9676	10.9838	3.67787	0.014492
Zm00001eb096720	589.868	85.5581	337.713	-2.75798	0.00469064
Zm00001eb096750	3817.71	497.162	2157.44	-2.93606	0.00229108
Zm00001eb096820	7.78418	320.265	164.024	5.05391	4.54345e-10
Zm00001eb096930	25616	730.713	13173.4	-5.1279	1.92571e-09
Zm00001eb097390	1040.49	6628.44	3834.46	2.66916	0.0036235
Zm00001eb097550	643.492	113.307	378.4	-2.48566	0.0194323
Zm00001eb097610	28.542	357.263	192.902	3.55951	7.0006e-06
Zm00001eb097620	1.72982	68.2152	34.9725	4.2746	1.71057e-05
Zm00001eb097640	0	176.897	88.4486	6.56445	1.02631e-11
Zm00001eb097660	182.496	32.3733	107.435	-2.42689	0.0339918
Zm00001eb097830	1178.01	189.615	683.811	-2.62295	0.0101154
Zm00001eb097930	297.529	3598.07	1947.8	3.58756	2.86397e-06
Zm00001eb097950	102.059	643.998	373.029	2.63496	0.00272856
Zm00001eb097980	17.2982	124.869	71.0834	2.72213	0.00429303
Zm00001eb098090	4.32455	387.324	195.824	5.9641	9.9043e-13
Zm00001eb098170	4.32455	716.838	360.581	6.84866	3.33067e-16
Zm00001eb098180	2.59473	50.8724	26.7336	3.55579	0.000876537
Zm00001eb098560	144.44	675.215	409.828	2.20986	0.0363672
Zm00001eb098570	140.98	15.0305	78.0053	-3.07584	0.00251031
Zm00001eb098620	13.8385	142.211	78.025	3.19356	0.00027478
Zm00001eb098870	0	56.6533	28.3267	4.96144	4.37047e-06
Zm00001eb098910	1486.78	17907.1	9696.93	3.58855	4.62869e-06
Zm00001eb099070	121.087	1223.25	672.169	3.31607	2.18171e-05
Zm00001eb099190	2.59473	34.6857	18.6402	3.02877	0.0190689
Zm00001eb099290	6.05436	106.37	56.212	3.76557	2.76378e-05
Zm00001eb099470	139.25	1220.94	680.094	3.11466	9.77123e-05
Zm00001eb099610	190.28	1357.37	773.824	2.82211	0.000803108
Zm00001eb099640	5.18946	41.6229	23.4062	2.61874	0.047244
Zm00001eb099780	70.9226	380.387	225.655	2.39178	0.012889
Zm00001eb099810	153.954	4.62476	79.2893	-4.57621	3.79101e-06
Zm00001eb099840	25.9473	221.989	123.968	3.00622	0.00042962
Zm00001eb099920	39.7858	918.015	478.901	4.46302	3.11794e-09
Zm00001eb099940	0	19.6552	9.82762	3.53238	0.0303379
Zm00001eb099980	300.988	2238.39	1269.69	2.8867	0.000557737
Zm00001eb100000	10.3789	215.051	112.715	4.14142	4.21447e-07
Zm00001eb100110	160.873	9.24953	85.0613	-3.86608	6.11776e-05
Zm00001eb100160	448.023	2243.01	1345.52	2.31883	0.0249856
Zm00001eb100220	9.514	238.175	123.845	4.3928	6.85668e-08
Zm00001eb100320	7.78418	89.0267	48.4054	3.22998	0.000630371
Zm00001eb100430	346.829	38.1543	192.491	-3.12129	0.000802336
Zm00001eb100500	33.7315	191.928	112.83	2.44283	0.0125604
Zm00001eb100690	33.7315	0	16.8657	-4.24482	0.00442582
Zm00001eb100720	8163.88	1320.37	4742.12	-2.62655	0.0176611
Zm00001eb100760	41.5156	772.335	406.926	4.15567	4.05424e-08
Zm00001eb100780	19.028	381.543	200.285	4.19413	7.95575e-08
Zm00001eb100920	2494.4	418.541	1456.47	-2.56973	0.0161848
Zm00001eb100960	62.2735	336.451	199.362	2.39801	0.0127423
Zm00001eb101180	177.306	987.387	582.347	2.46457	0.00832807
Zm00001eb101370	0	28.9048	14.4524	4.04235	0.00189612
Zm00001eb101450	50688.9	2581.77	26635.3	-4.29421	8.64844e-07
Zm00001eb101770	10193.8	48.56	5121.19	-7.65782	1.11022e-16
Zm00001eb101990	6619.15	35754	21186.6	2.43305	0.0332974
Zm00001eb102060	0.864909	39.3105	20.0877	3.90725	0.000730494
Zm00001eb102080	24.2175	138.743	81.4802	2.42811	0.0173094
Zm00001eb102240	117.628	16.1867	66.9072	-2.72323	0.0142868
Zm00001eb102500	7330.11	1298.4	4314.25	-2.49533	0.0346466
Zm00001eb102510	59.6787	274.017	166.848	2.16328	0.0477962
Zm00001eb102810	63.1384	292.516	177.827	2.17806	0.0437714
Zm00001eb102840	118.493	5.78095	62.1368	-3.96868	8.95929e-05
Zm00001eb103100	5.18946	75.1524	40.1709	3.44161	0.000378532
Zm00001eb103180	366.722	58.9657	212.844	-2.59792	0.0116
Zm00001eb103190	296.664	24.28	160.472	-3.51038	0.000119487
Zm00001eb103210	83.8962	10.4057	47.151	-2.80045	0.0171765
Zm00001eb103310	316.557	1550.45	933.504	2.28518	0.0276081
Zm00001eb103490	404.778	10724.8	5564.8	4.72108	2.0887e-10
Zm00001eb103650	0	67.0591	33.5295	5.19592	7.71113e-07
Zm00001eb103800	5730.89	815.114	3273	-2.81076	0.00545898
Zm00001eb104120	0	209.271	104.635	6.80389	1.24556e-12
Zm00001eb104140	0	45.0914	22.5457	4.64637	4.02253e-05
Zm00001eb104460	313.962	2994.53	1654.25	3.24576	4.1047e-05
Zm00001eb104550	49.2998	241.644	145.472	2.24944	0.0316173
Zm00001eb104620	0	30.061	15.0305	4.09501	0.00138637
Zm00001eb104740	6.91927	435.884	221.402	5.63108	4.05709e-12
Zm00001eb104870	0	56.6533	28.3267	4.96144	4.37047e-06
Zm00001eb104880	1580.19	101.745	840.967	-3.93174	4.14707e-06
Zm00001eb105030	2858.53	398.886	1628.71	-2.83523	0.00379046
Zm00001eb105170	72.6524	4.62476	38.6386	-3.51347	0.00187432
Zm00001eb105210	5.18946	48.56	26.8747	2.83178	0.0155647
Zm00001eb105430	3.45964	58.9657	31.2127	3.50629	0.000631936
Zm00001eb105580	1267.09	13.8743	640.483	-6.32803	2.10731e-12
Zm00001eb105690	0	36.9981	18.4991	4.37588	0.000242008
Zm00001eb105800	96.0049	477.507	286.756	2.29148	0.0225077
Zm00001eb105840	16.4333	93.6514	55.0424	2.38093	0.032253
Zm00001eb105870	72.6524	398.886	235.769	2.42609	0.0104604
Zm00001eb106010	821.664	4.62476	413.144	-6.97688	3.50608e-13
Zm00001eb106130	827.718	112.15	469.934	-2.86246	0.00261658
Zm00001eb106140	814.745	3984.23	2399.49	2.28717	0.036378
Zm00001eb106160	2915.61	30.061	1472.84	-6.51113	1.74638e-13
Zm00001eb106310	70.9226	357.263	214.093	2.30177	0.0217525
Zm00001eb106380	100.329	9.24953	54.7895	-3.19541	0.00274945
Zm00001eb106660	711.82	60.1219	385.971	-3.52393	5.98628e-05
Zm00001eb106790	3.45964	80.9333	42.1965	3.95005	3.09849e-05
Zm00001eb106800	0	23.1238	11.5619	3.74543	0.0101284
Zm00001eb106810	0	45.0914	22.5457	4.64637	4.02253e-05
Zm00001eb106840	24.2175	282.111	153.164	3.44178	2.06236e-05
Zm00001eb106910	915.939	5737.02	3326.48	2.64443	0.00408366
Zm00001eb106920	15.5684	330.671	173.119	4.24932	7.31371e-08
Zm00001eb106950	274.176	3077.78	1675.98	3.4795	6.61461e-06
Zm00001eb107020	365.857	1700.76	1033.31	2.21087	0.043725
Zm00001eb107130	97.7347	505.255	301.495	2.34739	0.0162688
Zm00001eb107200	578.624	95.9638	337.294	-2.56817	0.0127307
Zm00001eb107350	26.8122	0	13.4061	-3.93597	0.0194137
Zm00001eb108230	4616.02	552.659	2584.34	-3.05776	0.00117454
Zm00001eb108280	189.415	32.3733	110.894	-2.48002	0.0264143
Zm00001eb108290	229.201	33.5295	131.365	-2.70471	0.00841643
Zm00001eb108330	13.8385	249.737	131.788	3.99744	7.05763e-07
Zm00001eb108520	12.1087	293.672	152.891	4.39739	3.68683e-08
Zm00001eb108590	92.5453	3959.95	2026.25	5.39012	4.86944e-13
Zm00001eb108600	185.091	1711.16	948.126	3.19534	5.48275e-05
Zm00001eb108670	16.4333	742.274	379.354	5.34145	5.23803e-12
Zm00001eb108680	1123.52	182.678	653.098	-2.60796	0.0108804
Zm00001eb108790	231.796	18.4991	125.147	-3.51675	0.000157721
Zm00001eb108820	1076.81	10514.4	5795.6	3.28521	4.40137e-05
Zm00001eb108890	444.563	38.1543	241.359	-3.47769	9.92808e-05
Zm00001eb108950	1745.39	145.68	945.533	-3.56528	4.15905e-05
Zm00001eb108970	31.1367	408.135	219.636	3.63265	3.63047e-06
Zm00001eb109440	892.586	13182.9	7037.74	3.88162	3.57225e-07
Zm00001eb110140	307.908	1818.69	1063.3	2.55484	0.0052508
Zm00001eb110240	15.5684	1896.15	955.861	6.76182	1.11022e-16
Zm00001eb110270	792.257	5806.39	3299.32	2.87057	0.000828474
Zm00001eb110670	0	265.924	132.962	7.14599	5.80647e-14
Zm00001eb110700	160.873	782.741	471.807	2.26897	0.0264346
Zm00001eb110790	0	21.9676	10.9838	3.67787	0.014492
Zm00001eb111110	57.084	2.31238	29.6982	-3.80877	0.00160206
Zm00001eb111390	1680.52	126.025	903.272	-3.71686	1.60725e-05
Zm00001eb111640	771.499	71.6838	421.591	-3.39326	0.000125699
Zm00001eb111690	1075.95	97.12	586.534	-3.44391	8.81284e-05
Zm00001eb111750	0	27.7486	13.8743	3.98768	0.00261159
Zm00001eb111820	0	23.1238	11.5619	3.74543	0.0101284
Zm00001eb112000	48.4349	0	24.2175	-4.73963	0.000328241
Zm00001eb112030	143.575	653.248	398.411	2.17083	0.0449804
Zm00001eb112180	301.853	40.4667	171.16	-2.84118	0.00368361
Zm00001eb112330	5.18946	2689.3	1347.24	8.56545	1.11022e-16
Zm00001eb112590	4300.33	640.53	2470.43	-2.74342	0.00729587
Zm00001eb112660	520.675	39.3105	279.993	-3.66374	3.13594e-05
Zm00001eb113100	96.8698	590.813	343.842	2.58485	0.00378046
Zm00001eb113170	74.3822	6.93714	40.6597	-3.10864	0.00711333
Zm00001eb113330	213.633	15.0305	114.332	-3.66874	8.54786e-05
Zm00001eb113490	84.7611	471.726	278.243	2.44992	0.00887915
Zm00001eb113530	1235.09	6311.64	3773.37	2.35159	0.0288465
Zm00001eb113780	717.875	15797	8257.45	4.45608	2.51545e-09
Zm00001eb113940	5.18946	635.905	320.547	6.48868	4.44089e-15
Zm00001eb114050	25.9473	0	12.9736	-3.89224	0.023671
Zm00001eb114130	480.025	27.7486	253.887	-4.02168	4.46222e-06
Zm00001eb114140	1343.2	31.2171	687.211	-5.34291	6.00658e-10
Zm00001eb114370	333.855	2.31238	168.084	-6.31429	2.54363e-10
Zm00001eb114390	102.059	8.09333	55.0763	-3.37749	0.00130133
Zm00001eb114700	40.6507	3.46857	22.0597	-2.98769	0.0424841
Zm00001eb114710	59.6787	0	29.8394	-5.02874	6.43063e-05
Zm00001eb114860	499.918	3495.16	1997.54	2.80083	0.00116156
Zm00001eb115000	4295.14	33070.5	18682.8	2.9442	0.000924862
Zm00001eb115060	1028.38	0	514.189	-9.08432	1.11022e-16
Zm00001eb115130	1299.96	2.31238	651.135	-8.2687	3.33067e-16
Zm00001eb115280	19.8929	196.552	108.223	3.18573	0.000169065
Zm00001eb115890	512.891	41.6229	277.257	-3.56336	5.59478e-05
Zm00001eb115990	390.074	1960.9	1175.49	2.32399	0.0232844
Zm00001eb116090	12.9736	1203.59	608.284	6.33875	9.99201e-16
Zm00001eb116160	49.2998	2.31238	25.8061	-3.6051	0.0046235
Zm00001eb116200	1318.99	247.425	783.206	-2.40527	0.0325072
Zm00001eb116360	9.514	233.551	121.532	4.36474	8.62075e-08
Zm00001eb116380	1.72982	62.4343	32.0821	4.15083	4.10242e-05
Zm00001eb116450	21.6227	136.43	79.0266	2.55508	0.00919655
Zm00001eb116500	145.305	10.4057	77.8552	-3.57884	0.0002656
Zm00001eb116520	5.18946	76.3086	40.749	3.46307	0.000328174
Zm00001eb116780	83.0313	11.5619	47.2966	-2.65634	0.0295458
Zm00001eb116830	3307.41	582.72	1945.07	-2.5009	0.0255761
Zm00001eb116850	9652.39	1315.74	5484.07	-2.87318	0.00456936
Zm00001eb116930	7705.48	1427.9	4566.69	-2.43041	0.0495334
Zm00001eb116960	49.2998	2704.33	1376.81	5.72324	3.23075e-14
Zm00001eb116970	0	55.4972	27.7486	4.93286	5.37426e-06
Zm00001eb116990	166.063	12.7181	89.3903	-3.52081	0.000264681
Zm00001eb117000	14.7035	135.274	74.9889	3.04528	0.000678954
Zm00001eb117110	0	57.8095	28.9048	4.98946	3.5649e-06
Zm00001eb117560	21.6227	768.867	395.245	5.03279	4.82662e-11
Zm00001eb117600	362.397	68.2152	215.306	-2.37688	0.0338584
Zm00001eb117610	32.0016	423.166	227.584	3.64732	3.14963e-06
Zm00001eb117620	6.91927	132.962	69.9406	3.93321	5.73756e-06
Zm00001eb117770	96.8698	4.62476	50.7473	-3.91878	0.00019727
Zm00001eb117870	450.618	84.4019	267.51	-2.39014	0.0311629
Zm00001eb118120	2400.12	116.775	1258.45	-4.33882	2.88978e-07
Zm00001eb118440	3.45964	145.68	74.5698	4.78206	5.37161e-08
Zm00001eb118700	140.98	25.4362	83.2082	-2.38507	0.0476501
Zm00001eb118970	1302.55	174.585	738.569	-2.88562	0.00237968
Zm00001eb119090	5.18946	48.56	26.8747	2.83178	0.0155647
Zm00001eb119110	0.864909	46.2476	23.5563	4.13056	0.000173697
Zm00001eb119120	5.18946	263.611	134.4	5.22483	3.64963e-10
Zm00001eb119390	94.2751	1774.75	934.514	4.20695	1.71205e-08
Zm00001eb119590	90.8155	12.7181	51.7668	-2.66395	0.0252891
Zm00001eb119640	101.194	6.93714	54.0658	-3.5428	0.000701389
Zm00001eb120080	22.4876	197.709	110.098	3.03192	0.00042085
Zm00001eb120190	877.883	123.712	500.798	-2.80789	0.00354898
Zm00001eb120200	5152.26	30172	17662.1	2.54948	0.0145836
Zm00001eb120690	0.864909	401.198	201.032	7.1882	2.22045e-15
Zm00001eb120740	400.453	2726.3	1563.38	2.76132	0.00142902
Zm00001eb120770	108.114	10.4057	59.2597	-3.15893	0.00275135
Zm00001eb120780	5.18946	45.0914	25.1404	2.72919	0.0269702
Zm00001eb120960	24.2175	0	12.1087	-3.80056	0.0354973
Zm00001eb121020	1.72982	99.4324	50.5811	4.80451	3.2351e-07
Zm00001eb121150	0	20.8114	10.4057	3.60697	0.020894
Zm00001eb121200	165.198	27.7486	96.4731	-2.49382	0.0271479
Zm00001eb121290	774.959	34.6857	404.822	-4.40734	2.99715e-07
Zm00001eb121590	465.321	3344.86	1905.09	2.84051	0.000863741
Zm00001eb121610	8.64909	68.2152	38.4322	2.73189	0.0111148
Zm00001eb121630	72.6524	389.636	231.144	2.39241	0.012792
Zm00001eb121900	997.24	45537.7	23267.5	5.51025	2.12941e-13
Zm00001eb121910	20.7578	1172.38	596.568	5.69416	1.33338e-13
Zm00001eb122030	6.91927	143.368	75.1435	4.04036	2.54482e-06
Zm00001eb122110	804.366	21172.2	10988.3	4.71485	2.67767e-10
Zm00001eb122300	494.728	33.5295	264.129	-3.8082	1.43929e-05
Zm00001eb122380	55.3542	3.46857	29.4114	-3.41502	0.00557233
Zm00001eb122610	166.063	28.9048	97.4837	-2.4461	0.0331545
Zm00001eb122620	97.7347	16.1867	56.9607	-2.46072	0.0492366
Zm00001eb122740	756.796	11098.3	5927.53	3.87086	3.69885e-07
Zm00001eb122760	82.1664	0	41.0832	-5.47557	4.52783e-06
Zm00001eb122830	18.1631	101.745	59.9539	2.36816	0.0311908
Zm00001eb122920	688.468	126.025	407.246	-2.43181	0.0255978
Zm00001eb122960	290.61	43.9352	167.272	-2.6733	0.00864231
Zm00001eb123210	7456.38	826.676	4141.53	-3.17009	0.000693683
Zm00001eb123570	799.176	82.0895	440.633	-3.25323	0.000282641
Zm00001eb123720	3.45964	80.9333	42.1965	3.95005	3.09849e-05
Zm00001eb123830	212.768	8.09333	110.431	-4.42299	2.6247e-06
Zm00001eb124130	160.008	946.92	553.464	2.55074	0.00477583
Zm00001eb124170	5442.87	785.053	3113.96	-2.79047	0.00603059
Zm00001eb124310	6.91927	49.7162	28.3177	2.54898	0.0424394
Zm00001eb124380	683.278	5162.39	2922.83	2.91396	0.000580641
Zm00001eb124520	31.1367	734.181	382.659	4.47669	3.60742e-09
Zm00001eb124580	0	78.621	39.3105	5.41826	1.40236e-07
Zm00001eb124800	206.713	8535	4370.86	5.35461	6.19726e-13
Zm00001eb124930	153.089	1464.89	808.991	3.24218	3.80781e-05
Zm00001eb124940	1.72982	4418.96	2210.35	10.2479	1.11022e-16
Zm00001eb124950	467.916	14615.4	7541.66	4.95935	2.57572e-11
Zm00001eb124960	1360.5	50260.8	25810.6	5.20523	3.88134e-12
Zm00001eb125030	17.2982	3761.09	1889.19	7.61304	1.11022e-16
Zm00001eb125110	4.32455	38.1543	21.2394	2.68732	0.0453819
Zm00001eb125120	77.8418	685.621	381.731	3.10756	0.000109034
Zm00001eb125200	1241.14	197.709	719.427	-2.63845	0.00938584
Zm00001eb125230	355.478	15.0305	185.254	-4.39812	9.11187e-07
Zm00001eb125350	1647.65	128.337	887.995	-3.66256	2.25985e-05
Zm00001eb125390	68.3278	449.758	259.043	2.68466	0.00208577
Zm00001eb125430	107.249	5.78095	56.5149	-3.82736	0.000204059
Zm00001eb125820	100.329	450.914	275.622	2.14681	0.0499387
Zm00001eb125880	1112.27	117.931	615.102	-3.21658	0.000342111
Zm00001eb126130	24.2175	0	12.1087	-3.80056	0.0354973
Zm00001eb126230	83.0313	461.32	272.176	2.44695	0.00905967
Zm00001eb126390	219.687	25.4362	122.562	-3.01799	0.0019307
Zm00001eb126420	354.613	50.8724	202.743	-2.7555	0.00529912
Zm00001eb126510	563.921	86.7143	325.318	-2.67435	0.00733587
Zm00001eb126570	1545.59	216.208	880.9	-2.82665	0.00342761
Zm00001eb126670	432.455	40.4667	236.461	-3.3571	0.000196612
Zm00001eb126780	1338.88	219.676	779.278	-2.59704	0.01192
Zm00001eb126910	52.7595	398.886	225.823	2.87371	0.000643056
Zm00001eb126940	27.6771	202.333	115.005	2.78679	0.00174058
Zm00001eb126980	174.712	1129.6	652.155	2.67938	0.00208714
Zm00001eb127000	12550.7	130008	71279.3	3.37256	5.82239e-05
Zm00001eb127010	1472.08	8440.19	4956.13	2.51786	0.0110371
Zm00001eb127090	275.906	2.31238	139.109	-6.04114	1.63303e-09
Zm00001eb127380	3.45964	1254.47	628.963	7.87007	1.11022e-16
Zm00001eb127490	5546.66	1008.2	3277.43	-2.45758	0.0382841
Zm00001eb127510	227.471	30.061	128.766	-2.84243	0.00437934
Zm00001eb127570	5.18946	190.771	97.9805	4.7625	1.81641e-08
Zm00001eb127590	25.0824	184.991	105.036	2.79118	0.00185211
Zm00001eb127820	3.45964	186.147	94.8032	5.13128	3.00372e-09
Zm00001eb127940	31.1367	0	15.5684	-4.13663	0.00753695
Zm00001eb128070	102.059	469.413	285.736	2.18037	0.0417582
Zm00001eb128080	855.395	24.28	439.838	-5.03197	6.71042e-09
Zm00001eb128320	290.61	40.4667	165.538	-2.78677	0.00493368
Zm00001eb128330	43.2455	3.46857	23.357	-3.0729	0.0290399
Zm00001eb128620	1280.07	153.773	716.92	-3.04152	0.000964794
Zm00001eb128800	0	46.2476	23.1238	4.68117	3.16891e-05
Zm00001eb129060	89.9506	11.5619	50.7562	-2.76926	0.0172694
Zm00001eb129330	192.01	9.24953	100.63	-4.11849	1.32164e-05
Zm00001eb129360	3352.39	400.042	1876.22	-3.06085	0.00104706
Zm00001eb129600	11.2438	139.899	75.5714	3.43003	7.65615e-05
Zm00001eb129830	0	783.897	391.949	8.69687	1.11022e-16
Zm00001eb129980	145.305	16.1867	80.7457	-3.0236	0.00302502
Zm00001eb130200	22.4876	322.577	172.532	3.73272	2.47458e-06
Zm00001eb130400	368.451	61.2781	214.865	-2.5509	0.0146233
Zm00001eb130440	3.45964	91.3391	47.3993	4.12049	9.02246e-06
Zm00001eb130570	52.7595	902.985	477.872	4.04853	8.27414e-08
Zm00001eb130680	0.864909	43.9352	22.4001	4.05991	0.000275943
Zm00001eb130740	13.8385	80.9333	47.3859	2.39506	0.0361911
Zm00001eb130750	132.331	23.1238	77.7275	-2.42245	0.0430307
Zm00001eb130790	64.0033	2.31238	33.1578	-3.96842	0.000676154
Zm00001eb131000	52.7595	256.674	154.717	2.24153	0.0323667
Zm00001eb131220	20.7578	276.33	148.544	3.61699	6.76387e-06
Zm00001eb131590	236.12	40.4667	138.293	-2.48942	0.0226342
Zm00001eb131620	329.53	16.1867	172.859	-4.19417	2.9812e-06
Zm00001eb131680	0	20.8114	10.4057	3.60697	0.020894
Zm00001eb131840	307.043	27.7486	167.396	-3.38029	0.000226809
Zm00001eb131850	6.91927	73.9962	40.4577	3.10457	0.0017915
Zm00001eb131900	7892.3	1358.52	4625.41	-2.53671	0.0285228
Zm00001eb131950	0	41.6229	20.8114	4.53662	8.43963e-05
Zm00001eb132010	26.8122	198.865	112.838	2.80488	0.0015926
Zm00001eb132160	20.7578	398.886	209.822	4.14345	1.04396e-07
Zm00001eb132170	13.8385	187.303	100.571	3.58616	1.66124e-05
Zm00001eb132210	46.7051	683.309	365.007	3.81664	5.96637e-07
Zm00001eb132290	21.6227	186.147	103.885	2.99792	0.000554593
Zm00001eb132420	137.521	671.747	404.634	2.27232	0.0254701
Zm00001eb132460	0.864909	23.1238	11.9944	3.19164	0.0403506
Zm00001eb132480	0	142.211	71.1057	6.2543	1.49566e-10
Zm00001eb132490	0	84.4019	42.201	5.51775	6.42721e-08
Zm00001eb132550	0	34.6857	17.3429	4.28822	0.000422853
Zm00001eb132870	47.57	323.733	185.652	2.71801	0.00190152
Zm00001eb132970	108.979	10.4057	59.6921	-3.17022	0.00259009
Zm00001eb133040	41.5156	0	20.7578	-4.52774	0.00103181
Zm00001eb133050	95.14	6.93714	51.0386	-3.45556	0.00113623
Zm00001eb133120	0.864909	24.28	12.5725	3.25642	0.0293319
Zm00001eb133220	96.0049	869.455	482.73	3.15344	7.50355e-05
Zm00001eb133240	2.59473	34.6857	18.6402	3.02877	0.0190689
Zm00001eb133460	0	27.7486	13.8743	3.98768	0.00261159
Zm00001eb133760	1168.49	123.712	646.102	-3.21964	0.000336146
Zm00001eb133770	80.4366	9.24953	44.843	-2.88342	0.013631
Zm00001eb133910	5.18946	57.8095	31.4995	3.07424	0.00386371
Zm00001eb133940	11.2438	87.8705	49.5572	2.77087	0.00581478
Zm00001eb133980	34.5964	1.15619	17.8763	-3.58421	0.0157757
Zm00001eb134020	402.183	31.2171	216.7	-3.60804	5.24108e-05
Zm00001eb134100	103.789	0	51.8946	-5.80444	5.8781e-07
Zm00001eb134140	238.715	1372.4	805.557	2.51375	0.00644448
Zm00001eb134300	3.45964	257.831	130.645	5.59681	5.53533e-11
Zm00001eb134400	62.2735	342.232	202.253	2.42244	0.0110195
Zm00001eb134420	24.2175	553.815	289.016	4.41004	8.91942e-09
Zm00001eb134480	320.881	19.6552	170.268	-3.90311	1.40256e-05
Zm00001eb134570	0.864909	46.2476	23.5563	4.13056	0.000173697
Zm00001eb134580	0	35.8419	17.921	4.33272	0.000319008
Zm00001eb134590	7.78418	1350.43	679.107	7.12307	1.11022e-16
Zm00001eb134640	12.1087	70.5276	41.3182	2.36944	0.0482717
Zm00001eb134650	297.529	2575.99	1436.76	3.10578	0.000115096
Zm00001eb134670	28.542	188.459	108.501	2.64376	0.00420315
Zm00001eb134710	2.59473	109.838	56.2164	4.6357	4.02112e-07
Zm00001eb135090	2414.83	317.952	1366.39	-2.91746	0.00224414
Zm00001eb135160	19.028	338.764	178.896	4.0235	3.19006e-07
Zm00001eb135170	11.2438	354.951	183.097	4.761	2.06934e-09
Zm00001eb135180	45.8402	697.183	371.512	3.87145	3.88459e-07
Zm00001eb135200	17.2982	124.869	71.0834	2.72213	0.00429303
Zm00001eb135250	6.91927	130.65	68.7844	3.90828	6.91819e-06
Zm00001eb135330	57.9489	5.78095	31.8649	-2.9614	0.0201322
Zm00001eb135430	18.1631	549.191	283.677	4.77817	6.19084e-10
Zm00001eb135530	27.6771	0	13.8385	-3.97841	0.0159699
Zm00001eb135650	101.194	486.756	293.975	2.24455	0.0293409
Zm00001eb135760	0.864909	38.1543	19.5096	3.86641	0.000941825
Zm00001eb135970	0	73.9962	36.9981	5.33339	2.70539e-07
Zm00001eb136070	0	23.1238	11.5619	3.74543	0.0101284
Zm00001eb136200	927.183	163.023	545.103	-2.49381	0.0193039
Zm00001eb136870	0	54.341	27.1705	4.90371	6.62915e-06
Zm00001eb137000	935.832	67.0591	501.445	-3.76483	1.2982e-05
Zm00001eb137020	522.405	2702.02	1612.21	2.3665	0.0197175
Zm00001eb137090	4.32455	221.989	113.157	5.16675	1.08355e-09
Zm00001eb137280	74.3822	1.15619	37.7692	-4.64385	5.58947e-05
Zm00001eb137320	79.5717	9.24953	44.4106	-2.8682	0.0146866
Zm00001eb137370	0	19.6552	9.82762	3.53238	0.0303379
Zm00001eb137790	5.18946	165.335	85.2624	4.55839	9.62343e-08
Zm00001eb137830	0.864909	41.6229	21.2439	3.9856	0.000445259
Zm00001eb137920	2856.8	344.545	1600.67	-3.04455	0.00110517
Zm00001eb137930	8479.57	825.52	4652.55	-3.35757	0.000224819
Zm00001eb137990	71.7875	10.4057	41.0966	-2.58111	0.0475626
Zm00001eb138050	2946.75	543.41	1745.08	-2.43484	0.0348855
Zm00001eb138150	38.9209	0	19.4605	-4.43947	0.00164047
Zm00001eb138510	25110	3718.31	14414.2	-2.75491	0.013108
Zm00001eb138670	354.613	1962.06	1158.33	2.46164	0.00983088
Zm00001eb138820	412.562	69.3714	240.967	-2.53939	0.015159
Zm00001eb139040	0	35.8419	17.921	4.33272	0.000319008
Zm00001eb139250	332.99	30.061	181.526	-3.38834	0.000201858
Zm00001eb139370	8.64909	72.84	40.7446	2.82397	0.00651894
Zm00001eb139620	1.72982	27.7486	14.7392	3.03725	0.0353898
Zm00001eb139830	558.731	4235.13	2396.93	2.91786	0.000529807
Zm00001eb139840	524.135	2533.21	1528.67	2.26875	0.0350431
Zm00001eb139850	102.924	2500.84	1301.88	4.57708	6.91345e-10
Zm00001eb139970	46.7051	2.31238	24.5087	-3.53027	0.00673984
Zm00001eb140290	0	19.6552	9.82762	3.53238	0.0303379
Zm00001eb140320	937.562	176.897	557.229	-2.39332	0.0322653
Zm00001eb140380	2646.62	295.985	1471.3	-3.15223	0.000566699
Zm00001eb140740	183.361	25.4362	104.398	-2.75973	0.00768036
Zm00001eb141190	0	19.6552	9.82762	3.53238	0.0303379
Zm00001eb141260	43.2455	2.31238	22.7789	-3.42404	0.0113626
Zm00001eb141270	58.8138	2.31238	30.5631	-3.85037	0.00128285
Zm00001eb141360	120.222	18.4991	69.3607	-2.58073	0.0248722
Zm00001eb141410	10.3789	282.111	146.245	4.52985	1.77706e-08
Zm00001eb141500	510.296	2610.68	1560.49	2.35064	0.0215262
Zm00001eb142090	54.4893	365.356	209.923	2.70274	0.00198534
Zm00001eb142170	1057.78	5167.02	3112.4	2.28619	0.0400194
Zm00001eb142320	7.78418	76.3086	42.0464	3.0128	0.00252029
Zm00001eb142360	36.3262	237.019	136.673	2.64316	0.00355435
Zm00001eb142640	230.931	39.3105	135.121	-2.49752	0.0220302
Zm00001eb142790	0	68.2152	34.1076	5.21976	6.44018e-07
Zm00001eb143410	408.237	61.2781	234.758	-2.6981	0.00681406
Zm00001eb144010	1126.11	92.4953	609.304	-3.57853	3.87865e-05
Zm00001eb144270	0	56.6533	28.3267	4.96144	4.37047e-06
Zm00001eb144350	115.033	4.62476	59.8288	-4.16206	4.74996e-05
Zm00001eb144530	2726.19	462.476	1594.34	-2.55445	0.0180567
Zm00001eb144590	135.791	9.24953	72.5201	-3.62477	0.000252544
Zm00001eb144830	12.9736	87.8705	50.4221	2.59254	0.0133732
Zm00001eb144930	143692	597.751	72144.7	-7.90458	1.11022e-16
Zm00001eb144960	162799	635.905	81717.6	-7.99571	1.11022e-16
Zm00001eb144970	160.873	5.78095	83.327	-4.40348	6.45098e-06
Zm00001eb144990	0	176.897	88.4486	6.56445	1.02631e-11
Zm00001eb145050	2918.2	147.992	1533.1	-4.28375	4.15105e-07
Zm00001eb145070	51.0296	0	25.5148	-4.81168	0.000220187
Zm00001eb145100	1625.16	274.017	949.591	-2.55983	0.0152082
Zm00001eb145340	109.843	679.84	394.842	2.60873	0.00322721
Zm00001eb145580	2246.17	12852.2	7549.19	2.51546	0.0131352
Zm00001eb145600	103.789	11.5619	57.6755	-2.97161	0.00626402
Zm00001eb145860	1601.81	83.2457	842.529	-4.23488	5.98753e-07
Zm00001eb145890	574.3	97.12	335.71	-2.54044	0.0146777
Zm00001eb145910	125.412	701.808	413.61	2.46635	0.0079623
Zm00001eb145930	11.2438	104.057	57.6505	3.00989	0.00131954
Zm00001eb145970	2209.84	11992	7100.93	2.43903	0.0210604
Zm00001eb146150	428.13	58.9657	243.548	-2.8202	0.00357183
Zm00001eb146370	235.255	15.0305	125.143	-3.80663	3.72527e-05
Zm00001eb146390	122.817	4.62476	63.7209	-4.25495	2.72339e-05
Zm00001eb146410	13.8385	84.4019	49.1202	2.4542	0.0264716
Zm00001eb146450	554.407	3126.34	1840.37	2.49133	0.00930508
Zm00001eb146500	3966.47	37123	20544.7	3.22576	0.000112962
Zm00001eb146610	1875.12	224.301	1049.71	-3.0526	0.000956221
Zm00001eb146650	232.661	1737.75	985.208	2.89061	0.000514763
Zm00001eb146800	29.4069	154.93	92.1682	2.3239	0.0268208
Zm00001eb146840	18.1631	467.101	242.632	4.54551	4.56967e-09
Zm00001eb146890	1113.14	186.147	649.642	-2.56774	0.0134734
Zm00001eb147010	29.4069	293.672	161.54	3.23803	7.4278e-05
Zm00001eb147170	5499.09	855.581	3177.34	-2.68147	0.011273
Zm00001eb147220	4.32455	38.1543	21.2394	2.68732	0.0453819
Zm00001eb147240	46.7051	751.524	399.115	3.95355	1.96428e-07
Zm00001eb147250	30.2718	327.202	178.737	3.35373	3.09719e-05
Zm00001eb147470	0	46.2476	23.1238	4.68117	3.16891e-05
Zm00001eb147490	484.349	78.621	281.485	-2.59385	0.0112846
Zm00001eb147790	0	21.9676	10.9838	3.67787	0.014492
Zm00001eb147810	478.295	2718.2	1598.25	2.50189	0.00831545
Zm00001eb147980	1572.41	8066.74	4819.57	2.35759	0.0303827
Zm00001eb148040	3871.33	82.0895	1976.71	-5.5267	9.31033e-11
Zm00001eb148050	78.7067	366.512	222.61	2.19198	0.0395389
Zm00001eb148070	24.2175	176.897	100.557	2.7743	0.00213557
Zm00001eb148140	0	31.2171	15.6086	4.14581	0.00102053
Zm00001eb148150	192.875	1283.37	738.123	2.72201	0.00159093
Zm00001eb148390	57.084	0	28.542	-4.96699	9.16503e-05
Zm00001eb148420	2914.74	16463	9688.87	2.497	0.01631
Zm00001eb148570	31.1367	1089.13	560.134	5.04441	2.51227e-11
Zm00001eb148670	796.581	4601.64	2699.11	2.52737	0.00834079
Zm00001eb148790	265.527	16.1867	140.857	-3.88467	2.06535e-05
Zm00001eb148820	3791.76	20901.6	12346.7	2.46207	0.0224543
Zm00001eb149060	48.4349	334.139	191.287	2.73839	0.00165068
Zm00001eb149080	0	18.4991	9.24953	3.45368	0.0443154
Zm00001eb149310	384.02	36.9981	210.509	-3.30971	0.000274947
Zm00001eb149340	18.1631	102.901	60.532	2.38415	0.0286346
Zm00001eb149380	4.32455	208.114	106.219	5.07452	2.36959e-09
Zm00001eb149440	5.18946	64.7467	34.9681	3.23258	0.00146124
Zm00001eb149570	211.038	40.4667	125.752	-2.32879	0.0483139
Zm00001eb149740	53.6244	405.823	229.724	2.87582	0.000629494
Zm00001eb149770	3.45964	52.0286	27.7441	3.33207	0.00189443
Zm00001eb149830	199.794	1150.41	675.102	2.51411	0.00621927
Zm00001eb149850	403.913	2705.49	1554.7	2.73792	0.00167974
Zm00001eb150410	1334.55	6875.87	4105.21	2.3635	0.0276304
Zm00001eb150470	7508.28	1150.41	4329.34	-2.70429	0.011072
Zm00001eb150610	217.957	1509.99	863.971	2.78154	0.00108338
Zm00001eb150680	1591.43	305.234	948.334	-2.37499	0.0396541
Zm00001eb150720	193.74	34.6857	114.213	-2.41812	0.0341835
Zm00001eb150740	2007.45	20.8114	1014.13	-6.46567	3.91021e-13
Zm00001eb150980	0	47.4038	23.7019	4.71515	2.50646e-05
Zm00001eb151140	25.0824	0	12.5412	-3.84713	0.0289465
Zm00001eb151340	980.807	94.8076	537.807	-3.34468	0.000160954
Zm00001eb151460	2357.74	188.459	1273.1	-3.63157	2.82051e-05
Zm00001eb151470	31.1367	320.265	175.701	3.28475	5.00593e-05
Zm00001eb151500	0	82.0895	41.0448	5.47877	8.73572e-08
Zm00001eb151510	18631	2861.57	10746.3	-2.702	0.0157862
Zm00001eb151550	179.901	23.1238	101.512	-2.85997	0.00493258
Zm00001eb151560	14.7035	106.37	60.5365	2.70405	0.00589582
Zm00001eb151570	8.64909	57.8095	33.2293	2.50033	0.038896
Zm00001eb151740	1.72982	95.9638	48.8468	4.75437	4.77644e-07
Zm00001eb151760	0	31.2171	15.6086	4.14581	0.00102053
Zm00001eb151870	288.88	1454.49	871.684	2.32428	0.0214738
Zm00001eb151950	1153.79	63.5905	608.69	-4.14075	1.19488e-06
Zm00001eb152090	416.021	49.7162	232.869	-3.0167	0.00127274
Zm00001eb152130	11.2438	83.2457	47.2448	2.69461	0.00911255
Zm00001eb152140	288.88	2532.06	1410.47	3.12326	0.000100553
Zm00001eb152290	11.2438	121.4	66.3219	3.22846	0.000310871
Zm00001eb152570	45.8402	348.013	196.927	2.87307	0.000690521
Zm00001eb152670	140.98	16.1867	78.5834	-2.98059	0.00380562
Zm00001eb152800	1.72982	2330.88	1166.31	9.32568	1.11022e-16
Zm00001eb152880	419.481	54.341	236.911	-2.90485	0.00230072
Zm00001eb153030	428.13	52.0286	240.079	-2.99471	0.00141544
Zm00001eb153090	12.9736	2352.85	1182.91	7.30464	1.11022e-16
Zm00001eb153110	0	38.1543	19.0771	4.41778	0.000184578
Zm00001eb153120	1.72982	26.5924	14.1611	2.9801	0.0467876
Zm00001eb153360	166.927	818.583	492.755	2.28073	0.0248385
Zm00001eb153580	659.926	86.7143	373.32	-2.90045	0.00214005
Zm00001eb153620	2098.27	263.611	1180.94	-2.98352	0.00147233
Zm00001eb153730	1746.25	178.053	962.153	-3.27992	0.000241311
Zm00001eb153760	102.059	2.31238	52.1858	-4.62472	1.52209e-05
Zm00001eb153820	2.59473	112.15	57.3726	4.6652	3.19216e-07
Zm00001eb153860	6.05436	152.617	79.3358	4.27826	5.75701e-07
Zm00001eb153990	28.542	450.914	239.728	3.89374	5.08661e-07
Zm00001eb154000	137.521	3946.08	2041.8	4.8233	7.54414e-11
Zm00001eb154070	1475.54	7296.72	4386.13	2.3045	0.0405335
Zm00001eb154090	3.45964	34.6857	19.0727	2.77355	0.0429673
Zm00001eb154120	72.6524	6.93714	39.7948	-3.07559	0.00840579
Zm00001eb154180	64.0033	4.62476	34.314	-3.33581	0.00475778
Zm00001eb154190	1.72982	157.242	79.4859	5.45445	1.65061e-09
Zm00001eb154210	0	35.8419	17.921	4.33272	0.000319008
Zm00001eb154270	0.864909	24.28	12.5725	3.25642	0.0293319
Zm00001eb154360	191.145	2.31238	96.7287	-5.51646	5.40418e-08
Zm00001eb154480	9394.64	1076.41	5235.53	-3.12332	0.00100373
Zm00001eb154520	463.591	46.2476	254.919	-3.27252	0.000301288
Zm00001eb154600	521.54	25.4362	273.488	-4.25796	1.07824e-06
Zm00001eb154650	162.603	12.7181	87.6605	-3.4908	0.000314805
Zm00001eb154800	1.72982	43.9352	22.8325	3.66333	0.00103234
Zm00001eb154850	908.155	98.2762	503.215	-3.18305	0.000419258
Zm00001eb154860	634.843	113.307	374.075	-2.4662	0.0214281
Zm00001eb154870	84.7611	12.7181	48.7396	-2.56658	0.0396852
Zm00001eb154980	11.2438	110.994	61.1191	3.10133	0.000727822
Zm00001eb154990	2319.69	307.547	1313.62	-2.90723	0.00235819
Zm00001eb155340	79.5717	6.93714	43.2544	-3.20351	0.0043703
Zm00001eb155590	34426	1889.22	18157.6	-4.18625	1.56678e-06
Zm00001eb155650	17.2982	289.048	153.173	3.92033	8.55326e-07
Zm00001eb155890	1056.05	109.838	582.946	-3.24275	0.000293231
Zm00001eb156040	953.13	5550.87	3252	2.53955	0.00821049
Zm00001eb156290	7.78418	497.162	252.473	5.68515	1.72462e-12
Zm00001eb156810	39.7858	3.46857	21.6272	-2.95813	0.0483098
Zm00001eb156990	0	93.6514	46.8257	5.66391	2.00612e-08
Zm00001eb157170	2849.01	22789.7	12819.3	2.99899	0.000531062
Zm00001eb157180	40.6507	1930.84	985.745	5.50444	2.88769e-13
Zm00001eb157310	586.408	67.0591	326.734	-3.09226	0.000752439
Zm00001eb157700	5.18946	52.0286	28.609	2.92754	0.00911105
Zm00001eb157980	7592.17	1382.8	4487.49	-2.45527	0.0433164
Zm00001eb158020	493.863	3184.15	1839.01	2.68397	0.00256176
Zm00001eb158120	12.1087	115.619	63.8639	3.06731	0.000801388
Zm00001eb158260	160.873	21.9676	91.4204	-2.76872	0.00831984
Zm00001eb158290	339.044	1951.65	1145.35	2.51838	0.0067943
Zm00001eb158520	400.453	26.5924	213.523	-3.81871	1.66553e-05
Zm00001eb158620	38.056	462.476	250.266	3.53799	6.26105e-06
Zm00001eb158650	216.227	2513.56	1364.89	3.5274	4.37202e-06
Zm00001eb158660	2.59473	107.526	55.0602	4.60559	5.08483e-07
Zm00001eb158740	101.194	661.341	381.268	2.68524	0.00196388
Zm00001eb158820	7.78418	85.5581	46.6711	3.17392	0.000908615
Zm00001eb158850	2145.84	388.48	1267.16	-2.45978	0.0278393
Zm00001eb158880	7.78418	99.4324	53.6083	3.38617	0.000221493
Zm00001eb158900	0.864909	94.8076	47.8363	5.13268	1.17312e-07
Zm00001eb158960	2.59473	41.6229	22.1088	3.27854	0.00473414
Zm00001eb158970	102.924	3.46857	53.1964	-4.28614	4.47337e-05
Zm00001eb159020	37.1911	0	18.5955	-4.37747	0.00226082
Zm00001eb159110	48.4349	308.703	178.569	2.62485	0.00343428
Zm00001eb159210	1854.37	77.4648	965.915	-4.54727	7.69362e-08
Zm00001eb159230	0	35.8419	17.921	4.33272	0.000319008
Zm00001eb159250	2222.82	403.511	1313.16	-2.45608	0.0286724
Zm00001eb159610	21909	591.97	11250.5	-5.20529	1.05571e-09
Zm00001eb159850	0	108.682	54.341	5.87371	3.63925e-09
Zm00001eb159860	0	18.4991	9.24953	3.45368	0.0443154
Zm00001eb160050	435.049	2636.11	1535.58	2.59383	0.00447692
Zm00001eb160400	41.5156	252.05	146.783	2.54761	0.00597541
Zm00001eb160430	8.64909	61.2781	34.9636	2.58172	0.025446
Zm00001eb160480	478.295	4231.66	2354.98	3.1401	0.000100818
Zm00001eb160750	51.8946	0	25.9473	-4.83492	0.000193387
Zm00001eb160990	302.718	43.9352	173.327	-2.73181	0.00636002
Zm00001eb161110	0	20.8114	10.4057	3.60697	0.020894
Zm00001eb161160	31.1367	0	15.5684	-4.13663	0.00753695
Zm00001eb161250	134.926	0	67.4629	-6.17571	5.44279e-08
Zm00001eb161350	0.864909	43.9352	22.4001	4.05991	0.000275943
Zm00001eb161360	181.631	1363.15	772.39	2.89466	0.000482118
Zm00001eb161370	10.3789	159.554	84.9666	3.71537	1.1287e-05
Zm00001eb161390	13.8385	142.211	78.025	3.19356	0.00027478
Zm00001eb161610	2.59473	7468.99	3735.79	10.6959	1.11022e-16
Zm00001eb161670	157.413	23.1238	90.2686	-2.66953	0.0131622
Zm00001eb161680	115.033	18.4991	66.766	-2.51811	0.0333978
Zm00001eb161790	5255.19	798.928	3027.06	-2.71465	0.00919804
Zm00001eb161860	263.797	38.1543	150.976	-2.72902	0.00689903
Zm00001eb161910	154.819	897.204	526.011	2.52009	0.00578214
Zm00001eb162050	238.715	2.31238	120.514	-5.83395	6.58479e-09
Zm00001eb162190	0	52.0286	26.0143	4.84356	1.01847e-05
Zm00001eb162390	1.72982	41.6229	21.6763	3.58892	0.0016336
Zm00001eb162480	58.8138	1603.64	831.225	4.72426	2.37635e-10
Zm00001eb162540	356.343	16.1867	186.265	-4.30638	1.45659e-06
Zm00001eb162590	243.904	1741.22	992.564	2.82594	0.000814862
Zm00001eb162600	99.4646	844.019	471.742	3.06061	0.000146781
Zm00001eb162700	2075.78	11.5619	1043.67	-7.26776	3.9968e-15
Zm00001eb162780	15.5684	123.712	69.6404	2.84508	0.00228834
Zm00001eb162990	276.771	34.6857	155.728	-2.9284	0.00250024
Zm00001eb163110	24.2175	128.337	76.2773	2.31725	0.0318685
Zm00001eb163200	6.05436	71.6838	38.8691	3.209	0.00122047
Zm00001eb163240	36.3262	2.31238	19.3193	-3.18472	0.0345966
Zm00001eb163260	2741.76	283.267	1512.51	-3.26609	0.000285061
Zm00001eb163270	54.4893	539.941	297.215	3.26378	3.93848e-05
Zm00001eb163380	113.303	679.84	396.572	2.56475	0.00427941
Zm00001eb163390	25.9473	149.149	87.5479	2.43859	0.0154318
Zm00001eb163730	1007.62	138.743	573.181	-2.8433	0.00293874
Zm00001eb163740	2.59473	68.2152	35.405	3.96473	5.7787e-05
Zm00001eb163790	69.1927	6.93714	38.0649	-3.0071	0.0118204
Zm00001eb163840	284.555	4.62476	144.59	-5.45377	1.28276e-08
Zm00001eb163860	1706.47	153.773	930.12	-3.45577	8.19409e-05
Zm00001eb163930	308.773	61.2781	185.025	-2.29743	0.0498751
Zm00001eb163940	351.153	12.7181	181.936	-4.59225	3.48426e-07
Zm00001eb164090	43.2455	0	21.6227	-4.5837	0.000765755
Zm00001eb164140	0	45.0914	22.5457	4.64637	4.02253e-05
Zm00001eb164180	518.081	84.4019	301.241	-2.59061	0.0114041
Zm00001eb164340	0	25.4362	12.7181	3.87167	0.0050647
Zm00001eb164380	62.2735	37225.9	18644.1	9.17955	1.11022e-16
Zm00001eb164480	5.18946	58.9657	32.0776	3.10187	0.00327171
Zm00001eb164530	1280.93	7082.82	4181.88	2.46535	0.0146051
Zm00001eb164600	0	171.116	85.5581	6.51718	1.55024e-11
Zm00001eb165080	234.39	1.15619	117.773	-6.27184	1.79349e-09
Zm00001eb165120	789.662	1.15619	395.409	-8.01477	9.76996e-15
Zm00001eb165190	105.519	2.31238	53.9157	-4.67187	1.1436e-05
Zm00001eb165210	229.201	1335.4	782.301	2.53258	0.00567141
Zm00001eb165310	12694.3	1120.35	6907.31	-3.49989	0.000104513
Zm00001eb165340	344.234	50.8724	197.553	-2.71288	0.00664527
Zm00001eb165410	89.0857	1074.1	581.593	3.56349	3.36133e-06
Zm00001eb165430	1154.65	176.897	665.776	-2.69324	0.00687353
Zm00001eb165450	1478.99	48.56	763.777	-4.87443	1.03565e-08
Zm00001eb165550	13715.7	1513.45	7614.59	-3.17828	0.000821759
Zm00001eb165580	5845.92	323.733	3084.83	-4.16645	1.00708e-06
Zm00001eb165610	1879.45	46.2476	962.848	-5.28737	6.3374e-10
Zm00001eb165620	921.993	8.09333	465.043	-6.5281	1.76803e-12
Zm00001eb165890	147.035	2444.19	1295.61	4.03746	6.75338e-08
Zm00001eb165900	3.45964	349.17	176.315	6.03126	1.17828e-12
Zm00001eb166200	3.45964	45.0914	24.2755	3.13385	0.00618473
Zm00001eb166240	108.114	601.219	354.666	2.45446	0.0085377
Zm00001eb166400	6.91927	785.053	395.986	6.47695	1.77636e-15
Zm00001eb166680	1075.95	13.8743	544.911	-6.09251	1.10018e-11
Zm00001eb166770	1333.69	13.8743	673.782	-6.40182	1.25333e-12
Zm00001eb166820	586.408	3704.43	2145.42	2.65529	0.0032719
Zm00001eb166850	21154	16.1867	10585.1	-10.1901	1.11022e-16
Zm00001eb167520	3650.78	54376.8	29013.8	3.896	5.32811e-07
Zm00001eb167690	9994.03	1033.63	5513.83	-3.27093	0.000410846
Zm00001eb167710	652.142	71.6838	361.913	-3.15144	0.000526372
Zm00001eb167720	4619.48	663.653	2641.57	-2.79564	0.00553626
Zm00001eb167780	87.3558	6.93714	47.1465	-3.33503	0.00218348
Zm00001eb167840	301.853	19051.7	9676.78	5.97088	2.22045e-15
Zm00001eb168050	1888.96	27.7486	958.355	-5.99373	7.38398e-12
Zm00001eb168200	1.72982	47.4038	24.5668	3.7682	0.000532244
Zm00001eb168520	1823.23	206.958	1015.09	-3.12722	0.000610042
Zm00001eb168560	80.4366	442.821	261.629	2.43291	0.00989966
Zm00001eb168790	238.715	36.9981	137.857	-2.62822	0.0118052
Zm00001eb168930	2100	249.737	1174.87	-3.06213	0.000924447
Zm00001eb168970	129.736	0	64.8682	-6.12009	7.80863e-08
Zm00001eb168980	2080.11	34.6857	1057.4	-5.82954	1.84167e-11
Zm00001eb168990	207.578	1096.07	651.823	2.3898	0.0135194
Zm00001eb169000	280.231	1519.23	899.733	2.43059	0.0112282
Zm00001eb169040	128.871	20.8114	74.8415	-2.52459	0.0291649
Zm00001eb169110	4.32455	46.2476	25.2861	2.95234	0.0112204
Zm00001eb169340	199.794	11.5619	105.678	-3.90353	3.20782e-05
Zm00001eb169520	196.334	4.62476	100.48	-4.92297	4.19457e-07
Zm00001eb169560	29.4069	316.796	173.102	3.34668	3.35891e-05
Zm00001eb169610	2684.68	26.5924	1355.64	-6.55779	1.44884e-13
Zm00001eb169800	982.537	6184.46	3583.5	2.65168	0.00398886
Zm00001eb169810	634.843	90.1829	362.513	-2.78933	0.0039396
Zm00001eb169870	135.791	990.855	563.323	2.84975	0.000644241
Zm00001eb170000	196.334	20.8114	108.573	-3.12458	0.00130238
Zm00001eb170080	5.18946	853.269	429.229	6.91168	1.11022e-16
Zm00001eb170200	3.45964	189.615	96.5375	5.15762	2.40633e-09
Zm00001eb170440	16.4333	574.627	295.53	4.97324	1.37827e-10
Zm00001eb170590	557.002	11.5619	284.282	-5.37361	2.29328e-09
Zm00001eb170770	408.237	53.1848	230.711	-2.89579	0.00243636
Zm00001eb170890	1.72982	319.109	160.419	6.46549	2.38254e-13
Zm00001eb170950	66.598	0	33.299	-5.18153	2.64029e-05
Zm00001eb171310	27.6771	0	13.8385	-3.97841	0.0159699
Zm00001eb171380	50.1647	302.922	176.543	2.54902	0.00544794
Zm00001eb171410	1979.78	0	989.889	-10.0277	1.11022e-16
Zm00001eb171730	292.339	1462.58	877.46	2.31521	0.0227161
Zm00001eb171740	54.4893	1103.01	578.748	4.2917	1.05283e-08
Zm00001eb171910	381.425	64.7467	223.086	-2.52349	0.0166176
Zm00001eb172190	3.45964	54.341	28.9003	3.39252	0.00130201
Zm00001eb172310	403.048	70.5276	236.788	-2.48269	0.0201144
Zm00001eb172480	21.6227	128.337	74.9799	2.46813	0.0152256
Zm00001eb172560	0	112.15	56.0752	5.91808	2.52377e-09
Zm00001eb172690	63.1384	342.232	202.685	2.40314	0.0123225
Zm00001eb172720	7.78418	63.5905	35.6873	2.75701	0.0114996
Zm00001eb172730	6.91927	54.341	30.6301	2.67264	0.0223311
Zm00001eb172860	671.17	90.1829	380.676	-2.86937	0.0025357
Zm00001eb172870	20.7578	152.617	86.6875	2.76869	0.00259863
Zm00001eb172940	17.2982	301.766	159.532	3.98204	5.2373e-07
Zm00001eb173080	194.605	35.8419	115.223	-2.37962	0.0402671
Zm00001eb173100	1069.03	5213.26	3141.15	2.28382	0.0407193
Zm00001eb173180	1498.02	175.741	836.882	-3.07764	0.000794895
Zm00001eb173250	39.7858	0	19.8929	-4.4695	0.00140237
Zm00001eb173290	63.1384	0	31.5692	-5.10716	4.08178e-05
Zm00001eb173390	23.3525	131.806	77.5791	2.40372	0.0204564
Zm00001eb173400	0	30.061	15.0305	4.09501	0.00138637
Zm00001eb173460	7.78418	108.682	58.2331	3.51209	9.26899e-05
Zm00001eb173470	851.936	6228.4	3540.17	2.86723	0.000869399
Zm00001eb173500	6.91927	134.118	70.5187	3.94551	5.22985e-06
Zm00001eb173670	0	21.9676	10.9838	3.67787	0.014492
Zm00001eb174070	0	25.4362	12.7181	3.87167	0.0050647
Zm00001eb174140	80.4366	4.62476	42.5307	-3.65656	0.000862608
Zm00001eb174150	0	35.8419	17.921	4.33272	0.000319008
Zm00001eb174320	22.4876	313.328	167.908	3.691	3.421e-06
Zm00001eb174760	0	18.4991	9.24953	3.45368	0.0443154
Zm00001eb174880	305.313	1899.62	1102.47	2.62972	0.00321892
Zm00001eb175270	12.1087	187.303	99.7058	3.75403	6.10705e-06
Zm00001eb175400	45.8402	0	22.9201	-4.66378	0.000497098
Zm00001eb175420	6.91927	52.0286	29.4739	2.61214	0.0307367
Zm00001eb175700	6.05436	45.0914	25.5729	2.56283	0.0487159
Zm00001eb175730	1396.83	11541.1	6468.96	3.0448	0.000290672
Zm00001eb175860	237.85	13.8743	125.862	-3.9243	2.06298e-05
Zm00001eb175990	21.6227	301.766	161.694	3.68916	3.6664e-06
Zm00001eb176180	108.114	11.5619	59.8378	-3.02943	0.00463866
Zm00001eb176320	2.59473	52.0286	27.3117	3.58698	0.000719063
Zm00001eb176500	2.59473	104.057	53.3259	4.5592	7.28483e-07
Zm00001eb176620	1837.07	97.12	967.094	-4.21463	6.65978e-07
Zm00001eb176650	510.296	93.6514	301.974	-2.42201	0.0265968
Zm00001eb176980	360.667	15.0305	187.849	-4.41891	7.96728e-07
Zm00001eb177120	67.4629	0	33.7315	-5.19954	2.37441e-05
Zm00001eb177260	213.633	34.6857	124.159	-2.5578	0.0174008
Zm00001eb177270	398.723	11.5619	205.143	-4.89334	5.79462e-08
Zm00001eb177300	61.4086	4.62476	33.0167	-3.27794	0.00639082
Zm00001eb177330	2123.35	350.326	1236.84	-2.59296	0.013623
Zm00001eb177410	123.682	906.453	515.068	2.85434	0.000623041
Zm00001eb177420	12.9736	280.954	146.964	4.24759	1.08132e-07
Zm00001eb177690	315.692	48.56	182.126	-2.65336	0.00922367
Zm00001eb178160	2.59473	145.68	74.1374	5.03645	1.61905e-08
Zm00001eb178550	81.3015	385.011	233.156	2.21696	0.0344345
Zm00001eb178570	1643.33	196.552	919.94	-3.05123	0.000941795
Zm00001eb178670	1194.44	90.1829	642.311	-3.69914	1.83728e-05
Zm00001eb178990	490.404	2385.22	1437.81	2.27758	0.0326386
Zm00001eb179030	333.855	39.3105	186.583	-3.02557	0.00135486
Zm00001eb179050	1.72982	31.2171	16.4735	3.19623	0.0155765
Zm00001eb179150	0	43.9352	21.9676	4.61071	5.12729e-05
Zm00001eb179360	184.226	33.5295	108.878	-2.39252	0.0391759
Zm00001eb179680	194.605	1207.06	700.834	2.62095	0.00311398
Zm00001eb179690	81.3015	602.375	341.838	2.86012	0.000620245
Zm00001eb179850	44.9753	1203.59	624.285	4.68387	4.11618e-10
Zm00001eb179860	14.7035	463.632	239.168	4.80765	7.39671e-10
Zm00001eb179930	9.514	62.4343	35.9741	2.49415	0.0350447
Zm00001eb180010	14.7035	322.577	168.64	4.28699	6.01664e-08
Zm00001eb180030	25.0824	538.785	281.934	4.32352	1.75812e-08
Zm00001eb180060	11280.1	863.674	6071.91	-3.70418	2.65606e-05
Zm00001eb180100	17.2982	102.901	60.0996	2.4477	0.0213037
Zm00001eb180300	0	32.3733	16.1867	4.19487	0.000756133
Zm00001eb180330	838.097	137.587	487.842	-2.59001	0.0115239
Zm00001eb180410	50.1647	234.707	142.436	2.18359	0.0447513
Zm00001eb180470	51.0296	295.985	173.507	2.49205	0.00768097
Zm00001eb180770	0	30.061	15.0305	4.09501	0.00138637
Zm00001eb180830	3.45964	80.9333	42.1965	3.95005	3.09849e-05
Zm00001eb180950	140.98	1714.63	927.805	3.58635	2.67043e-06
Zm00001eb181150	221.417	25.4362	123.426	-3.0292	0.00181505
Zm00001eb181450	29.4069	224.301	126.854	2.85219	0.00107652
Zm00001eb181570	68.3278	9.24953	38.7887	-2.65411	0.0401628
Zm00001eb181600	0	38.1543	19.0771	4.41778	0.000184578
Zm00001eb181640	4.32455	47.4038	25.8642	2.98651	0.00925689
Zm00001eb181750	9.514	252.05	130.782	4.47382	3.52473e-08
Zm00001eb182230	4.32455	218.52	111.422	5.14424	1.31235e-09
Zm00001eb182380	1843.12	14482.4	8162.78	2.97276	0.000543087
Zm00001eb183190	388.344	3326.36	1857.35	3.09222	0.000135563
Zm00001eb183220	138.385	627.812	383.099	2.1661	0.0459564
Zm00001eb183300	4.32455	60.1219	32.2232	3.31702	0.00127834
Zm00001eb183310	22.4876	253.206	137.847	3.38576	3.42581e-05
Zm00001eb183470	5.18946	130.65	67.9195	4.22334	1.35673e-06
Zm00001eb183710	1062.97	7659.76	4361.37	2.84694	0.00108281
Zm00001eb183860	168.657	987.387	578.022	2.53593	0.00528166
Zm00001eb183910	38.9209	0	19.4605	-4.43947	0.00164047
Zm00001eb184110	0	27.7486	13.8743	3.98768	0.00261159
Zm00001eb184270	148.764	1000.1	574.435	2.73324	0.00143306
Zm00001eb184660	6.91927	142.211	74.5654	4.02884	2.77913e-06
Zm00001eb184970	35.4613	455.539	245.5	3.6131	3.72449e-06
Zm00001eb185020	146.17	961.951	554.06	2.7023	0.00176073
Zm00001eb185100	660.791	8496.85	4578.82	3.68078	1.67318e-06
Zm00001eb185220	796.581	144.524	470.553	-2.44688	0.0240702
Zm00001eb185240	6279.24	554.972	3417.11	-3.49554	8.46864e-05
Zm00001eb185400	4855.6	327.202	2591.4	-3.88348	6.3384e-06
Zm00001eb185640	892.586	6966.05	3929.32	2.96156	0.000452417
Zm00001eb185680	49.2998	289.048	169.174	2.50598	0.00714699
Zm00001eb185710	777.553	3896.36	2336.96	2.32225	0.0291934
Zm00001eb186100	3518.45	20647.3	12082.9	2.55228	0.0123399
Zm00001eb186200	3.45964	41.6229	22.5413	3.02347	0.0115603
Zm00001eb186290	126.277	21.9676	74.1222	-2.42409	0.0444062
Zm00001eb186380	49.2998	575.783	312.541	3.4954	7.22762e-06
Zm00001eb186630	2.59473	42.7791	22.6869	3.31626	0.0037943
Zm00001eb186790	1.72982	33.5295	17.6297	3.29322	0.0091782
Zm00001eb186880	595.058	2902.04	1748.55	2.28225	0.033747
Zm00001eb186960	14.7035	428.947	221.825	4.69596	1.93423e-09
Zm00001eb186970	38.056	15234	7636.01	8.57388	1.11022e-16
Zm00001eb187190	139.25	3.46857	71.3595	-4.7149	3.27804e-06
Zm00001eb187340	1627.76	180.366	904.062	-3.16025	0.000492016
Zm00001eb187430	169.522	8.09333	88.8078	-4.09859	1.97152e-05
Zm00001eb187440	228.336	27.7486	128.042	-2.95614	0.0025183
Zm00001eb187460	368.451	58.9657	213.709	-2.60468	0.0112036
Zm00001eb187720	0.864909	27.7486	14.3067	3.43485	0.011571
Zm00001eb187760	15.5684	100.589	58.0785	2.55169	0.0133899
Zm00001eb187850	1108.81	165.335	637.074	-2.73132	0.00554035
Zm00001eb188030	74.3822	2.31238	38.3473	-4.17895	0.000208562
Zm00001eb188220	10.3789	166.491	88.4352	3.77603	7.16286e-06
Zm00001eb188280	50.1647	970.044	510.104	4.22179	2.00988e-08
Zm00001eb188360	161.738	3000.31	1581.03	4.1972	1.7551e-08
Zm00001eb188380	89.9506	2.31238	46.1315	-4.44637	4.42179e-05
Zm00001eb188570	164.333	20.8114	92.5721	-2.87064	0.00515396
Zm00001eb188620	37.1911	388.48	212.836	3.31916	3.33026e-05
Zm00001eb188830	993.781	4747.32	2870.55	2.2539	0.0470674
Zm00001eb188910	307.043	36.9981	172.02	-2.98878	0.00172277
Zm00001eb189000	224.011	25.4362	124.724	-3.04587	0.00165549
Zm00001eb189020	124.547	21.9676	73.2573	-2.4045	0.0485023
Zm00001eb189270	3.45964	50.8724	27.166	3.30087	0.00229323
Zm00001eb189350	377.965	1822.16	1100.06	2.2635	0.0327972
Zm00001eb189510	217.957	1122.66	670.309	2.35457	0.0168614
Zm00001eb189940	131.466	2315.85	1223.66	4.11896	3.42386e-08
Zm00001eb190130	2353.42	21.9676	1187.69	-6.62327	1.18017e-13
Zm00001eb190270	313.097	32.3733	172.735	-3.19929	0.000572784
Zm00001eb190590	320.881	39.3105	180.096	-2.96872	0.00186021
Zm00001eb190800	0	393.105	196.552	7.70562	3.33067e-16
Zm00001eb190870	1073.35	145.68	609.516	-2.86486	0.00261725
Zm00001eb190930	1104.49	5488.44	3296.46	2.311	0.0351985
Zm00001eb190950	37.1911	1330.78	683.983	5.09041	1.34924e-11
Zm00001eb191040	6.91927	52.0286	29.4739	2.61214	0.0307367
Zm00001eb191050	17.2982	110.994	64.1462	2.55498	0.0116259
Zm00001eb191220	3756.3	705.276	2230.79	-2.40985	0.042929
Zm00001eb191240	1.72982	30.061	15.8954	3.14517	0.0204088
Zm00001eb191350	46477.6	6137.06	26307.3	-2.92052	0.00634197
Zm00001eb191610	71.7875	607	339.394	3.04625	0.000173042
Zm00001eb192050	750.741	114.463	432.602	-2.69303	0.00660442
Zm00001eb192270	64.0033	2.31238	33.1578	-3.96842	0.000676154
Zm00001eb192280	204.119	2.31238	103.215	-5.6102	2.91532e-08
Zm00001eb192300	5.18946	72.84	39.0147	3.39771	0.000505748
Zm00001eb192320	81.3015	6.93714	44.1193	-3.23379	0.00373186
Zm00001eb192390	13.8385	929.577	471.708	5.88527	5.57332e-14
Zm00001eb192590	140.98	2638.43	1389.7	4.20756	1.611e-08
Zm00001eb192780	2436.45	13903.2	8169.82	2.51162	0.0138827
Zm00001eb192790	20.7578	190.771	105.765	3.08698	0.000317718
Zm00001eb192890	0	359.575	179.788	7.57783	1.11022e-15
Zm00001eb192980	4037.4	23603.6	13820.5	2.54694	0.0134734
Zm00001eb193230	0	19.6552	9.82762	3.53238	0.0303379
Zm00001eb193270	2.59473	117.931	60.2631	4.73642	1.8213e-07
Zm00001eb193360	2032.54	64.7467	1048.64	-4.93136	6.10208e-09
Zm00001eb193400	2.59473	92.4953	47.545	4.39281	2.59177e-06
Zm00001eb193860	471.376	7400.78	3936.08	3.96721	1.44488e-07
Zm00001eb193920	27.6771	647.467	337.572	4.45536	5.02763e-09
Zm00001eb193930	1905.4	18073.6	9989.48	3.24441	7.39247e-05
Zm00001eb193940	642.628	50941.8	25792.2	6.30445	1.11022e-16
Zm00001eb194070	502.512	97.12	299.816	-2.34849	0.0379346
Zm00001eb194160	87.3558	610.469	348.912	2.778	0.00107253
Zm00001eb194360	4.32455	63.5905	33.9575	3.39539	0.000776454
Zm00001eb194450	1208.28	6333.61	3770.95	2.38821	0.0229778
Zm00001eb194550	1619.11	243.956	931.533	-2.72086	0.0062841
Zm00001eb194620	872.693	27.7486	450.221	-4.88142	1.58525e-08
Zm00001eb194680	85.626	581.564	333.595	2.73648	0.00142058
Zm00001eb194800	115.898	634.749	375.323	2.4339	0.00969095
Zm00001eb195020	355.478	18.4991	186.988	-4.12945	3.68277e-06
Zm00001eb195130	12.1087	77.4648	44.7868	2.50132	0.0242899
Zm00001eb195190	170.387	1985.18	1077.78	3.52754	4.26843e-06
Zm00001eb195200	472.24	13.8743	243.057	-4.90787	3.69428e-08
Zm00001eb195250	0	39.3105	19.6552	4.4585	0.000141503
Zm00001eb195360	1942.59	332.983	1137.78	-2.53755	0.0179396
Zm00001eb195460	813.015	93.6514	453.333	-3.09192	0.000715638
Zm00001eb195470	79.5717	5.78095	42.6763	-3.40585	0.00212612
Zm00001eb195650	111.573	951.545	531.559	3.07048	0.00013536
Zm00001eb195700	87.3558	10.4057	48.8808	-2.85745	0.0129964
Zm00001eb195800	924.588	69.3714	496.98	-3.69986	1.9311e-05
Zm00001eb196180	506.837	8559.28	4533.06	4.07274	6.08359e-08
Zm00001eb196320	3114.54	398.886	1756.71	-2.9589	0.00188403
Zm00001eb196870	4006.26	252.05	2129.15	-3.98017	3.21519e-06
Zm00001eb196960	680.684	27.7486	354.216	-4.52383	1.72426e-07
Zm00001eb196970	2513.43	18.4991	1265.96	-6.94446	1.56541e-14
Zm00001eb197030	415.156	80.9333	248.045	-2.33158	0.0412828
Zm00001eb197160	0	61.2781	30.6391	5.07039	1.96829e-06
Zm00001eb197300	632.249	72.84	352.544	-3.0844	0.000773263
Zm00001eb197370	154.819	21.9676	88.3932	-2.71405	0.0109978
Zm00001eb197530	230.931	27.7486	129.34	-2.9723	0.00230545
Zm00001eb197700	128.007	19.6552	73.8309	-2.59036	0.0224328
Zm00001eb197900	25.0824	152.617	88.8498	2.51683	0.0100752
Zm00001eb198080	0	662.497	331.249	8.45495	1.11022e-16
Zm00001eb198090	0	27.7486	13.8743	3.98768	0.00261159
Zm00001eb198360	86.4909	9.24953	47.8702	-2.98571	0.00818298
Zm00001eb198620	410.832	2774.86	1592.84	2.75003	0.00155434
Zm00001eb198700	264.662	6.93714	135.8	-4.91251	1.61146e-07
Zm00001eb198960	1147.73	7508.3	4328.02	2.70764	0.00289859
Zm00001eb199050	122.817	19.6552	71.2362	-2.53156	0.0296741
Zm00001eb199200	5.18946	82.0895	43.6395	3.56582	0.000164007
Zm00001eb199320	61.4086	0	30.7043	-5.06848	5.11072e-05
Zm00001eb199520	390.074	3653.56	2021.82	3.22112	5.2067e-05
Zm00001eb199720	32.0016	995.48	513.741	4.87768	1.0656e-10
Zm00001eb199750	8.64909	147.992	78.3207	3.8272	7.37189e-06
Zm00001eb199880	66.598	2.31238	34.4552	-4.024	0.0004977
Zm00001eb200060	67.4629	4.62476	36.0438	-3.40952	0.0032473
Zm00001eb200720	284.555	16.1867	150.371	-3.98381	1.11859e-05
Zm00001eb200730	1352.72	60.1219	706.42	-4.44835	1.62069e-07
Zm00001eb200740	2710.63	231.238	1470.93	-3.54021	5.14116e-05
Zm00001eb200820	14.7035	135.274	74.9889	3.04528	0.000678954
Zm00001eb200870	976.483	188.459	582.471	-2.3615	0.0380703
Zm00001eb200910	108.114	4.62476	56.3692	-4.07416	7.9911e-05
Zm00001eb201140	1194.44	10014.9	5604.68	3.06569	0.000235708
Zm00001eb201580	234.39	4435.15	2334.77	4.23079	1.3533e-08
Zm00001eb202440	1.72982	34.6857	18.2078	3.33937	0.00708753
Zm00001eb202460	268.987	34.6857	151.836	-2.88753	0.0031241
Zm00001eb202500	2.59473	31.2171	16.9059	2.88548	0.0397577
Zm00001eb202540	178.171	33.5295	105.85	-2.34482	0.0487312
Zm00001eb202600	11.2438	131.806	71.5248	3.34528	0.000139043
Zm00001eb202670	27.6771	0	13.8385	-3.97841	0.0159699
Zm00001eb202700	669.44	7004.2	3836.82	3.38344	1.76443e-05
Zm00001eb202750	23.3525	0	11.6763	-3.75243	0.0436443
Zm00001eb202840	0	579.252	289.626	8.262	1.11022e-16
Zm00001eb202890	34.5964	188.459	111.528	2.3822	0.0175577
Zm00001eb203000	7.78418	143.368	75.5759	3.9054	5.27112e-06
Zm00001eb203130	118.493	15.0305	66.7615	-2.82888	0.00916699
Zm00001eb203410	25.0824	476.351	250.716	4.14652	7.67333e-08
Zm00001eb203790	55.3542	3.46857	29.4114	-3.41502	0.00557233
Zm00001eb203940	138.385	687.933	413.159	2.29765	0.0220321
Zm00001eb204290	51.8946	0	25.9473	-4.83492	0.000193387
Zm00001eb204340	730.848	120.244	425.546	-2.58446	0.0117452
Zm00001eb204540	771.499	123.712	447.606	-2.62196	0.00966687
Zm00001eb204550	55.3542	4.62476	29.9895	-3.13314	0.0131095
Zm00001eb204580	4.32455	101.745	53.0347	4.05672	7.90015e-06
Zm00001eb204640	2806.63	515.661	1661.15	-2.43995	0.0334578
Zm00001eb204770	24.2175	202.333	113.275	2.96615	0.000605555
Zm00001eb205100	5212.81	420.853	2816.83	-3.6246	3.49542e-05
Zm00001eb205310	12.1087	71.6838	41.8963	2.39228	0.0430206
Zm00001eb205460	6.05436	64.7467	35.4005	3.06632	0.00296852
Zm00001eb205600	90.8155	1244.06	667.438	3.7479	7.71532e-07
Zm00001eb206040	427503	61901.3	244702	-2.78785	0.0332963
Zm00001eb206260	105.519	2.31238	53.9157	-4.67187	1.1436e-05
Zm00001eb206300	413.427	33.5295	223.478	-3.55031	7.02373e-05
Zm00001eb206350	198.929	16.1867	107.558	-3.4716	0.000245601
Zm00001eb206400	166.927	1942.4	1054.66	3.5254	4.33571e-06
Zm00001eb206480	55.3542	5.78095	30.5676	-2.89753	0.0271403
Zm00001eb206570	18.1631	99.4324	58.7977	2.33562	0.0370299
Zm00001eb206590	35.4613	322.577	179.019	3.11769	0.000149201
Zm00001eb206890	7.78418	156.086	81.935	4.02641	2.09529e-06
Zm00001eb207020	75.2471	9.24953	42.2483	-2.78957	0.021458
Zm00001eb207130	32.0016	341.076	186.539	3.33779	3.30373e-05
Zm00001eb207660	41.5156	1752.79	897.15	5.33599	1.31306e-12
Zm00001eb207670	1165.9	22964.3	12065.1	4.29761	1.16575e-08
Zm00001eb207680	0	30.061	15.0305	4.09501	0.00138637
Zm00001eb207690	575.165	4489.49	2532.33	2.96029	0.000395104
Zm00001eb207770	7.78418	85.5581	46.6711	3.17392	0.000908615
Zm00001eb207830	1.72982	26.5924	14.1611	2.9801	0.0467876
Zm00001eb208100	419.481	2113.52	1266.5	2.32766	0.0232648
Zm00001eb208380	159.143	4.62476	81.884	-4.62342	2.82083e-06
Zm00001eb208690	298.394	57.8095	178.102	-2.32985	0.0434191
Zm00001eb208700	325.206	52.0286	188.617	-2.60007	0.0118692
Zm00001eb208850	0	18.4991	9.24953	3.45368	0.0443154
Zm00001eb208900	62.2735	600.063	331.168	3.22909	4.80261e-05
Zm00001eb209030	609.761	92.4953	351.128	-2.69559	0.00652657
Zm00001eb209170	88.2207	11.5619	49.8913	-2.74185	0.0197152
Zm00001eb209200	2067.13	386.168	1226.65	-2.41449	0.0348281
Zm00001eb209450	23.3525	0	11.6763	-3.75243	0.0436443
Zm00001eb209530	0	32.3733	16.1867	4.19487	0.000756133
Zm00001eb209600	57.9489	438.196	248.073	2.87788	0.00060198
Zm00001eb209740	2155.35	289.048	1222.2	-2.89024	0.00255658
Zm00001eb209800	461.862	56.6533	259.257	-2.98499	0.0014517
Zm00001eb209920	7.78418	58.9657	33.375	2.65146	0.0206406
Zm00001eb209940	10.3789	113.307	61.8428	3.22873	0.000360094
Zm00001eb210100	148.764	4.62476	76.6946	-4.52739	5.13848e-06
Zm00001eb210160	263.797	39.3105	151.554	-2.68799	0.00842017
Zm00001eb210660	236.12	3.46857	119.794	-5.46811	2.54673e-08
Zm00001eb210690	1170.22	10030	5600.09	3.09736	0.000185408
Zm00001eb211260	1178.87	121.4	650.136	-3.25918	0.00026575
Zm00001eb211270	454.942	83368.3	41911.6	7.5116	1.11022e-16
Zm00001eb211490	133.196	21.9676	77.5818	-2.49992	0.0313086
Zm00001eb211620	550.082	3421.17	1985.63	2.63253	0.00372811
Zm00001eb211630	4.32455	104.057	54.1909	4.08851	6.23894e-06
Zm00001eb211750	14.7035	726.088	370.396	5.45259	2.47058e-12
Zm00001eb211760	21.6227	459.008	240.315	4.29106	2.88569e-08
Zm00001eb211850	259.473	36.9981	148.235	-2.74759	0.00636052
Zm00001eb212050	0.864909	271.705	136.285	6.6298	3.46279e-13
Zm00001eb212110	0	119.088	59.5438	6.00292	1.24759e-09
Zm00001eb212330	87.3558	715.682	401.519	3.00673	0.00021976
Zm00001eb212480	390.074	6.93714	198.506	-5.46861	3.97613e-09
Zm00001eb212500	184.226	31.2171	107.721	-2.48984	0.0257239
Zm00001eb212590	191.145	33.5295	112.337	-2.44517	0.0306095
Zm00001eb212810	117.628	4.62476	61.1262	-4.1937	3.9332e-05
Zm00001eb212960	1699.55	275.173	987.36	-2.61829	0.0112
Zm00001eb213010	656.466	62.4343	359.45	-3.35468	0.000164466
Zm00001eb213200	853.665	6883.96	3868.81	3.00864	0.000317403
Zm00001eb213280	2698.52	442.821	1570.67	-2.60213	0.0138835
Zm00001eb213320	2471.05	220.832	1345.94	-3.47267	7.73647e-05
Zm00001eb213360	2.59473	43.9352	23.265	3.35302	0.00305046
Zm00001eb213650	6.91927	295.985	151.452	5.07582	5.34622e-10
Zm00001eb213770	17.2982	129.493	73.3958	2.77381	0.00311834
Zm00001eb213830	76.112	10.4057	43.2589	-2.66333	0.0328321
Zm00001eb213890	371.911	1846.44	1109.17	2.30575	0.0255727
Zm00001eb214000	7914.78	1461.43	4688.1	-2.43562	0.0486855
Zm00001eb214220	6.91927	134.118	70.5187	3.94551	5.22985e-06
Zm00001eb214280	1.72982	41.6229	21.6763	3.58892	0.0016336
Zm00001eb214330	513.756	2471.94	1492.85	2.2622	0.0361571
Zm00001eb214440	64.8682	2.31238	33.5903	-3.98718	0.000609904
Zm00001eb214740	473.97	27.7486	250.859	-4.00344	5.00896e-06
Zm00001eb214780	1.72982	33.5295	17.6297	3.29322	0.0091782
Zm00001eb214830	41.5156	263.611	152.564	2.61183	0.00401015
Zm00001eb214890	0	39.3105	19.6552	4.4585	0.000141503
Zm00001eb214980	185.091	27.7486	106.42	-2.65605	0.012222
Zm00001eb215030	209.308	1848.75	1029.03	3.13111	8.96051e-05
Zm00001eb215110	3967.34	21820.8	12894.1	2.45889	0.0233059
Zm00001eb215240	3.45964	47.4038	25.4317	3.203	0.00412776
Zm00001eb215410	29.4069	0	14.7035	-4.0597	0.0109053
Zm00001eb215740	57.9489	6.93714	32.443	-2.75899	0.0381299
Zm00001eb215790	46.7051	217.364	132.034	2.17294	0.0483206
Zm00001eb215840	10.3789	110.994	60.6866	3.1995	0.00043833
Zm00001eb216000	338.18	2045.3	1191.74	2.5896	0.00429382
Zm00001eb216330	1320.72	7141.79	4231.25	2.43325	0.0180244
Zm00001eb216370	0	36.9981	18.4991	4.37588	0.000242008
Zm00001eb216450	224.011	27.7486	125.88	-2.92879	0.00292211
Zm00001eb216840	332.99	4010.83	2171.91	3.5827	3.04862e-06
Zm00001eb216870	133260	4253.63	68756.8	-4.96877	1.1023e-08
Zm00001eb216890	69.1927	9.24953	39.2211	-2.67176	0.0370907
Zm00001eb217010	3686.24	37436.3	20561.3	3.34353	4.46978e-05
Zm00001eb217090	12.1087	506.412	259.26	5.17942	4.52335e-11
Zm00001eb217560	78794.1	479960	279377	2.60673	0.0297735
Zm00001eb217760	20.7578	129.493	75.1256	2.5349	0.0107736
Zm00001eb217890	12.9736	154.93	83.9516	3.39702	7.40401e-05
Zm00001eb217940	526.73	83.2457	304.988	-2.63386	0.00911181
Zm00001eb218110	3.45964	45.0914	24.2755	3.13385	0.00618473
Zm00001eb218220	146.17	1396.68	771.424	3.23936	3.88305e-05
Zm00001eb218230	6.05436	58.9657	32.51	2.93558	0.0064814
Zm00001eb218250	89.0857	585.032	337.059	2.68911	0.00193473
Zm00001eb218280	93.4102	4.62476	49.0175	-3.8674	0.000264743
Zm00001eb218310	6.05436	130.65	68.352	4.05721	3.17933e-06
Zm00001eb218320	11059.6	1093.76	6076.68	-3.33564	0.000283573
Zm00001eb218540	1.72982	104.057	52.8935	4.86874	1.95574e-07
Zm00001eb218700	0	20.8114	10.4057	3.60697	0.020894
Zm00001eb218730	3400.82	538.785	1969.8	-2.65376	0.01121
Zm00001eb218750	192.01	34.6857	113.348	-2.40531	0.036297
Zm00001eb219290	131.466	0	65.7331	-6.13887	6.91388e-08
Zm00001eb219370	0	18.4991	9.24953	3.45368	0.0443154
Zm00001eb219380	0	132.962	66.481	6.15894	3.3633e-10
Zm00001eb219460	0	36.9981	18.4991	4.37588	0.000242008
Zm00001eb219470	1.72982	33.5295	17.6297	3.29322	0.0091782
Zm00001eb219530	664.25	4385.43	2524.84	2.71937	0.00221647
Zm00001eb219680	2252.22	18528	10390.1	3.0392	0.000362253
Zm00001eb219700	3565.16	602.375	2083.77	-2.5614	0.0189267
Zm00001eb219970	459.267	2593.34	1526.3	2.49243	0.00872151
Zm00001eb220050	255.148	1370.09	812.617	2.41602	0.0120185
Zm00001eb220240	293.204	1501.89	897.548	2.34919	0.0185932
Zm00001eb220290	2.59473	83.2457	42.9202	4.24432	7.81864e-06
Zm00001eb220300	0.864909	91.3391	46.102	5.08015	1.77255e-07
Zm00001eb220550	11.2438	138.743	74.9934	3.41822	8.32509e-05
Zm00001eb220700	115.033	2760.98	1438.01	4.56208	7.72247e-10
Zm00001eb220710	17.2982	94.8076	56.0529	2.3318	0.0395992
Zm00001eb220740	258.608	3154.09	1706.35	3.59854	2.55695e-06
Zm00001eb221000	46.7051	2.31238	24.5087	-3.53027	0.00673984
Zm00001eb221050	291.474	34.6857	163.08	-3.00257	0.00166069
Zm00001eb221090	19.8929	254.362	137.127	3.55447	1.15552e-05
Zm00001eb221110	9321.13	668.278	4994.7	-3.79812	1.34251e-05
Zm00001eb221130	140.98	0	70.4901	-6.23799	3.62673e-08
Zm00001eb221260	1065.57	212.739	639.154	-2.31405	0.0488528
Zm00001eb221370	12.9736	108.682	60.8278	2.89318	0.0022008
Zm00001eb221510	0	38.1543	19.0771	4.41778	0.000184578
Zm00001eb221570	0	290.204	145.102	7.27094	1.86517e-14
Zm00001eb221780	130.601	10.4057	70.5035	-3.4271	0.000631054
Zm00001eb222290	50.1647	344.545	197.355	2.73366	0.00167654
Zm00001eb222300	5348.6	36662.8	21005.7	2.77664	0.0032674
Zm00001eb222340	666.845	3583.03	2124.94	2.42237	0.0151826
Zm00001eb222500	1.72982	57.8095	29.7697	4.04354	8.60506e-05
Zm00001eb222620	0	32.3733	16.1867	4.19487	0.000756133
Zm00001eb222730	960.914	43.9352	502.425	-4.39193	2.77929e-07
Zm00001eb223050	3234.76	514.505	1874.63	-2.64786	0.0114025
Zm00001eb223230	11.2438	198.865	105.054	3.93146	1.83111e-06
Zm00001eb223280	5.18946	255.518	130.354	5.1802	5.35971e-10
Zm00001eb223330	0	33.5295	16.7648	4.2423	0.000563752
Zm00001eb223430	72.6524	2.31238	37.4824	-4.14593	0.000251507
Zm00001eb223550	642.628	62.4343	352.531	-3.32403	0.000197461
Zm00001eb223590	1035.3	47.4038	541.35	-4.3941	2.6142e-07
Zm00001eb224150	131.466	16.1867	73.8264	-2.88122	0.00641161
Zm00001eb224170	321.746	1485.71	903.726	2.2004	0.0447753
Zm00001eb224500	19.028	271.705	145.366	3.70731	3.85833e-06
Zm00001eb224570	103.789	812.802	458.296	2.94611	0.000330587
Zm00001eb224610	469.646	32.3733	251.01	-3.78128	1.75177e-05
Zm00001eb224670	83.8962	12.7181	48.3071	-2.55212	0.0423607
Zm00001eb224740	15.5684	472.882	244.225	4.76282	9.63684e-10
Zm00001eb224750	0	76.3086	38.1543	5.37645	1.9403e-07
Zm00001eb224880	1.72982	83.2457	42.4878	4.55403	2.20269e-06
Zm00001eb225070	8.64909	282.111	145.38	4.74878	4.56873e-09
Zm00001eb225080	10.3789	158.398	84.3885	3.705	1.2193e-05
Zm00001eb225140	3.45964	71.6838	37.5717	3.77953	0.000102239
Zm00001eb225220	0	52.0286	26.0143	4.84356	1.01847e-05
Zm00001eb225230	1970.26	68.2152	1019.24	-4.81335	1.33421e-08
Zm00001eb225310	0.864909	34.6857	17.7753	3.73644	0.00207575
Zm00001eb225360	2099.13	26677.9	14388.5	3.66656	2.81395e-06
Zm00001eb225460	0.864909	36.9981	18.9315	3.82438	0.00121985
Zm00001eb225780	10.3789	135.274	72.8266	3.48037	6.27223e-05
Zm00001eb225810	189.415	23.1238	106.269	-2.93354	0.00333234
Zm00001eb225950	89.9506	12.7181	51.3343	-2.65044	0.0269514
Zm00001eb226220	95.14	6.93714	51.0386	-3.45556	0.00113623
Zm00001eb226290	182.496	30.061	106.278	-2.52761	0.0219196
Zm00001eb226370	979.942	94.8076	537.375	-3.34341	0.000162187
Zm00001eb226380	327.801	2126.23	1227.02	2.69025	0.00219198
Zm00001eb226830	124.547	832.457	478.502	2.72186	0.00153399
Zm00001eb227070	1519.65	99.4324	809.539	-3.90799	4.83944e-06
Zm00001eb227100	2541.97	438.196	1490.08	-2.53105	0.0200548
Zm00001eb227180	2003.13	334.139	1168.63	-2.57681	0.0146387
Zm00001eb227360	160.873	24.28	92.5766	-2.63539	0.0149962
Zm00001eb227610	2096.54	29941.9	16019.2	3.83485	7.13637e-07
Zm00001eb227620	0	56.6533	28.3267	4.96144	4.37047e-06
Zm00001eb227680	18.1631	114.463	66.313	2.53507	0.0123561
Zm00001eb227730	105.519	563.065	334.292	2.39461	0.0122792
Zm00001eb227960	0	90.1829	45.0914	5.61082	3.06963e-08
Zm00001eb228030	0	23.1238	11.5619	3.74543	0.0101284
Zm00001eb228100	4012.31	22360.7	13186.5	2.47789	0.0208012
Zm00001eb228110	0	186.147	93.0733	6.63701	5.43532e-12
Zm00001eb228290	1266.23	7052.76	4159.5	2.47585	0.0136192
Zm00001eb228550	75.2471	9.24953	42.2483	-2.78957	0.021458
Zm00001eb228670	28.542	485.6	257.071	4.00022	2.1511e-07
Zm00001eb228690	6222.16	570.002	3396.08	-3.44395	0.000117357
Zm00001eb228700	6530.06	506.412	3518.24	-3.68365	2.5443e-05
Zm00001eb228780	36.3262	1456.8	746.563	5.25302	3.20632e-12
Zm00001eb228840	111.573	580.408	345.991	2.35914	0.0151782
Zm00001eb228920	6.91927	65.9029	36.4111	2.94206	0.00484181
Zm00001eb229240	0	23.1238	11.5619	3.74543	0.0101284
Zm00001eb229460	16405.6	1276.43	8841.02	-3.68199	3.50993e-05
Zm00001eb229560	17.2982	339.92	178.609	4.15276	1.32088e-07
Zm00001eb229600	182.496	1007.04	594.769	2.45178	0.00905417
Zm00001eb229730	718.74	77.4648	398.102	-3.18226	0.000433268
Zm00001eb229750	0	47.4038	23.7019	4.71515	2.50646e-05
Zm00001eb230070	6.91927	92.4953	49.7073	3.41895	0.000229337
Zm00001eb230410	8551.36	28.9048	4290.13	-8.11597	1.11022e-16
Zm00001eb230430	1.72982	36.9981	19.364	3.42745	0.00427781
Zm00001eb230440	2950.21	3.46857	1476.84	-9.09976	1.11022e-16
Zm00001eb230460	63.1384	8.09333	35.6159	-2.7014	0.039229
Zm00001eb230480	19.8929	530.692	275.292	4.6097	2.23955e-09
Zm00001eb230520	53.6244	0	26.8122	-4.8803	0.00014988
Zm00001eb230770	1751.44	239.331	995.386	-2.86146	0.00288032
Zm00001eb230830	0	101.745	50.8724	5.78066	7.79792e-09
Zm00001eb230870	3226.98	531.848	1879.41	-2.59673	0.015113
Zm00001eb230930	1.72982	68.2152	34.9725	4.2746	1.71057e-05
Zm00001eb230960	0	27.7486	13.8743	3.98768	0.00261159
Zm00001eb231090	439.374	80.9333	260.154	-2.41301	0.027961
Zm00001eb231110	3.45964	188.459	95.9594	5.1489	2.58993e-09
Zm00001eb231160	8.64909	56.6533	32.6512	2.47215	0.0448499
Zm00001eb231180	95.14	9.24953	52.1948	-3.1203	0.00408961
Zm00001eb231210	0	31.2171	15.6086	4.14581	0.00102053
Zm00001eb231270	2.59473	45.0914	23.8431	3.38886	0.00245994
Zm00001eb231360	1214.33	239.331	726.832	-2.33379	0.0456132
Zm00001eb231650	73.5173	500.631	287.074	2.73581	0.00146489
Zm00001eb231680	6.05436	446.29	226.172	5.81381	1.21547e-12
Zm00001eb231690	6.05436	91.3391	48.6967	3.55016	0.000126682
Zm00001eb231860	441.104	39.3105	240.207	-3.42544	0.000133242
Zm00001eb231920	84.7611	4.62476	44.6929	-3.73032	0.000573438
Zm00001eb232280	1.72982	47.4038	24.5668	3.7682	0.000532244
Zm00001eb232390	6.05436	60.1219	33.0881	2.96269	0.00552767
Zm00001eb232510	177.306	11.5619	94.4342	-3.73305	8.93645e-05
Zm00001eb232590	22.4876	948.076	485.282	5.28231	4.85878e-12
Zm00001eb232600	1762.69	8965.1	5363.89	2.34528	0.0340813
Zm00001eb232620	0	25.4362	12.7181	3.87167	0.0050647
Zm00001eb232670	793.987	4857.16	2825.57	2.60999	0.00487792
Zm00001eb232870	0	58.9657	29.4829	5.01694	2.91634e-06
Zm00001eb232940	76.9769	754.993	415.985	3.26196	3.5115e-05
Zm00001eb233090	1573.27	279.798	926.534	-2.48316	0.0226701
Zm00001eb233370	0	21.9676	10.9838	3.67787	0.014492
Zm00001eb233430	0	105.213	52.6067	5.82794	5.29961e-09
Zm00001eb233780	0	68.2152	34.1076	5.21976	6.44018e-07
Zm00001eb234160	2154.49	12522.7	7338.6	2.53806	0.0111928
Zm00001eb234180	0.864909	75.1524	38.0087	4.80602	1.45461e-06
Zm00001eb234200	223.147	13.8743	118.51	-3.83301	3.60267e-05
Zm00001eb234450	533.649	5232.92	2883.28	3.28898	3.39911e-05
Zm00001eb234480	101.194	3372.61	1736.9	5.03225	1.22107e-11
Zm00001eb234510	897.776	169.96	533.868	-2.38797	0.0329068
Zm00001eb234710	0	26.5924	13.2962	3.93085	0.00362326
Zm00001eb234720	118.493	2.31238	60.4025	-4.83611	4.1738e-06
Zm00001eb234730	1987.56	164.179	1075.87	-3.5822	3.77828e-05
Zm00001eb234870	134.926	616.25	375.588	2.17538	0.0435994
Zm00001eb235060	64.0033	2.31238	33.1578	-3.96842	0.000676154
Zm00001eb235250	15.5684	263.611	139.59	3.92451	1.0002e-06
Zm00001eb235450	12.1087	231.238	121.673	4.05517	5.90256e-07
Zm00001eb235510	99.4646	2417.59	1258.53	4.57669	6.99093e-10
Zm00001eb235650	148.764	1677.63	913.199	3.47839	6.23889e-06
Zm00001eb235660	19.8929	216.208	118.05	3.32195	6.41746e-05
Zm00001eb235820	49.2998	2118.14	1083.72	5.37106	8.17568e-13
Zm00001eb235950	1027.51	156.086	591.799	-2.70373	0.00638562
Zm00001eb236040	4.32455	122.556	63.4404	4.32039	1.07388e-06
Zm00001eb236050	18.1631	179.21	98.6863	3.17308	0.000209022
Zm00001eb236350	0.864909	75.1524	38.0087	4.80602	1.45461e-06
Zm00001eb236380	1508.4	189.615	849.008	-2.97911	0.00141814
Zm00001eb236420	355.478	54.341	204.909	-2.6672	0.00827539
Zm00001eb236620	200.659	5902.35	3051.51	4.86513	5.18584e-11
Zm00001eb236840	249.959	3642	1945.98	3.85464	3.19954e-07
Zm00001eb237100	86.4909	468.257	277.374	2.41081	0.0112306
Zm00001eb237460	1151.19	39.3105	595.252	-4.80547	1.90834e-08
Zm00001eb237470	5.18946	49.7162	27.4528	2.86441	0.0129984
Zm00001eb237520	42.3806	202.333	122.357	2.20489	0.042276
Zm00001eb238010	8.64909	136.43	72.5398	3.71147	1.74244e-05
Zm00001eb238120	154.819	25.4362	90.1275	-2.51841	0.0256308
Zm00001eb238240	0	40.4667	20.2333	4.49809	0.00010902
Zm00001eb238800	72.6524	2.31238	37.4824	-4.14593	0.000251507
Zm00001eb238840	5.18946	101.745	53.4671	3.86882	1.9349e-05
Zm00001eb238850	0	73.9962	36.9981	5.33339	2.70539e-07
Zm00001eb239210	9936.94	733.025	5334.98	-3.75735	1.7939e-05
Zm00001eb239330	42.3806	416.229	229.305	3.23848	5.48364e-05
Zm00001eb239750	2.59473	89.0267	45.8107	4.3389	3.88216e-06
Zm00001eb239810	29.4069	305.234	167.321	3.29338	4.96807e-05
Zm00001eb240340	960.914	169.96	565.437	-2.48582	0.0202255
Zm00001eb240420	0	1673.01	836.504	9.78815	1.11022e-16
Zm00001eb240840	83.8962	12.7181	48.3071	-2.55212	0.0423607
Zm00001eb241050	1.72982	139.899	70.8144	5.28827	6.60202e-09
Zm00001eb241310	1272.28	239.331	755.806	-2.40094	0.0329609
Zm00001eb241430	0	30.061	15.0305	4.09501	0.00138637
Zm00001eb241440	0	19.6552	9.82762	3.53238	0.0303379
Zm00001eb241570	5003.5	493.693	2748.6	-3.33618	0.000216733
Zm00001eb241630	81.3015	605.844	343.573	2.86837	0.00058601
Zm00001eb241670	5.18946	2824.57	1414.88	8.6362	1.11022e-16
Zm00001eb241720	627.924	5286.1	2957.01	3.06964	0.000183984
Zm00001eb241760	5.18946	77.4648	41.3271	3.48421	0.000284906
Zm00001eb241890	3.45964	39.3105	21.3851	2.94489	0.0177585
[truncated: 1,617 more rows]
