# Supplementary material for: The molecular mechanism by which heat stress during the grain filling period inhibits maize grain filling and reduces yield
Source: Front Plant Sci. 2025 Jan 17;15:1533527. doi: 10.3389/fpls.2024.1533527 (PMC11782181; doi:10.3389/fpls.2024.1533527)
Supplement: Supplementary Figure 1 — Cluster analysis of seed setting rates of different maize inbred Lines. [file DataSheet1.zip › Table S7.xlsx]

## Sheet: Sheet1
Table S7: Differentially expressed genes in leaves of Zheng58 before and after heat stress.
ID	Zheng58-leaf-ck	Zheng58-leaf-heat	MeanExpression	log2FoldChange	Pvalue	FDR
Zm00001eb000060	994.271	504.003	824.406	-1.01434	0.000197587	0.00161422
Zm00001eb000080	945.449	437.358	780.893	-1.12625	8.75939e-05	0.000809365
Zm00001eb000090	68.1963	24.9919	44.714	-1.63625	0.00712014	0.0304633
Zm00001eb000160	198.389	634.169	441.975	1.79343	3.80489e-10	1.36407e-08
Zm00001eb000190	1753.73	770.583	1275.48	-1.34231	6.21875e-08	1.38765e-06
Zm00001eb000340	5076.75	1699.45	3449.9	-1.51298	2.81662e-11	1.23155e-09
Zm00001eb000460	1.54992	18.7439	8.77431	3.12325	0.0233964	0.077622
Zm00001eb000500	32.5482	6.24797	20.9324	-2.14359	0.0140075	0.052052
Zm00001eb000570	262.711	53.1078	198.742	-2.55638	4.18125e-10	1.48345e-08
Zm00001eb000690	1093.47	231.175	719.425	-1.26331	0.00385231	0.0185327
Zm00001eb000830	0	5.20665	3.90015	5.55324	0.0239938	0.0790497
Zm00001eb000920	10909.9	3766.49	7719.23	-1.58484	1.9072e-12	1.0686e-10
Zm00001eb000930	56.5719	126.001	97.1135	1.31744	0.00253812	0.0132801
Zm00001eb000980	1258.53	3634.24	2353.31	1.60413	2.0716e-11	9.36126e-10
Zm00001eb001090	10.0745	70.8104	36.5207	2.96775	3.38473e-05	0.000359301
Zm00001eb001160	55.022	11.4546	36.3564	-1.565	0.0272382	0.0867814
Zm00001eb001170	1927.32	1127.76	2030.26	-1.0401	0.00304819	0.0154061
Zm00001eb001220	454.9	229.092	657.76	-1.81392	0.000489887	0.00342592
Zm00001eb001260	462.65	231.175	321.722	-1.01329	0.00113973	0.00686114
Zm00001eb001420	0	28.1159	12.7771	5.77509	0.000920137	0.00575004
Zm00001eb001440	114.694	60.3971	87.3416	-1.1847	0.0103554	0.0411505
Zm00001eb001530	468.075	91.637	363.755	-2.26321	1.76763e-08	4.49042e-07
Zm00001eb001760	2062.94	880.964	1402.1	-1.57049	5.33173e-07	9.56338e-06
Zm00001eb001930	165.841	368.63	215.377	1.05812	0.0119607	0.0459299
Zm00001eb002000	2599.21	1057.99	1887.54	-1.12331	6.89423e-06	9.11578e-05
Zm00001eb002010	30.2234	105.174	69.6239	1.38443	0.00765546	0.0323396
Zm00001eb002090	78.2708	209.307	136.252	1.26608	0.00109288	0.00662594
Zm00001eb002100	26704.3	13320.7	20694.5	-1.08682	7.65967e-07	1.32561e-05
Zm00001eb002180	8014.62	20590.2	11096.4	1.33245	0.000421147	0.00303518
Zm00001eb002190	334.007	1631.76	816.405	1.6781	6.52914e-06	8.69447e-05
Zm00001eb002200	23.2487	69.769	53.9372	1.56205	0.00600362	0.0264689
Zm00001eb002210	3.09983	16.6613	17.4339	2.36542	0.0246097	0.0805337
Zm00001eb002250	966.373	156.199	611.686	-2.34735	3.94731e-13	2.47332e-11
Zm00001eb002480	477.374	195.77	368.125	-1.43834	2.62031e-06	3.93762e-05
Zm00001eb002540	1584.01	535.243	1037.84	-1.29828	1.33672e-06	2.16396e-05
Zm00001eb002580	12.3993	67.6864	37.5282	2.12337	0.00139132	0.00812645
Zm00001eb002640	1957.54	865.344	1323.8	-1.10061	1.04839e-05	0.000130623
Zm00001eb002660	2444.99	1045.49	1894.25	-1.72863	2.48061e-08	6.03849e-07
Zm00001eb002840	6.19966	33.3225	13.3452	2.87147	0.0373804	0.110291
Zm00001eb002940	1702.58	3623.82	2447.54	1.0641	2.2056e-05	0.000249248
Zm00001eb002970	0	3.12399	5.08555	4.35926	0.0499799	0.136774
Zm00001eb003000	1335.25	676.864	1082.76	-1.01022	8.02276e-05	0.000752194
Zm00001eb003020	2262.1	631.045	1431.25	-1.67829	1.08509e-11	5.16262e-10
Zm00001eb003140	20.9239	6.24797	26.95	-2.57312	0.00579713	0.0257242
Zm00001eb003150	24.0237	178.067	86.5602	3.01658	1.44203e-08	3.72736e-07
Zm00001eb003170	7629.46	2599.16	5627.13	-1.6625	7.73033e-12	3.80032e-10
Zm00001eb003200	616.092	1657.8	1115.72	1.25959	5.408e-07	9.67546e-06
Zm00001eb003240	30.2234	53.1078	48.9697	1.60889	0.0125867	0.0478458
Zm00001eb003330	172.041	383.209	245.217	1.15039	0.00112813	0.00680588
Zm00001eb003440	19590.9	56665	34054.6	1.27514	1.50728e-06	2.40539e-05
Zm00001eb003450	156.542	1035.08	473.079	2.69749	9.07772e-12	4.3859e-10
Zm00001eb003490	9231.3	29987.2	16701.8	1.69055	1.29064e-08	3.36707e-07
Zm00001eb003540	3155.63	6725.94	4232.56	1.16634	0.000149601	0.00127063
Zm00001eb003810	4188.65	2210.74	3389.8	-1.05066	8.24108e-06	0.000105777
Zm00001eb004000	2.32487	43.7358	23.5888	2.33177	0.0170473	0.0606416
Zm00001eb004020	244.887	1.04133	117.412	-7.7377	2.07983e-12	1.15381e-10
Zm00001eb004130	3.87479	51.0251	19.7619	3.85555	0.000455896	0.00323904
Zm00001eb004250	202.264	84.3476	110.471	-1.09638	0.0350336	0.105067
Zm00001eb004300	41.8477	517.541	246.227	3.44555	1.08879e-20	1.74648e-18
Zm00001eb004320	60.4467	144.745	95.3926	1.10169	0.0124094	0.0473293
Zm00001eb004360	0.774958	27.0746	11.8444	4.66494	0.00145275	0.00843613
Zm00001eb004430	117.019	485.259	248.917	1.68205	2.08413e-05	0.000237626
Zm00001eb004470	247.987	134.331	205.184	-1.13334	0.00131468	0.0077563
Zm00001eb004670	128.643	1112.14	527.102	2.87743	1.13902e-18	1.47343e-16
Zm00001eb004680	1.54992	63.5211	30.6775	5.4988	3.98001e-07	7.35019e-06
Zm00001eb004790	3897.26	11008.9	7016.86	1.21414	1.74784e-06	2.74559e-05
Zm00001eb004960	180.565	39.5705	120.676	-1.76375	0.000111139	0.000988835
Zm00001eb005020	1865.32	576.896	1158.58	-1.26509	2.16106e-05	0.000244905
Zm00001eb005170	27.1235	4.16532	17.2707	-3.9215	0.0015401	0.00885905
Zm00001eb005240	6.97462	255.126	88.7014	4.4742	1.71321e-10	6.44657e-09
Zm00001eb005280	2082.31	1084.02	1742.7	-1.08156	2.54404e-05	0.000280825
Zm00001eb005310	0	18.7439	9.88296	6.89615	0.000289814	0.00221975
Zm00001eb005450	18.599	98.9263	49.8541	2.42024	9.22001e-05	0.000843828
Zm00001eb005570	308.433	770.583	542.619	1.76618	2.72987e-07	5.28848e-06
Zm00001eb005600	20.1489	4.16532	12.1939	-2.42791	0.0318039	0.0978743
Zm00001eb005640	30.9983	243.671	108.642	2.63114	1.71925e-07	3.46703e-06
Zm00001eb005700	502.948	174.943	340.284	-1.36676	6.01911e-06	8.1154e-05
Zm00001eb005770	847.029	206.183	561.225	-1.65206	5.5146e-07	9.83484e-06
Zm00001eb005790	3.09983	26.0332	12.4015	2.79664	0.0143173	0.0529027
Zm00001eb005800	230.938	607.095	694.109	1.98376	1.24402e-05	0.000152029
Zm00001eb005810	1.54992	18.7439	13.0789	3.37408	0.00462105	0.0214764
Zm00001eb005870	0	4.16532	3.3511	5.33409	0.0394487	0.114838
Zm00001eb005900	353.381	1146.5	591.378	1.62694	2.73614e-05	0.000299673
Zm00001eb005930	14.7242	142.662	76.3027	3.39765	1.72748e-10	6.49157e-09
Zm00001eb005990	10840.9	3481.16	6398.85	-1.37281	3.03294e-07	5.79563e-06
Zm00001eb006000	16319.8	3948.72	10424.6	-2.05766	5.48877e-21	9.33789e-19
Zm00001eb006030	3.87479	49.9838	34.7775	4.43971	4.45074e-07	8.1392e-06
Zm00001eb006090	184.44	72.893	144.7	-1.02691	0.0141565	0.0524534
Zm00001eb006100	42.6227	18.7439	33.4252	-1.83472	0.0121035	0.0463706
Zm00001eb006200	1045.42	548.78	691.17	-1.12	0.00108569	0.0065895
Zm00001eb006240	3.09983	26.0332	11.8765	3.33893	0.00772609	0.0325694
Zm00001eb006290	10.8494	37.4878	27.9901	2.08335	0.00588228	0.0260362
Zm00001eb006310	5199.19	9420.9	7986.58	1.45175	6.54232e-06	8.70377e-05
Zm00001eb006320	618.417	305.109	459.514	-1.10413	6.73813e-05	0.000648378
Zm00001eb006330	137.943	74.9757	102.258	-1.28374	0.00633271	0.0276546
Zm00001eb006340	62.7716	35.4052	44.57	-1.33652	0.0445497	0.125583
Zm00001eb006390	2273.73	6261.51	4018.94	1.3793	3.39902e-09	1.00436e-07
Zm00001eb006410	195.289	47.9011	103.421	-2.44161	1.79728e-05	0.000208305
Zm00001eb006420	522.322	34.3639	171.034	-4.04604	0.00569843	0.025371
Zm00001eb006430	370.43	27.0746	130.714	-3.46961	6.32287e-08	1.40865e-06
Zm00001eb006440	1542.94	422.78	688.62	-1.48154	0.00253733	0.0132798
Zm00001eb006530	17.0491	80.1823	36.4602	2.09272	0.00488014	0.022428
Zm00001eb006590	313.083	99.9676	199.587	-1.43762	4.09295e-05	0.000421626
Zm00001eb006620	1818.05	10360.2	5472.24	1.8943	6.05338e-09	1.70778e-07
Zm00001eb006630	41.8477	8.33063	30.0245	-2.77438	0.000435529	0.00311802
Zm00001eb006640	14.7242	0	16.804	-7.37469	4.749e-05	0.000478668
Zm00001eb006670	1.54992	35.4052	15.3019	5.12235	0.000366745	0.00270633
Zm00001eb006680	24.7987	236.382	113.432	2.11574	0.000186174	0.00153303
Zm00001eb006700	3.09983	16.6613	10.7147	3.58671	0.0125376	0.0477082
Zm00001eb006720	7999.12	5558.61	7225.49	-1.00058	0.000615205	0.0041553
Zm00001eb006770	926.85	178.067	452	-2.13047	3.0201e-09	9.03808e-08
Zm00001eb006810	5.42471	175.985	66.2189	4.20503	2.78432e-09	8.4132e-08
Zm00001eb006820	24.0237	288.448	122.974	3.0129	2.77924e-09	8.40691e-08
Zm00001eb006880	3912.76	7742.28	5063.59	1.00349	0.000483633	0.00339572
Zm00001eb006890	149.567	44.7771	84.36	-1.13246	0.0322467	0.0989085
Zm00001eb006930	51.9222	17.7026	36.2248	-1.52687	0.019677	0.0678234
Zm00001eb007000	507.598	195.77	538.432	-2.09008	1.24515e-06	2.04282e-05
Zm00001eb007080	334.007	92.6783	212.811	-1.58728	6.40343e-06	8.55142e-05
Zm00001eb007440	516.122	1714.03	1129.77	1.21871	0.000141615	0.00120939
Zm00001eb007450	0	37.4878	10.8156	7.02934	0.000493315	0.00344474
Zm00001eb007460	1.54992	17.7026	11.9524	3.22963	0.0080956	0.0338373
Zm00001eb007470	41.8477	173.902	96.6939	2.04046	8.55539e-06	0.000109362
Zm00001eb007540	20.9239	6.24797	15.5592	-2.23345	0.0272768	0.0868817
Zm00001eb007550	429.327	200.976	371.01	-1.49615	1.4411e-05	0.000172361
Zm00001eb007680	2259.78	926.783	1656.92	-1.01562	0.000162922	0.00136805
Zm00001eb007740	294.484	69.769	137.808	-2.27844	6.6356e-05	0.000639877
Zm00001eb007770	112.369	63.5211	87.4102	-1.01757	0.0250614	0.0816125
Zm00001eb007870	446.376	97.8849	267.139	-2.06324	1.57578e-10	5.97754e-09
Zm00001eb007930	403.753	196.811	316.648	-1.12651	0.000213364	0.00171811
Zm00001eb007960	360.356	37.4878	214.21	-1.81555	0.00151504	0.00874179
Zm00001eb008070	1791.7	539.408	1251.16	-1.80708	6.44278e-13	3.88936e-11
Zm00001eb008080	1222.88	285.324	858.405	-2.45962	1.07698e-16	1.13228e-14
Zm00001eb008110	1438.32	438.4	1327.66	-2.55441	6.11696e-11	2.52824e-09
Zm00001eb008150	156.542	34.3639	81.2169	-1.44633	0.00956735	0.0386369
Zm00001eb008180	906.701	138.497	379.879	-2.77114	5.08992e-08	1.15871e-06
Zm00001eb008240	29.4484	278.035	118.709	2.65824	2.97612e-07	5.70258e-06
Zm00001eb008290	712.186	350.928	420.055	-1.01409	0.0125186	0.0476682
Zm00001eb008360	1643.69	9100.17	5255.19	1.58772	3.46758e-05	0.000367038
Zm00001eb008420	568.819	150.993	402.625	-2.23032	3.29554e-12	1.76882e-10
Zm00001eb008450	1452.27	2961.54	2172.17	1.07531	2.87305e-06	4.2559e-05
Zm00001eb008580	158.866	57.2731	116.003	-1.22334	0.00417341	0.0197858
Zm00001eb008720	1724.28	3507.2	2789.35	1.07477	5.72265e-06	7.74918e-05
Zm00001eb008750	140.267	29.1572	107.762	-1.71608	0.00145529	0.00844909
Zm00001eb008800	34.0982	170.778	72.5055	2.29285	0.000545622	0.00375764
Zm00001eb008900	2506.99	1221.48	1964.28	-1.00397	2.83859e-05	0.000309325
Zm00001eb009120	157.316	15.6199	93.6269	-2.34634	4.60872e-05	0.000466876
Zm00001eb009160	3205.23	1055.91	2179.13	-1.42121	1.02005e-08	2.73746e-07
Zm00001eb009170	2103.24	6317.74	3632.77	1.50734	1.28797e-07	2.6643e-06
Zm00001eb009180	65.0965	292.613	147.591	1.67963	0.00021538	0.00173087
Zm00001eb009190	1.54992	181.191	69.7278	4.83394	7.49931e-10	2.56411e-08
Zm00001eb009200	3.87479	66.6451	26.5802	2.58931	0.00579313	0.0257105
Zm00001eb009210	1.54992	71.8517	26.3296	4.16722	4.64701e-05	0.000469907
Zm00001eb009220	254.961	1633.85	777.297	2.2295	1.22166e-10	4.74975e-09
Zm00001eb009230	3.09983	64.5624	25.1572	3.49223	0.000213581	0.00171937
Zm00001eb009250	2100.91	533.16	1284.38	-2.08635	1.15054e-16	1.18738e-14
Zm00001eb009290	171.266	97.8849	154.95	-1.17186	0.00385127	0.0185308
Zm00001eb009380	24.7987	51.0251	34.7831	2.03461	0.0339424	0.102661
Zm00001eb009390	0.774958	61.4384	18.4406	6.36659	0.000330838	0.00247455
Zm00001eb009400	296.809	1252.72	578.408	2.08909	3.88181e-06	5.48396e-05
Zm00001eb009410	10.8494	48.9425	24.7645	2.97307	0.00865678	0.0357412
Zm00001eb009510	214.663	502.962	294.709	1.24649	0.00154585	0.00888482
Zm00001eb009570	1629.74	22348	9050.79	3.80508	7.40734e-20	1.09438e-17
Zm00001eb009670	0.774958	208.266	84.2032	6.17685	1.30738e-13	8.84324e-12
Zm00001eb009680	1751.41	759.129	1340.64	-1.11996	1.2289e-05	0.000150508
Zm00001eb009730	525.422	99.9676	274.009	-2.10129	3.45201e-09	1.0168e-07
Zm00001eb009810	5127.9	1822.33	3594.61	-1.56616	4.37485e-12	2.27419e-10
Zm00001eb009950	146.467	16.6613	56.9497	-3.10824	2.60218e-05	0.000286118
Zm00001eb009990	1305.8	535.243	914.82	-1.5352	3.05026e-08	7.23786e-07
Zm00001eb010060	56.5719	402.994	193.108	2.20123	4.53042e-07	8.26338e-06
Zm00001eb010130	278.985	1419.33	704.189	2.11618	1.70068e-10	6.40801e-09
Zm00001eb010140	153.442	381.126	230.125	1.12068	0.00252112	0.0132133
Zm00001eb010210	2360.52	901.791	2921.92	-3.01377	0.00202417	0.0110589
Zm00001eb010320	1619.66	675.823	959.931	-1.00858	0.00242285	0.0127818
Zm00001eb010340	4414.94	14356.8	8654.91	1.39825	7.78785e-08	1.69599e-06
Zm00001eb010360	133.293	66.6451	150.193	-1.50066	0.00313465	0.0157496
Zm00001eb010370	1472.42	3437.43	2045.55	1.30612	0.000112591	0.000997961
Zm00001eb010480	329.357	54.1491	162.988	-2.32767	2.39071e-08	5.85283e-07
Zm00001eb010500	4522.66	2017.05	3299.38	-1.48104	4.08511e-08	9.41795e-07
Zm00001eb010530	25285.3	219495	117665	1.99891	3.19958e-06	4.65124e-05
Zm00001eb010610	378.955	1077.78	629.932	1.2573	7.54909e-05	0.000715189
Zm00001eb010660	32.5482	6.24797	17.7567	-1.98989	0.0331164	0.10088
Zm00001eb010710	86.0203	359.259	190.612	2.19035	1.79937e-07	3.61562e-06
Zm00001eb010800	4.64975	26.0332	12.2378	2.61769	0.0244599	0.0801556
Zm00001eb010910	32.5482	7.2893	19.6443	-1.78918	0.0420881	0.120618
Zm00001eb010960	3.09983	30.1985	21.2383	3.65403	0.000182982	0.00151251
Zm00001eb011070	2013.34	586.268	1423.85	-1.50425	4.1785e-07	7.68137e-06
Zm00001eb011140	1184.14	567.524	973.655	-1.2799	3.35405e-06	4.83821e-05
Zm00001eb011160	53.4721	240.547	143.086	1.87827	2.22358e-06	3.39598e-05
Zm00001eb011210	51.9222	134.331	86.459	1.62088	0.000839507	0.00532802
Zm00001eb011230	651.74	1732.77	1159.12	1.12227	3.12551e-05	0.000335255
Zm00001eb011240	151.117	67.6864	107.587	-1.01207	0.0152579	0.0555518
Zm00001eb011330	8.52454	0	5.5431	-5.77723	0.00861081	0.0355881
Zm00001eb011530	3.87479	53.1078	20.1512	2.81073	0.00558662	0.0249968
Zm00001eb011610	1502.64	9005.41	4418.61	2.22471	1.32559e-13	8.94489e-12
Zm00001eb011780	1055.49	2151.39	1664.17	1.13634	1.82133e-06	2.84827e-05
Zm00001eb011860	148.017	518.582	331.534	1.93857	2.0634e-10	7.69211e-09
Zm00001eb011880	2086.96	42896.5	17357.6	3.79846	1.05076e-27	3.20607e-25
Zm00001eb011930	4273.12	208383	76993	4.82592	1.81212e-33	9.24875e-31
Zm00001eb011970	43.3977	13.5373	26.8845	-1.55053	0.038619	0.113125
Zm00001eb012050	0	45.8185	18.6726	7.81549	5.41104e-06	7.36631e-05
Zm00001eb012160	175.141	2306.54	1222.4	3.21923	2.85816e-23	6.2195e-21
Zm00001eb012180	704.437	1957.7	1025.54	1.28969	0.000977466	0.0060344
Zm00001eb012230	489.774	157.241	463.243	-2.04343	4.82765e-07	8.74081e-06
Zm00001eb012250	16.2741	0	45.3797	-5.27096	0.023036	0.0766258
Zm00001eb012300	14109.7	35206.3	23626.6	1.02927	3.99938e-05	0.000414005
Zm00001eb012360	1106.64	4041.4	2575.18	1.30488	4.48814e-05	0.000455648
Zm00001eb012430	1549.92	914.287	1450.55	-1.10155	0.000238178	0.00188495
Zm00001eb012470	5395.26	125133	55362.1	4.39411	1.73877e-57	5.42323e-54
Zm00001eb012530	337.882	110.381	224.715	-1.18908	0.00125128	0.00743068
Zm00001eb012590	1865.32	1308.95	1791.9	-1.02922	0.000974927	0.00602517
Zm00001eb012740	0	17.7026	5.58053	6.07469	0.00748686	0.0317852
Zm00001eb012780	1719.63	4208.01	2859.37	1.1013	4.7122e-06	6.50325e-05
Zm00001eb012890	4754.37	26394.6	14535.7	2.36202	7.92061e-25	2.00306e-22
Zm00001eb013100	3359.44	1886.89	3092.73	-1.57821	9.49484e-06	0.000120004
Zm00001eb013370	731.56	311.357	587.34	-1.04693	0.000803948	0.00513977
Zm00001eb013420	27.8985	182.233	78.386	2.19567	0.000213052	0.00171609
Zm00001eb013450	28683.5	4964.02	20869.1	-3.06554	7.91444e-24	1.82103e-21
Zm00001eb013540	81.3706	31.2399	55.1862	-1.61156	0.00385389	0.0185339
Zm00001eb013590	63.5466	169.737	149.293	1.66505	0.000137921	0.00118325
Zm00001eb013610	48.8224	301.985	176.522	2.61364	8.41268e-13	5.04599e-11
Zm00001eb013650	161.966	507.127	309.533	1.84388	9.58747e-08	2.056e-06
Zm00001eb013700	743.96	347.804	569.158	-1.00016	0.000254987	0.00199993
Zm00001eb013790	332.457	693.525	806.95	1.80359	3.35037e-05	0.000356513
Zm00001eb013800	4.64975	29.1572	13.5962	2.7907	0.0129293	0.048828
Zm00001eb013860	10.0745	105.174	41.5683	2.9101	0.00010983	0.000979679
Zm00001eb013880	12.3993	98.9263	50.2727	2.68976	9.76308e-06	0.000122842
Zm00001eb013920	250.311	85.389	154.711	-1.48713	9.20908e-05	0.000843145
Zm00001eb013950	143.367	506.086	288.347	1.01922	0.0196512	0.0677429
Zm00001eb014010	200.714	667.492	283.193	1.37423	0.0241632	0.0794898
Zm00001eb014040	0	7.2893	3.84337	5.53357	0.0239696	0.0790195
Zm00001eb014120	1170.96	898.667	1281.77	-1.54748	0.000856754	0.00541787
Zm00001eb014130	1472.42	624.797	1017.84	-1.26661	2.97226e-07	5.69906e-06
Zm00001eb014160	98.4197	47.9011	80.9891	-1.00051	0.0346448	0.104235
Zm00001eb014210	118.569	8.33063	219.514	-5.92964	6.93196e-14	4.79278e-12
Zm00001eb014240	220.088	119.753	160.051	-1.00015	0.00754283	0.03196
Zm00001eb014250	20.9239	63.5211	42.6337	1.30625	0.0324321	0.0993779
Zm00001eb014460	120.119	348.845	195.352	1.26769	0.00181064	0.0100986
Zm00001eb014470	44.9476	204.1	132.84	2.1583	7.40647e-08	1.62174e-06
Zm00001eb014490	185.99	581.062	395.519	1.87045	5.71183e-10	1.98436e-08
Zm00001eb014650	9.2995	94.7609	57.3281	3.75605	2.88143e-09	8.67862e-08
Zm00001eb014660	10.0745	86.4303	41.8431	3.09326	5.92766e-06	8.00362e-05
Zm00001eb014930	1447.62	1331.86	1653.3	-1.31617	0.00531747	0.0240249
Zm00001eb015090	3008.39	7695.42	4908.04	1.23691	4.68345e-07	8.50933e-06
Zm00001eb015140	196.839	90.5956	169.731	-1.32666	0.00077867	0.00501446
Zm00001eb015160	1099.67	609.177	839.853	-1.44871	0.000153592	0.00130139
Zm00001eb015210	44566.3	8476.42	26954.8	-2.23838	1.06751e-21	1.94584e-19
Zm00001eb015390	14.7242	1659.88	609.233	6.56257	2.57078e-40	2.06184e-37
Zm00001eb015600	27.1235	118.712	85.436	2.39971	1.10539e-06	1.84041e-05
Zm00001eb015610	231.712	715.393	713.372	2.0409	7.83906e-07	1.35499e-05
Zm00001eb015660	2077.66	1034.04	1500.78	-1.04552	1.33387e-05	0.000161672
Zm00001eb015670	969.473	474.846	848.08	-1.21038	5.65714e-05	0.000559358
Zm00001eb015720	2067.59	697.69	1462.3	-1.97058	2.03758e-11	9.2253e-10
Zm00001eb015760	196.839	1019.46	568.541	2.20857	3.4983e-15	2.88826e-13
Zm00001eb015820	354.156	209.307	370.048	-1.28176	0.00114701	0.00689754
Zm00001eb015980	836.955	421.738	710.179	-1.14923	6.55523e-05	0.000633432
Zm00001eb016180	4812.49	1304.79	3685.75	-1.24358	0.00142413	0.00829395
Zm00001eb016250	9893.11	5909.54	7928.29	-1.14087	6.41053e-05	0.000620946
Zm00001eb016260	1.54992	15.6199	8.85948	3.13747	0.0214394	0.0725441
Zm00001eb016330	3146.33	1542.21	2818.23	-1.08819	0.000253786	0.00199255
Zm00001eb016350	1255.43	155.158	1448.97	-2.76069	0.0128867	0.0487064
Zm00001eb016380	48.8224	9.37196	23.866	-2.40421	0.00519331	0.023593
Zm00001eb016420	5471.98	2359.65	3970.74	-1.31474	5.7927e-09	1.64084e-07
Zm00001eb016600	1759.15	679.988	1045.42	-1.2598	3.83761e-05	0.000400615
Zm00001eb016620	2394.62	3868.54	3047.56	1.01045	0.000286363	0.00219872
Zm00001eb016670	4421.91	2278.43	3755.56	-1.03299	5.84284e-05	0.000574683
Zm00001eb016680	520.772	183.274	389.211	-1.13659	0.00112075	0.00676574
Zm00001eb016720	278.985	87.4716	180.878	-1.34999	0.000289761	0.00221975
Zm00001eb016730	33.3232	149.951	81.2783	1.8672	0.000147734	0.00125745
Zm00001eb016820	141.042	370.713	245.21	1.02461	0.00352159	0.0172883
Zm00001eb016830	2.32487	31.2399	20.6486	3.14012	0.00117916	0.00705914
Zm00001eb016860	30.9983	46.8598	46.3678	1.35128	0.0364675	0.108246
Zm00001eb016910	117.019	326.977	182.968	1.3475	0.00118029	0.00706287
Zm00001eb017010	6.19966	31.2399	18.7564	2.46698	0.00683358	0.0294256
Zm00001eb017140	213.888	155.158	190.265	-1.10934	0.0107574	0.0422809
Zm00001eb017210	871.828	1680.71	1264.23	1.18112	8.36459e-06	0.000107206
Zm00001eb017240	0.774958	24.9919	8.4365	4.15067	0.0122089	0.0467041
Zm00001eb017390	3.87479	30.1985	25.5266	4.23714	4.02288e-05	0.000415629
Zm00001eb017400	23026.3	5858.52	13057	-1.84641	6.90819e-14	4.78815e-12
Zm00001eb017420	0.774958	22.9092	7.65338	5.08315	0.0105116	0.041605
Zm00001eb017440	4.64975	82.265	40.443	4.47374	2.95706e-08	7.08255e-07
Zm00001eb017450	87.5703	282.2	172.312	1.45777	8.02011e-05	0.000752194
Zm00001eb017460	5825.36	12005.5	8853.75	1.06392	9.13217e-07	1.55269e-05
Zm00001eb017610	136.393	27.0746	93.8579	-2.07561	2.41538e-05	0.00026918
Zm00001eb017640	118.569	26.0332	65.8352	-1.3792	0.0186399	0.0650797
Zm00001eb017760	806.731	3920.6	2085.17	1.53847	2.42511e-05	0.000269499
Zm00001eb017800	20.1489	12.4959	42.491	-2.76191	0.00281367	0.014426
Zm00001eb018010	142.592	1024.67	485.44	2.53758	1.57637e-13	1.05609e-11
Zm00001eb018030	20.9239	211.39	103.013	2.27159	5.38237e-05	0.000534259
Zm00001eb018130	40.2978	573.772	249.95	3.40463	7.85012e-17	8.50814e-15
Zm00001eb018150	70.5212	36.4465	61.2821	-1.09686	0.0399712	0.115936
Zm00001eb018190	10.8494	42.6945	21.1289	2.42988	0.0145813	0.0536382
Zm00001eb018200	24.0237	167.654	82.0145	2.61212	3.05752e-07	5.83103e-06
Zm00001eb018420	93.7699	45.8185	69.6472	-1.18364	0.0165618	0.0593078
Zm00001eb018640	421.577	58.3144	148.634	-2.39056	0.000593946	0.00402819
Zm00001eb018890	12.3993	54.1491	26.6897	1.63631	0.0403271	0.116691
Zm00001eb019040	15.4992	52.0665	38.1516	1.95692	0.00277106	0.0142362
Zm00001eb019060	27.8985	66.6451	42.6912	1.22885	0.0435715	0.12367
Zm00001eb019090	117.794	37.4878	79.0562	-1.14452	0.0235354	0.0779311
Zm00001eb019240	464.2	2009.76	1273.8	2.32207	2.02194e-19	2.78224e-17
Zm00001eb019270	6.19966	52.0665	24.7504	2.5438	0.00232871	0.0123759
Zm00001eb019310	9.2995	0	7.62658	-3.64379	0.0351006	0.105223
Zm00001eb019320	196.064	66.6451	134.758	-1.37926	0.000465536	0.00329419
Zm00001eb019340	37.9729	10.4133	32.0699	-2.18336	0.00381383	0.0184012
Zm00001eb019420	1960.64	1046.54	1656.98	-1.02112	7.39832e-05	0.000703756
Zm00001eb019580	257.286	137.455	206.61	-1.06734	0.00178267	0.00996244
Zm00001eb019680	330.132	3123.99	1693.48	2.05384	6.65477e-06	8.83661e-05
Zm00001eb019690	3.09983	44.7771	18.8723	4.04851	0.000251706	0.00197862
Zm00001eb019780	1068.67	227.01	781.628	-1.76552	5.80211e-06	7.85299e-05
Zm00001eb019790	93.7699	17.7026	59.7312	-1.68164	0.00498279	0.0227953
Zm00001eb019880	230.938	59.3558	280.468	-2.66389	9.95937e-07	1.67207e-05
Zm00001eb020100	0	6.24797	3.58304	5.43196	0.0304593	0.094665
Zm00001eb020120	1261.63	3632.16	2491.04	1.41143	2.04137e-09	6.34587e-08
Zm00001eb020160	367.33	111.422	223.02	-1.68278	7.95012e-07	1.37165e-05
Zm00001eb020170	933.05	188.481	437.965	-2.16098	5.93431e-08	1.32947e-06
Zm00001eb020240	67.4214	14.5786	33.728	-2.58146	0.00127197	0.0075344
Zm00001eb020290	4.64975	28.1159	18.3228	1.96252	0.036091	0.107435
Zm00001eb020330	5360.39	19256.3	12368.1	1.43347	3.47728e-07	6.54228e-06
Zm00001eb020360	609.892	1079.86	916.826	1.17456	4.49943e-05	0.000456629
Zm00001eb020580	30.2234	194.729	102.564	1.75649	0.00110921	0.00670472
Zm00001eb020760	0	18.7439	7.23195	3.78622	0.0330003	0.100581
Zm00001eb020800	54.2471	21.8679	35.1965	-1.31598	0.0469951	0.130627
Zm00001eb020940	0	8.33063	3.81499	5.52365	0.0246366	0.0805654
Zm00001eb021050	51.9222	103.092	61.5885	1.5442	0.0366575	0.108603
Zm00001eb021230	22.4738	152.034	83.3384	1.54913	0.0113635	0.0441502
Zm00001eb021250	0	17.7026	6.99788	4.86431	0.0140664	0.0521954
Zm00001eb021360	30.9983	107.257	71.677	1.61167	0.00114764	0.00689985
Zm00001eb021370	3.87479	53.1078	28.5767	3.72224	9.41806e-06	0.000119195
Zm00001eb021380	9024.39	25654.2	18709.5	1.66401	1.01955e-12	5.98803e-11
Zm00001eb021430	16.2741	73.9344	28.3265	2.54658	0.0385677	0.112998
Zm00001eb021450	10.8494	0	9.27383	-6.51769	0.000916899	0.00573363
Zm00001eb021500	10.8494	231.175	93.7352	4.04958	3.09861e-12	1.67917e-10
Zm00001eb021510	4873.71	12221	8297.1	1.15307	6.10499e-07	1.08054e-05
Zm00001eb021640	6.19966	47.9011	16.3599	2.75744	0.0219129	0.0737375
Zm00001eb021660	50.3723	19.7853	44.8092	-1.71704	0.00761988	0.0322329
Zm00001eb021720	1121.36	378.002	758.297	-2.20628	6.05278e-08	1.35384e-06
Zm00001eb021950	7.74958	2.08266	11.4342	-3.22747	0.0193211	0.0668427
Zm00001eb021970	344.856	82.265	264.415	-1.8666	4.21884e-06	5.90364e-05
Zm00001eb022020	171.266	369.672	254.527	1.12855	0.00047979	0.00337548
Zm00001eb022090	38.7479	136.414	80.3527	1.94326	7.58454e-05	0.000717821
Zm00001eb022180	409.178	732.054	634.524	1.04061	0.000297028	0.00226388
Zm00001eb022250	96.8698	15.6199	59.9328	-2.28096	6.17167e-05	0.000601754
Zm00001eb022580	633.916	158.282	337.995	-1.81602	1.92584e-07	3.83679e-06
Zm00001eb022720	39.5229	136.414	88.7354	1.65472	0.000252052	0.00198078
Zm00001eb022760	191.415	389.457	278.841	1.16463	0.000282507	0.00217565
Zm00001eb022780	14.7242	52.0665	33.7583	2.11176	0.00236774	0.0125381
Zm00001eb022810	275.11	154.117	277.014	-1.58562	0.000196306	0.00160609
Zm00001eb022860	1874.62	576.896	1111.09	-1.31905	9.74392e-06	0.000122711
Zm00001eb022920	1595.64	706.021	1072.99	-1.19579	4.14152e-06	5.80217e-05
Zm00001eb022950	57.3469	133.29	86.5311	1.3711	0.00401255	0.0191363
Zm00001eb022990	158.091	4034.11	2225.87	4.94059	2.89615e-75	8.12977e-71
Zm00001eb023140	1914.15	5216.02	3586.98	1.08649	6.70671e-05	0.000645846
Zm00001eb023220	45.7225	109.34	93.8581	1.5815	0.000922861	0.00576321
Zm00001eb023240	802.082	243.671	548.731	-1.49873	3.8627e-07	7.16654e-06
Zm00001eb023400	12.3993	0	4.67459	-5.53861	0.0170771	0.0607183
Zm00001eb023560	6.97462	27.0746	17.3051	2.07193	0.0249302	0.0812605
Zm00001eb023620	358.031	102.05	316.539	-1.78715	3.06931e-05	0.000330109
Zm00001eb023690	23.2487	136.414	65.1126	1.56081	0.015305	0.0556801
Zm00001eb023740	405.303	149.951	251.594	-1.42195	2.88242e-05	0.000313371
Zm00001eb023970	110.044	45.8185	89.4375	-1.01369	0.035052	0.1051
Zm00001eb024020	346.406	3396.82	1449.18	3.45308	1.30556e-14	1.00407e-12
Zm00001eb024030	1067.89	2561.67	1811.94	1.13423	1.79701e-06	2.81495e-05
Zm00001eb024040	0	23.9506	8.87485	6.74298	0.000643758	0.0043026
Zm00001eb024060	1.54992	42.6945	18.7515	3.64038	0.000591564	0.00401397
Zm00001eb024070	69.7462	15.6199	42.1024	-1.69434	0.00799244	0.0334989
Zm00001eb024120	972.572	483.177	764.243	-1.70641	1.46357e-05	0.000174602
Zm00001eb024150	18.599	22.9092	61.0844	-2.49058	0.00750991	0.031859
Zm00001eb024240	1063.24	465.474	823.906	-1.04187	0.00017785	0.00147399
Zm00001eb024290	80.5956	10.4133	45.3242	-1.60556	0.0284223	0.0897662
Zm00001eb024330	2534.89	934.072	2157.32	-1.62238	1.73247e-07	3.49119e-06
Zm00001eb024380	260.386	729.972	384.756	1.5736	0.000366986	0.0027074
Zm00001eb024390	4.64975	49.9838	17.9104	3.02187	0.00579964	0.0257313
Zm00001eb024450	1057.82	2779.31	1320.44	1.1553	0.0215088	0.0727068
Zm00001eb024720	68.9713	122.877	110.771	1.0618	0.0147846	0.0542084
Zm00001eb024800	1.54992	16.6613	9.74978	4.46562	0.00519485	0.0235962
Zm00001eb024900	347.181	1164.21	605.33	1.6676	7.68013e-06	9.97634e-05
Zm00001eb024990	232.487	135.373	216.399	-1.0124	0.00656068	0.0284688
Zm00001eb025000	505.273	185.357	414.517	-1.49736	1.04342e-05	0.000130235
Zm00001eb025240	488.999	109.34	327.087	-2.15589	1.54939e-11	7.2008e-10
Zm00001eb025270	66.6464	150.993	138.662	1.01261	0.028013	0.088723
Zm00001eb025340	961.723	2490.86	1713.47	1.29225	3.20139e-08	7.56451e-07
Zm00001eb025470	3419.12	1767.14	2791.16	-1.13444	3.91897e-06	5.52533e-05
Zm00001eb025540	10.0745	56.2318	29.7789	2.96298	0.000365492	0.00270064
Zm00001eb025880	90.6701	31.2399	72.7603	-1.4355	0.00609979	0.0267919
Zm00001eb025890	377.405	140.579	304.06	-1.66204	1.4309e-06	2.30314e-05
Zm00001eb025900	1542.17	631.045	1132.98	-1.3539	3.40223e-08	8.00537e-07
Zm00001eb026040	161.191	421.738	260.904	1.30296	0.000120381	0.00105469
Zm00001eb026050	14.7242	22.9092	27.8864	1.6906	0.042697	0.121816
Zm00001eb026130	328.582	93.7196	181.165	-1.53508	0.000117983	0.00103822
Zm00001eb026140	137.168	29.1572	85.5964	-1.63907	0.00136867	0.00801917
Zm00001eb026160	60.4467	104.133	167.604	2.22275	0.000344016	0.00256559
Zm00001eb026180	182.89	53.1078	130.547	-1.96763	1.72365e-06	2.71519e-05
Zm00001eb026260	107.719	375.92	287.263	1.72587	2.32608e-06	3.52949e-05
Zm00001eb026300	661.039	294.696	574.754	-1.57416	2.04004e-06	3.15341e-05
Zm00001eb026360	983.422	262.415	673.447	-1.8406	5.5412e-11	2.30782e-09
Zm00001eb026370	6.19966	40.6118	23.0679	2.54531	0.00228406	0.0121893
Zm00001eb026400	387.479	150.993	247.661	-1.3828	3.97833e-05	0.000412849
Zm00001eb026410	135.618	284.283	208.677	1.23142	0.000301157	0.00229038
Zm00001eb026420	1604.94	634.169	1137.72	-1.29837	8.15505e-08	1.76909e-06
Zm00001eb026440	480.474	130.166	455.408	-3.06796	3.97466e-10	1.4159e-08
Zm00001eb026450	55.797	17.7026	53.0198	-2.06757	0.00141032	0.00822504
Zm00001eb026560	472.724	162.447	367.715	-1.07252	0.0052524	0.0237884
Zm00001eb026650	1423.6	642.5	1191.9	-1.12406	0.000109255	0.000975167
Zm00001eb026680	84.4704	423.821	209.856	2.25089	3.08739e-08	7.31359e-07
Zm00001eb026720	72.0711	258.25	158.224	1.79741	1.12724e-06	1.86903e-05
Zm00001eb026770	99.1946	163.489	192.181	1.2816	0.00731884	0.0311756
Zm00001eb026780	33.3232	236.382	155.617	2.88936	2.02082e-12	1.1233e-10
Zm00001eb026800	214.663	650.831	615.069	2.46237	2.41715e-09	7.39932e-08
Zm00001eb026890	301.459	1352.69	1064.18	2.7193	7.90977e-16	7.1394e-14
Zm00001eb026900	247.212	498.797	425.481	1.38978	2.06261e-05	0.000235459
Zm00001eb027250	9.2995	28.1159	31.2965	2.3266	0.00450767	0.0210401
Zm00001eb027320	0	22.9092	8.90324	6.7473	0.00059526	0.00403417
Zm00001eb027330	0	80.1823	28.1298	8.40726	5.04604e-07	9.10916e-06
Zm00001eb027630	3.09983	40.6118	51.69	3.98873	4.65653e-06	6.43275e-05
Zm00001eb027760	229.388	667.492	454.931	1.3803	1.40896e-06	2.27287e-05
Zm00001eb027770	65.8714	203.059	168.415	1.63397	0.000118417	0.00104072
Zm00001eb027940	334.007	2661.64	1216.3	3.20555	2.90914e-14	2.13218e-12
Zm00001eb027960	1274.03	1793.17	1833.37	1.11915	0.000947797	0.0058933
Zm00001eb028020	416.927	195.77	344.011	-1.26164	7.72736e-05	0.00072839
Zm00001eb028160	17648.9	5498.22	10756.9	-1.37558	1.04661e-07	2.22908e-06
Zm00001eb028310	1160.11	326.977	729.089	-1.66033	3.80257e-10	1.36407e-08
Zm00001eb028330	0	8.33063	3.81499	5.52365	0.0246366	0.0805654
Zm00001eb028360	287.509	77.0583	187.833	-1.61005	1.49171e-05	0.000177393
Zm00001eb028610	78.2708	165.571	99.5436	1.25531	0.0156383	0.0566064
Zm00001eb028820	451.801	791.41	633.064	1.34226	0.000134925	0.00116145
Zm00001eb028850	79.0457	44.7771	60.0888	-1.69983	0.0149142	0.0545551
Zm00001eb029050	10.8494	47.9011	40.3574	2.55995	0.000255399	0.00200204
Zm00001eb029200	12229.6	51899.8	30046.5	1.39205	3.79997e-05	0.00039708
Zm00001eb029220	127.868	334.267	201.913	1.43036	0.000173066	0.00143988
Zm00001eb029390	1162.44	501.921	774.143	-1.0181	0.00020748	0.0016794
Zm00001eb029460	42.6227	215.555	101.894	1.93351	0.000163469	0.00137223
Zm00001eb029490	1231.41	5687.74	3061.04	2.09812	2.44815e-15	2.0514e-13
Zm00001eb029510	1561.54	661.244	1184.88	-1.00578	0.000281119	0.00216794
Zm00001eb029640	241.012	56.2318	152.63	-1.43945	0.00131277	0.00774661
Zm00001eb029710	3435.39	9559.4	6408.25	1.22219	6.80321e-07	1.18666e-05
Zm00001eb029720	0	42.6945	16.1068	5.0435	0.000467844	0.00330552
Zm00001eb029870	51.1472	4.16532	27.8698	-3.35883	7.05471e-05	0.000675649
Zm00001eb029900	75.1709	22.9092	54.887	-1.61417	0.00424211	0.0200303
Zm00001eb029970	255.736	521.706	367.879	1.22393	0.000114084	0.00100928
Zm00001eb030090	143.367	921.576	458.601	2.62319	2.22781e-15	1.88364e-13
Zm00001eb030100	327.032	934.072	548.428	1.37768	1.10675e-05	0.000137042
Zm00001eb030110	76.7209	170.778	141.193	1.3307	0.000884284	0.00556688
Zm00001eb030170	1343.78	3147.94	2109.66	1.29306	2.08834e-07	4.13121e-06
Zm00001eb030230	27.8985	215.555	99.4992	2.69784	6.45957e-08	1.43455e-06
Zm00001eb030420	5933.85	2589.79	4522.09	-1.15345	9.76745e-07	1.64279e-05
Zm00001eb030430	75.9459	26.0332	52.3711	-1.14681	0.0452336	0.127064
Zm00001eb030470	254.961	539.408	363.528	1.11156	0.000346337	0.00258109
Zm00001eb030550	3.09983	47.9011	18.6821	3.0141	0.00360572	0.0176149
Zm00001eb030650	997.371	3440.55	1967.86	1.56404	1.16145e-08	3.07576e-07
Zm00001eb030680	3039.39	8351.46	5209.3	1.15747	1.39556e-05	0.000167914
Zm00001eb031040	444.826	905.956	588.171	1.29285	0.000412579	0.00298262
Zm00001eb031080	82.1456	16.6613	83.0467	-2.74155	1.26083e-05	0.000153856
Zm00001eb031170	35.6481	72.893	66.0859	1.43424	0.00803218	0.0336173
Zm00001eb031190	609.892	87.4716	481.528	-1.71455	0.00185748	0.0103041
Zm00001eb031210	1907.95	359.259	1270.33	-1.83032	7.69767e-07	1.33137e-05
Zm00001eb031300	2105.56	4617.25	3250.45	1.15832	3.87915e-07	7.18283e-06
Zm00001eb031380	32.5482	117.67	90.0751	2.09865	1.43724e-05	0.000172017
Zm00001eb031390	132.518	314.481	175.818	1.07706	0.0178949	0.0630273
Zm00001eb031530	1.54992	11.4546	5.84962	3.71115	0.045142	0.126907
Zm00001eb031560	46.4975	27.0746	50.2297	-1.4518	0.024776	0.0809272
Zm00001eb031610	22.4738	76.017	51.6044	1.18382	0.0476046	0.131945
Zm00001eb031810	1425.92	702.897	1087.13	-1.02328	2.33555e-05	0.00026214
Zm00001eb031820	4.64975	18.7439	19.4969	2.32993	0.016999	0.0605018
Zm00001eb031850	12.3993	76.017	37.5636	2.06161	0.00294127	0.0149736
Zm00001eb031880	398.328	71.8517	220.037	-1.94754	5.5954e-07	9.96627e-06
Zm00001eb031990	94.5449	288.448	171.103	1.06674	0.0117075	0.0451867
Zm00001eb032000	223.188	24.9919	156.479	-2.33976	1.78356e-05	0.000206978
Zm00001eb032010	571.144	397.788	554.459	-1.03137	0.00231849	0.0123262
Zm00001eb032030	608.342	203.059	402.192	-1.2097	0.000168563	0.001407
Zm00001eb032040	35.6481	12.4959	26.2877	-1.49701	0.0482937	0.133378
Zm00001eb032100	119.344	62.4797	102.752	-1.02671	0.0195441	0.0674648
Zm00001eb032210	0	14.5786	7.08304	4.88292	0.0125334	0.0476987
Zm00001eb032220	12.3993	87.4716	44.8631	2.62877	3.19884e-05	0.000342075
Zm00001eb032240	31.7733	12.4959	26.5788	-1.68261	0.0303639	0.0944323
Zm00001eb032310	208.464	395.705	299.416	1.15204	0.000319231	0.00240567
Zm00001eb032320	216.988	95.8023	148.485	-1.40311	0.000410015	0.00296867
Zm00001eb032350	92.22	387.374	197.905	2.25612	8.55284e-07	1.46127e-05
Zm00001eb032370	242.562	677.905	389.095	1.48838	2.89829e-05	0.000314484
Zm00001eb032420	503.723	1207.94	779.126	1.24192	7.78311e-06	0.000100961
Zm00001eb032550	918.325	351.969	690.956	-1.0197	0.00139073	0.00812472
Zm00001eb032580	847.804	345.721	412.369	-1.20408	0.0238387	0.0786895
Zm00001eb032720	58.1219	21.8679	45.3777	-1.27696	0.0352197	0.105501
Zm00001eb032790	31.7733	145.786	79.1409	2.03119	3.63271e-05	0.000381781
Zm00001eb032870	15.4992	113.505	62.5401	2.42237	1.38979e-05	0.000167365
Zm00001eb032960	207.689	365.506	259.731	1.23841	0.00293228	0.0149305
Zm00001eb032980	0.774958	20.8266	9.67868	3.69426	0.00910376	0.0371604
Zm00001eb033110	860.978	1879.6	1165.94	1.18539	0.000249918	0.00196733
Zm00001eb033140	7055.22	45169.7	18961.9	2.41619	2.76859e-09	8.38373e-08
Zm00001eb033240	4332.02	2094.11	3412.65	-1.09027	3.12038e-06	4.55972e-05
Zm00001eb033250	393.679	139.538	323.143	-1.62599	4.5071e-06	6.24784e-05
Zm00001eb033260	1079.52	439.441	957.658	-1.21329	0.000498915	0.00347512
Zm00001eb033320	65.0965	17.7026	47.5497	-1.72301	0.00466951	0.021655
Zm00001eb033370	2.32487	29.1572	23.4613	2.5642	0.00888536	0.0364757
Zm00001eb033510	0.774958	10.4133	7.70532	5.08691	0.00869224	0.0358507
Zm00001eb033550	450.251	198.894	405.012	-1.32433	0.000204259	0.0016562
Zm00001eb033570	27.1235	144.745	70.3954	2.631	1.26912e-05	0.000154692
Zm00001eb033670	1317.43	2013.93	2086.21	1.12728	0.000744804	0.00484416
Zm00001eb033780	1342.23	6395.84	3351.23	2.04574	1.57239e-13	1.05595e-11
Zm00001eb033800	110.044	31.2399	108.128	-1.857	0.000988716	0.0060918
Zm00001eb033870	4046.83	9973.85	8332.67	2.17533	3.78009e-08	8.77675e-07
Zm00001eb033930	24.0237	104.133	54.2441	1.81078	0.00193107	0.0106267
Zm00001eb033960	122.443	255.126	166.204	1.03327	0.00769954	0.0324818
Zm00001eb034050	2234.2	29777.8	14439.6	3.05334	1.15275e-19	1.64894e-17
Zm00001eb034090	1998.62	6040.75	3924.77	1.5253	9.74422e-12	4.68373e-10
Zm00001eb034120	95.3198	16.6613	48.7563	-1.45127	0.0357207	0.106638
Zm00001eb034130	5203.84	160146	70709.4	4.62437	8.9398e-66	8.36497e-62
Zm00001eb034180	5255.77	39943.3	17149.7	2.61771	4.76142e-13	2.93109e-11
Zm00001eb034290	8205.26	1460.98	5015.35	-2.28897	2.55456e-19	3.4642e-17
Zm00001eb034370	139.492	26.0332	92.3778	-2.25383	2.88834e-06	4.27404e-05
Zm00001eb034460	165.841	27.0746	95.3407	-2.54122	3.6687e-08	8.54639e-07
Zm00001eb034480	43.3977	9.37196	31.1448	-1.95881	0.0083524	0.0347246
Zm00001eb034520	538.596	112.464	324.678	-2.0709	3.94792e-11	1.68679e-09
Zm00001eb034610	938.474	143.703	557.074	-2.3791	4.00266e-14	2.83734e-12
Zm00001eb034730	34.8731	207.224	111.313	2.40982	2.92053e-08	7.00103e-07
Zm00001eb034760	2148.96	9400.08	5239.75	1.80447	1.48281e-11	6.92579e-10
Zm00001eb034890	368.105	1069.44	691.227	1.34944	5.3315e-07	9.56338e-06
Zm00001eb034900	20.1489	216.596	100.998	2.99176	1.48404e-09	4.73931e-08
Zm00001eb034950	194.514	656.037	426.891	1.39726	1.12686e-05	0.000139042
Zm00001eb034960	103.069	458.185	268.872	1.99922	5.0968e-10	1.7773e-08
Zm00001eb034970	118.569	322.812	174.86	1.26127	0.00487258	0.0224043
Zm00001eb034980	354.931	2178.46	1029.02	2.53866	1.77622e-13	1.18433e-11
Zm00001eb035100	82.1456	49.9838	75.3677	-1.01498	0.0418534	0.120117
Zm00001eb035230	1227.53	3358.29	2159.38	1.41537	3.4323e-09	1.01206e-07
Zm00001eb035240	124.768	37.4878	84.4218	-1.32756	0.00640063	0.0278777
Zm00001eb035320	3619.05	1157.96	2278.57	-1.24196	1.11332e-05	0.000137796
Zm00001eb035390	4203.37	12547	7753.08	1.51927	1.53301e-10	5.83895e-09
Zm00001eb035600	3.87479	107.257	48.702	4.21091	5.76673e-09	1.63513e-07
Zm00001eb035690	34.8731	365.506	158.967	2.76066	6.58585e-09	1.84871e-07
Zm00001eb035700	2192.36	771.625	1613.85	-1.10516	0.000379287	0.00278425
Zm00001eb035750	4859.76	13455	8242.62	1.57479	1.09772e-08	2.92354e-07
Zm00001eb035760	854.004	359.259	611.237	-1.46358	1.68977e-07	3.4174e-06
Zm00001eb035960	7768.18	28346	15889.5	2.04536	7.02318e-11	2.86969e-09
Zm00001eb035970	754.034	1957.7	1157.05	1.4405	8.50851e-06	0.000108812
Zm00001eb035990	19.374	191.605	96.184	3.76681	6.81688e-11	2.79353e-09
Zm00001eb036130	6379.45	60438.7	28927.2	3.00156	9.14049e-30	3.46734e-27
Zm00001eb036190	190.64	38.5292	125.716	-1.93654	1.46097e-05	0.000174425
Zm00001eb036220	75.9459	8.33063	80.0701	-4.10483	9.23444e-09	2.4973e-07
Zm00001eb036310	11.6244	93.7196	36.5461	2.73422	0.000706106	0.0046376
Zm00001eb036360	8.52454	43.7358	22.4091	2.21287	0.0086389	0.0356884
Zm00001eb036480	5328.61	13341.5	8527.26	1.14486	4.51833e-06	6.25723e-05
Zm00001eb036540	0	9.37196	3.49788	5.39975	0.0341515	0.103154
Zm00001eb036600	9.2995	36.4465	25.2687	1.8623	0.0168149	0.0600448
Zm00001eb036700	104.619	79.141	100.664	-1.04524	0.0334997	0.10164
Zm00001eb036720	241.787	997.593	640.502	1.09974	0.00944239	0.0382423
Zm00001eb036770	46.4975	17.7026	42.8212	-1.67496	0.0117712	0.0453656
Zm00001eb036780	2638.73	566.483	1735.94	-1.74697	1.32235e-07	2.72939e-06
Zm00001eb036910	592.843	2356.53	1428.67	2.07473	5.35471e-17	5.98853e-15
Zm00001eb037090	28.6734	222.844	128.077	2.77998	3.58272e-11	1.54724e-09
Zm00001eb037100	4.64975	27.0746	16.2777	3.32407	0.00263871	0.0136764
Zm00001eb037120	223.188	1388.09	726.263	2.35967	4.79337e-16	4.45545e-14
Zm00001eb037160	61.9966	159.323	92.6011	2.02379	0.00428702	0.0201877
Zm00001eb037180	24.7987	103.092	59.742	2.07244	0.000124036	0.00107997
Zm00001eb037310	1194.21	256.167	639.466	-2.05052	7.12437e-12	3.53336e-10
Zm00001eb037390	0.774958	52.0665	22.3444	4.16707	0.000101984	0.000917564
Zm00001eb037410	28.6734	272.828	122.305	3.27138	7.05564e-11	2.87458e-09
Zm00001eb037530	43.3977	1959.78	808.701	4.12263	6.66131e-17	7.33293e-15
Zm00001eb037560	38.7479	73.9344	57.5148	1.30486	0.0177619	0.0626699
Zm00001eb037600	41.0728	1815.04	866.793	5.10351	8.68075e-60	4.06129e-56
Zm00001eb037640	1201.96	10847.5	5207.19	2.98563	1.88042e-28	6.43721e-26
Zm00001eb037690	26123.1	15129.5	26055.7	-1.1398	0.000309938	0.00234762
Zm00001eb037760	72.0711	206.183	178.174	1.89791	6.31448e-06	8.4487e-05
Zm00001eb037780	1.54992	12.4959	14.6928	3.55404	0.00391327	0.0187483
Zm00001eb037790	75.9459	162.447	155.19	1.72222	0.000155464	0.00131407
Zm00001eb037830	22.4738	70.8104	58.5184	2.00781	0.000489751	0.00342581
Zm00001eb037840	21.6988	36.4465	31.6495	1.66147	0.0354491	0.106019
Zm00001eb037860	172.816	61.4384	77.3033	-1.57628	0.0354556	0.106027
Zm00001eb038060	2389.97	32964.3	17129.9	4.25933	1.29227e-28	4.5918e-26
Zm00001eb038250	131.743	113.505	173.619	-1.2546	0.0160027	0.0576876
Zm00001eb038270	2986.69	818.485	2462.12	-2.57824	2.05313e-13	1.34973e-11
Zm00001eb038310	3206.78	1236.06	2149.22	-1.39733	2.01978e-09	6.28573e-08
Zm00001eb038410	8492.77	5108.76	7923.23	-1.46208	2.69878e-05	0.000295927
Zm00001eb038570	0	17.7026	11.6437	7.13171	0.000120364	0.00105469
Zm00001eb038580	2.32487	16.6613	10.1797	3.03072	0.0166181	0.0594631
Zm00001eb038610	1.54992	23.9506	13.5932	4.94863	0.000754154	0.0048978
Zm00001eb038780	40.2978	135.373	85.4139	1.25631	0.0101652	0.0405148
Zm00001eb038880	139.492	1055.91	468.906	2.82152	9.15562e-13	5.43356e-11
Zm00001eb038900	1268.61	567.524	951.363	-1.01804	8.63375e-05	0.000799597
Zm00001eb038970	15.4992	148.91	67.3232	3.03912	1.45774e-07	2.98688e-06
Zm00001eb039000	1649.89	858.055	1755.47	-1.11652	0.00331278	0.0164299
Zm00001eb039270	75.9459	222.844	117.297	1.6019	0.00179994	0.0100449
Zm00001eb039330	4.64975	0	4.04949	-5.32184	0.0291465	0.0915692
Zm00001eb039810	807.506	279.076	593.162	-1.78567	6.37836e-10	2.1996e-08
Zm00001eb039820	949.324	230.134	543.363	-2.1429	1.40998e-12	8.11055e-11
Zm00001eb039830	320.058	142.662	239.091	-1.00497	0.00235357	0.0124772
Zm00001eb039970	66.6464	63.5211	92.9606	-1.20813	0.0450119	0.12663
Zm00001eb040100	429.327	833.063	675.104	1.40613	9.09838e-06	0.000115461
Zm00001eb040180	1037.67	2305.5	1708.06	1.0505	1.08712e-05	0.00013485
Zm00001eb040280	220.088	190.563	275.416	-1.07273	0.0187696	0.0653942
Zm00001eb040470	31.7733	7.2893	29.8701	-2.88202	0.000688311	0.00454305
Zm00001eb040560	1396.47	3826.88	2393.31	1.70605	2.8762e-08	6.90657e-07
Zm00001eb040770	2014.89	828.898	1363.46	-1.09134	1.49265e-05	0.000177393
Zm00001eb040780	7685.26	2584.58	6041.35	-1.91891	5.47953e-12	2.79665e-10
Zm00001eb040890	537.046	1884.81	929.403	1.60767	3.9991e-05	0.000414005
Zm00001eb040920	956.298	3046.93	1520	1.33375	0.00085199	0.00539503
Zm00001eb040930	66.6464	24.9919	46.8723	-1.87583	0.00261567	0.0135896
Zm00001eb040950	433.202	86.4303	738.552	-4.05816	0.000168079	0.0014038
Zm00001eb041020	0	7.2893	4.99826	5.91146	0.00936975	0.0380304
Zm00001eb041070	470.4	68.7277	275.907	-2.58721	1.34301e-14	1.03005e-12
Zm00001eb041120	1222.11	822.65	1011.13	-1.04955	0.00143482	0.00834235
Zm00001eb041140	1427.47	3725.88	2761.66	1.63762	8.00173e-11	3.22262e-09
Zm00001eb041220	41.8477	20.8266	43.3059	-1.40542	0.0362707	0.107844
Zm00001eb041400	1536.74	3673.81	2180.83	1.14357	0.000267717	0.00208001
Zm00001eb041430	444.051	1444.32	732.36	1.88414	2.90535e-05	0.00031501
Zm00001eb041610	99.9696	40.6118	62.3891	-1.27619	0.0166009	0.0594166
Zm00001eb041730	76.7209	18.7439	41.8974	-1.75516	0.00608586	0.0267517
Zm00001eb041800	55.022	120.794	70.3849	1.53279	0.0180542	0.0635248
Zm00001eb041850	786.582	240.547	561.922	-1.51647	7.34971e-07	1.27669e-05
Zm00001eb042000	178.24	813.278	485.652	2.2095	1.5807e-15	1.3695e-13
Zm00001eb042020	1108.97	30.1985	902.095	-5.53454	4.09568e-36	2.49935e-33
Zm00001eb042050	3532.26	10125.9	6065.33	1.51464	1.63115e-08	4.17394e-07
Zm00001eb042070	1.54992	19.7853	6.48868	3.87735	0.0406562	0.117389
Zm00001eb042170	48.8224	49.9838	84.5688	-1.82393	0.0132414	0.0497789
Zm00001eb042240	38180.6	11371.3	26038.6	-1.36195	1.99551e-06	3.0914e-05
Zm00001eb042310	36.423	115.588	99.7621	1.91803	0.000112786	0.000999373
Zm00001eb042350	2039.69	5703.36	2916.56	1.5393	0.000296806	0.00226388
Zm00001eb042590	381.279	177.026	328.288	-1.14922	0.000784508	0.00503883
Zm00001eb042720	222.413	61.4384	155.345	-1.67831	2.2012e-05	0.000248952
Zm00001eb042850	64.3215	12.4959	47.3403	-2.00285	0.00212687	0.0115213
Zm00001eb043000	4251.42	2442.96	3762.62	-1.17567	2.47019e-05	0.000274074
Zm00001eb043040	24.7987	103.092	57.4849	2.59418	0.000112425	0.000997122
Zm00001eb043080	268.135	29.1572	275.577	-4.7807	1.00439e-14	7.87549e-13
Zm00001eb043190	0	86.4303	32.264	7.14306	6.26075e-06	8.3888e-05
Zm00001eb043220	99.9696	8.33063	53.3738	-2.42482	0.000358552	0.00265986
Zm00001eb043260	79912.1	27175.6	53495.7	-1.46168	2.28475e-11	1.01218e-09
Zm00001eb043300	1129.11	2629.36	1933.35	1.22288	1.28366e-07	2.65734e-06
Zm00001eb043340	310.758	115.588	215.273	-1.06766	0.00313034	0.0157426
Zm00001eb043380	271.235	381.126	332.043	1.05486	0.0055514	0.0248776
Zm00001eb043400	418.477	2363.82	1097.6	2.12805	3.08375e-09	9.19914e-08
Zm00001eb043480	7543.44	11797.2	8864.98	1.4983	0.00422911	0.0199932
Zm00001eb043550	52.6971	85.389	78.958	1.62494	0.00605195	0.0266162
Zm00001eb043610	0.774958	8.33063	5.16361	4.49652	0.0334427	0.101541
Zm00001eb043650	89.1202	29.1572	67.2592	-1.18562	0.029702	0.0929399
Zm00001eb043820	142.592	77.0583	114.282	-1.05134	0.010448	0.0414189
Zm00001eb043860	4.64975	14.5786	11.9463	2.34257	0.0403855	0.116814
Zm00001eb044020	252.636	127.042	186.335	-1.22694	0.000739416	0.00481469
Zm00001eb044030	4.64975	0	3.78703	-5.22562	0.0353837	0.105846
Zm00001eb044070	272.785	109.34	179.782	-1.24673	0.000466773	0.00330212
Zm00001eb044140	16.2741	92.6783	60.1518	1.91302	0.00124205	0.00738522
Zm00001eb044150	151.117	23.9506	67.8607	-2.83687	1.16995e-05	0.000143979
Zm00001eb044220	105.394	240.547	148.507	1.65916	0.00165388	0.0093828
Zm00001eb044250	24.0237	132.249	59.1205	1.40906	0.0484517	0.133656
Zm00001eb044400	322.383	106.216	212.974	-1.69512	5.49851e-07	9.81238e-06
Zm00001eb044420	571.144	197.853	457.781	-1.99145	5.73818e-09	1.62868e-07
Zm00001eb044460	3.09983	22.9092	11.6205	2.68831	0.0204564	0.069943
Zm00001eb044470	356.481	138.497	286.734	-1.20925	0.000725905	0.00473881
Zm00001eb044650	284.41	1388.09	825.553	1.20853	0.0061205	0.0268673
Zm00001eb044690	16.2741	68.7277	37.2087	2.31292	0.000990844	0.00610089
Zm00001eb044750	0	11.4546	3.4411	5.37758	0.0418214	0.120062
Zm00001eb044770	16.2741	0	6.69312	-6.05507	0.00377165	0.0182353
Zm00001eb044850	1148.49	4695.35	2713.51	1.47227	3.1664e-06	4.62215e-05
Zm00001eb044870	3907.34	16210.4	9736.09	2.12621	1.65501e-20	2.59541e-18
Zm00001eb044880	7.74958	165.571	65.3517	3.93003	3.49256e-09	1.02659e-07
Zm00001eb044920	64.3215	170.778	111.505	1.52568	0.000296657	0.00226351
Zm00001eb044930	3.87479	204.1	79.9998	6.19997	1.22487e-12	7.104e-11
Zm00001eb044970	1391.82	547.739	936.798	-1.65337	5.45481e-08	1.23287e-06
Zm00001eb044980	431.652	126.001	275.396	-1.41753	3.50418e-05	0.000370121
Zm00001eb045040	12.3993	106.216	72.4368	3.60306	6.18571e-10	2.13578e-08
Zm00001eb045170	5.42471	67.6864	37.0445	2.97939	4.44148e-05	0.000451237
Zm00001eb045180	38.7479	174.943	94.0532	1.96943	2.39515e-05	0.000267545
Zm00001eb045270	1386.4	422.78	800.586	-1.2379	0.000186814	0.00153739
Zm00001eb045280	905.151	415.49	636.009	-1.27859	4.51676e-06	6.25723e-05
Zm00001eb045340	0	18.7439	8.67555	4.07975	0.0134798	0.0504992
Zm00001eb045410	0.774958	51.0251	25.6012	5.1877	3.48832e-06	5.01385e-05
Zm00001eb045470	1.54992	28.1159	14.8444	3.57793	0.00161179	0.00918298
Zm00001eb045630	247.987	66.6451	160.678	-1.67721	9.86555e-06	0.000123909
Zm00001eb045690	1652.99	107.257	745.722	-3.66478	3.35354e-30	1.40503e-27
Zm00001eb045750	423.902	182.233	241.375	-1.14188	0.0070494	0.0302066
Zm00001eb045760	952.423	380.085	800.182	-1.07051	0.00186926	0.0103597
Zm00001eb045810	2679.81	1009.05	1932.17	-1.17571	8.77771e-06	0.000112101
Zm00001eb045820	50.3723	22.9092	38.1625	-1.42291	0.0274851	0.0873864
Zm00001eb045970	9.2995	27.0746	17.0727	1.99901	0.037905	0.111545
Zm00001eb046090	377.405	158.282	345.179	-1.12396	0.0046372	0.0215372
Zm00001eb046170	743.185	310.316	451.798	-1.05914	0.00159559	0.00909805
Zm00001eb046300	216.213	168.695	296.642	-1.85577	0.000940977	0.0058581
Zm00001eb046360	0	7.2893	3.84337	5.53357	0.0239696	0.0790195
Zm00001eb046530	76.7209	28.1159	44.0303	-1.83126	0.00867469	0.0357941
Zm00001eb046570	0	13.5373	4.82793	5.86496	0.011396	0.0442485
Zm00001eb046580	2378.35	8014.07	4738.42	1.79161	3.53845e-12	1.88836e-10
Zm00001eb046650	3116.88	1245.43	2190.91	-1.18218	6.42504e-07	1.12935e-05
Zm00001eb046660	0	98.9263	32.527	8.61689	2.7e-07	5.23424e-06
Zm00001eb046740	13271.2	32397.8	23320.7	1.54785	3.7117e-10	1.33578e-08
Zm00001eb046960	256.511	85.389	146.445	-1.43653	0.00056719	0.00387677
Zm00001eb047100	0.774958	22.9092	8.20456	4.10799	0.0123942	0.0472778
Zm00001eb047120	101.52	20.8266	77.4886	-1.9582	0.000490686	0.00343065
Zm00001eb047150	639.34	2107.65	1159.77	1.98329	3.38968e-07	6.39891e-06
Zm00001eb047200	571.919	291.572	385.451	-1.05622	0.00121916	0.00725985
Zm00001eb047250	97.6447	209.307	141.28	1.47239	0.00101608	0.00622893
Zm00001eb047260	2138.88	5293.08	3273.96	1.4045	1.59024e-06	2.52773e-05
Zm00001eb047460	17.824	2.08266	15.0026	-3.65901	0.00244228	0.0128673
Zm00001eb047570	517.672	144.745	357.859	-1.34544	0.000264141	0.00205649
Zm00001eb047600	8.52454	42.6945	20.4164	2.04912	0.0216859	0.0731852
Zm00001eb047660	229.388	49.9838	103.596	-2.06318	0.000226336	0.00180292
Zm00001eb047690	227.838	51.0251	112.55	-1.61457	0.00144964	0.00842155
Zm00001eb047740	381.279	144.745	242.764	-1.37217	4.11151e-05	0.000422917
Zm00001eb047750	129.418	29.1572	76.7827	-1.21688	0.0343038	0.103498
Zm00001eb047760	3492.74	33445.4	15936.3	2.74828	1.61119e-19	2.26139e-17
Zm00001eb047820	23.2487	4.16532	15.3573	-2.58256	0.0123851	0.0472625
Zm00001eb047840	254.961	74.9757	182.85	-1.5792	3.62373e-05	0.000381123
Zm00001eb047850	14.7242	2.08266	11.8656	-3.29017	0.00977396	0.0393129
Zm00001eb047880	0	6.24797	3.87176	5.54342	0.0237656	0.0784852
Zm00001eb047930	349.506	113.505	265.777	-1.31349	0.000498329	0.00347198
Zm00001eb048230	146.467	67.6864	96.0047	-1.50159	0.00334015	0.0165481
Zm00001eb048400	18.599	45.8185	44.9762	1.73145	0.00890762	0.0365457
Zm00001eb048470	3.09983	88.513	40.3576	4.05553	1.85226e-07	3.70862e-06
Zm00001eb048480	4368.44	15347.1	8387.28	1.92397	2.75135e-09	8.34953e-08
Zm00001eb048490	48.8224	137.455	114.681	1.91475	3.12985e-05	0.000335592
Zm00001eb048730	9.2995	48.9425	25.4267	1.62786	0.0460402	0.12866
Zm00001eb048770	1442.97	666.451	1004.04	-1.65185	1.79404e-05	0.000208101
Zm00001eb048830	69.7462	148.91	95.8982	1.37085	0.00593197	0.026223
Zm00001eb048920	327.807	3511.36	1483.66	2.86834	1.09263e-14	8.51981e-13
Zm00001eb048940	3936.79	727.889	1760.79	-1.50998	0.00142933	0.00831767
Zm00001eb049020	27.1235	4.16532	16.011	-3.14117	0.00344486	0.016968
Zm00001eb049100	205.364	68.7277	113.746	-1.15172	0.0171131	0.0607996
Zm00001eb049240	6298.86	18815.8	11492.7	1.4623	1.53337e-09	4.88019e-08
Zm00001eb049590	72.8461	152.034	116.85	1.03097	0.0103007	0.0409968
Zm00001eb049660	158.091	59.3558	129.4	-1.13379	0.0117489	0.0453026
Zm00001eb049670	19.374	69.769	41.9449	2.19003	0.000859685	0.00543151
Zm00001eb049880	281.31	59.3558	171.306	-2.08326	1.92609e-08	4.83607e-07
Zm00001eb049890	2586.81	5559.66	3796.73	1.09836	4.88472e-06	6.71164e-05
Zm00001eb049950	3061.08	7670.43	5276.89	1.27506	7.14861e-09	1.98485e-07
Zm00001eb049960	3.87479	28.1159	13.6933	2.7578	0.0112121	0.0436949
Zm00001eb050130	40.2978	260.332	105.394	2.13759	0.000384824	0.00281826
Zm00001eb050270	34.0982	175.985	90.2117	2.58968	1.10828e-06	1.84414e-05
Zm00001eb050320	172.816	40.6118	112.096	-2.10656	7.5106e-07	1.30142e-05
Zm00001eb050490	40.2978	92.6783	72.1159	1.40165	0.00441905	0.0206918
Zm00001eb050710	348.731	117.67	399.665	-2.20334	5.47933e-06	7.44844e-05
Zm00001eb050820	268.91	91.637	214.386	-2.18775	1.64908e-07	3.33751e-06
Zm00001eb051090	1218.23	2558.55	1856.77	1.05795	4.26664e-06	5.96458e-05
Zm00001eb051160	80.5956	313.44	170.084	1.67341	2.81067e-05	0.000306878
Zm00001eb051240	435.526	684.153	576.827	1.34513	0.000726605	0.00474007
Zm00001eb051320	254.186	88.513	191.842	-1.2003	0.0022667	0.0121174
Zm00001eb051580	2473.67	686.236	2134.97	-1.26856	0.00345099	0.0169923
Zm00001eb051930	150.342	609.177	397.887	1.75493	3.65745e-08	8.53433e-07
Zm00001eb051960	1284.11	85.389	969.39	-4.02965	8.5618e-25	2.12689e-22
Zm00001eb052120	34.0982	14.5786	25.5548	-1.53777	0.0465337	0.129601
Zm00001eb052330	10.0745	24.9919	17.1132	2.32346	0.0388831	0.113635
Zm00001eb052440	278.21	49.9838	144.62	-1.41033	0.00817681	0.034131
Zm00001eb052580	7.74958	3.12399	9.54233	-3.4484	0.0320205	0.0984175
Zm00001eb052590	599.818	10.4133	439.321	-5.91226	7.00912e-34	3.78371e-31
Zm00001eb052630	2068.36	5374.3	3368.76	1.04665	0.000175632	0.00145906
Zm00001eb052650	270.46	139.538	250.634	-1.03339	0.00611139	0.0268345
Zm00001eb052670	353.381	177.026	279.581	-1.13181	0.000329811	0.00246817
Zm00001eb052680	981.872	2129.52	1516.09	1.01289	2.1392e-05	0.000242722
Zm00001eb052700	65.8714	239.506	133.116	1.34272	0.00284697	0.0145728
Zm00001eb052780	20.1489	89.5543	47.5573	2.14891	0.000461753	0.00327237
Zm00001eb052810	1870.75	8146.32	4574.03	2.021	1.36974e-16	1.38309e-14
Zm00001eb052820	3.09983	48.9425	23.1157	2.44445	0.00975577	0.0392566
Zm00001eb052880	165.841	70.8104	128.873	-1.02279	0.0127743	0.0483858
Zm00001eb052950	3227.7	10154	5868.83	1.4258	1.90105e-07	3.79277e-06
Zm00001eb053000	0	24.9919	10.5263	4.38481	0.00535742	0.0241549
Zm00001eb053010	15500.7	9059.56	12673.3	-1.12696	2.19341e-05	0.000248271
Zm00001eb053220	623.066	257.208	493.712	-1.44703	1.31408e-06	2.13358e-05
Zm00001eb053350	141.817	34.3639	96.6166	-1.85005	6.60709e-05	0.000637784
Zm00001eb053500	5048.08	2212.82	4058.18	-1.35307	1.00159e-07	2.13808e-06
Zm00001eb053550	226.288	653.955	330.587	1.50574	0.00110519	0.00668614
Zm00001eb053560	48.8224	264.498	124.918	2.16892	5.06818e-06	6.95011e-05
Zm00001eb053640	17.824	137.455	56.3793	3.32786	6.66908e-05	0.000642443
Zm00001eb053670	864.078	1673.42	1204.19	1.01259	5.79124e-05	0.000570607
Zm00001eb053710	65.8714	245.754	139.377	1.63099	6.19015e-05	0.000603044
Zm00001eb053750	9683.88	62701.5	33224.4	2.11947	1.00316e-11	4.81363e-10
Zm00001eb053780	44.9476	23.9506	83.8895	-2.61248	0.000572216	0.00390629
Zm00001eb053830	2473.67	952.816	1788.68	-1.16933	6.74619e-06	8.93687e-05
Zm00001eb053920	127.868	28.1159	89.546	-2.36619	1.06562e-06	1.77948e-05
Zm00001eb053930	518.447	115.588	379.607	-1.86061	1.26424e-06	2.06569e-05
Zm00001eb053940	1203.51	500.879	1005.28	-1.19074	0.000124187	0.00108062
Zm00001eb053980	0	41.6532	15.5577	4.98963	0.000609745	0.00412239
Zm00001eb054040	19356.9	6403.13	10124.5	-1.31486	0.0002268	0.0018061
Zm00001eb054060	172.816	77.0583	142.651	-1.31264	0.00107476	0.00653589
Zm00001eb054100	1021.39	1961.86	1763.26	1.39235	5.51563e-06	7.49053e-05
Zm00001eb054270	213.113	79.141	192.799	-1.43247	0.00106542	0.0064903
Zm00001eb054420	68.9713	190.563	116.774	1.55434	0.000310963	0.00235348
Zm00001eb054570	13.9492	32.2812	37.9885	1.98054	0.00909232	0.0371244
Zm00001eb054600	20.9239	36.4465	36.9938	1.48849	0.0337422	0.10221
Zm00001eb054680	1411.2	5388.88	2816.09	1.77475	1.36341e-08	3.54701e-07
Zm00001eb054760	3374.94	16249.9	8280.95	1.7553	5.99984e-08	1.34307e-06
Zm00001eb054800	1905.62	5451.36	3173.61	1.25062	1.91689e-05	0.000220348
Zm00001eb054890	168.166	71.8517	132.654	-1.6601	0.000100734	0.000907773
Zm00001eb054930	8.52454	43.7358	25.1912	2.01697	0.0102455	0.0407946
Zm00001eb054940	547.12	105.174	360.497	-2.36487	1.35162e-13	9.09865e-12
Zm00001eb055090	6.19966	40.6118	16.5061	2.41006	0.0214507	0.0725672
Zm00001eb055220	37.198	10.4133	27.8081	-1.5143	0.0477836	0.132294
Zm00001eb055370	23.2487	121.835	75.6154	2.18616	1.18044e-05	0.000145015
Zm00001eb055380	3.09983	16.6613	10.6884	3.171	0.0138592	0.0516219
Zm00001eb055430	2915.39	8841.92	5086.81	1.60675	2.97967e-08	7.12377e-07
Zm00001eb055440	3.87479	61.4384	24.0712	3.88838	7.70124e-05	0.000726198
Zm00001eb055460	2611.61	869.51	1732.13	-1.31555	4.744e-07	8.6082e-06
Zm00001eb055660	127.093	41.6532	95.4403	-1.52979	0.000907157	0.00568284
Zm00001eb055700	32.5482	24.9919	50.631	-1.63206	0.0295894	0.0926702
Zm00001eb055750	209.239	641.459	399.5	1.29899	3.50367e-05	0.000370121
Zm00001eb055830	684.288	1402.67	760.954	1.00264	0.0301962	0.0940984
Zm00001eb055860	3567.91	7638.15	4587.39	1.26238	0.000529732	0.00366169
Zm00001eb055950	68.9713	26.0332	91.0721	-2.88142	2.64614e-05	0.00029061
Zm00001eb055980	483.574	1525.55	876.274	1.6188	6.80841e-08	1.50251e-06
Zm00001eb056010	6966.87	39529.9	24388.7	1.68404	1.03673e-05	0.000129458
Zm00001eb056050	259.611	359.259	316.688	1.24471	0.0053746	0.0242168
Zm00001eb056070	1119.81	7039.38	3943.15	3.00034	5.82957e-21	9.85795e-19
Zm00001eb056080	946.999	2390.89	1426.73	1.25844	3.32159e-05	0.00035372
Zm00001eb056210	365.78	123.918	278.066	-1.16464	0.0022794	0.0121691
Zm00001eb056270	3.09983	36.4465	13.3512	3.92548	0.00488439	0.0224439
Zm00001eb056380	41.8477	14.5786	29.5918	-1.81555	0.0131743	0.049573
Zm00001eb056400	68.1963	29.1572	51.6082	-1.59929	0.00589237	0.0260685
Zm00001eb056560	34.0982	134.331	87.0688	2.24696	2.23395e-06	3.40448e-05
Zm00001eb056610	112.369	66.6451	98.9259	-1.04474	0.0196897	0.0678505
Zm00001eb056630	38.7479	122.877	68.8317	1.59986	0.00249661	0.0131118
Zm00001eb056760	8351.72	669.575	5474.26	-3.92019	1.91542e-45	2.68839e-42
Zm00001eb056780	203.039	91.637	160.57	-1.43006	0.000197272	0.00161306
Zm00001eb056800	164.291	538.367	415.009	1.08036	0.00924324	0.0376203
Zm00001eb056830	31.7733	143.703	90.8511	1.55764	0.00214763	0.0116071
Zm00001eb056900	2262.88	520.665	1465.01	-1.89615	4.53394e-12	2.35253e-10
Zm00001eb056970	176.69	9714.56	4502.83	5.07014	8.5466e-48	1.41124e-44
Zm00001eb056990	195.289	48.9425	113.104	-1.63921	0.000185236	0.00152664
Zm00001eb057010	526.197	10107.1	5039.51	3.3686	1.10436e-17	1.33623e-15
Zm00001eb057030	420.802	60.3971	265.546	-2.2915	1.77457e-08	4.49991e-07
Zm00001eb057090	289.834	811.195	545.286	1.32841	1.25289e-06	2.05192e-05
Zm00001eb057180	996.596	2181.58	1491.32	1.14343	4.41165e-06	6.13675e-05
Zm00001eb057210	1251.56	577.938	909.729	-1.22167	1.24112e-06	2.0374e-05
Zm00001eb057250	2497.69	6161.54	4096.2	1.65559	1.22408e-07	2.54904e-06
Zm00001eb057260	1609.59	603.971	1215.22	-1.37892	2.27827e-07	4.47853e-06
Zm00001eb057290	29.4484	509.21	247.868	2.56904	6.04721e-06	8.14937e-05
Zm00001eb057320	1.54992	66.6451	28.5451	4.94404	1.34732e-06	2.17861e-05
Zm00001eb057350	88.3452	388.416	213.469	1.84672	4.17753e-07	7.68137e-06
Zm00001eb057370	86.7953	2107.65	873.579	4.26405	5.46206e-34	3.06651e-31
Zm00001eb057400	33.3232	174.943	89.6782	1.39142	0.0167755	0.0599191
Zm00001eb057420	3.87479	40.6118	18.2084	2.8178	0.00400441	0.0191072
Zm00001eb057480	0	6.24797	3.87176	5.54342	0.0237656	0.0784852
Zm00001eb057490	6630.54	2491.9	4519.19	-1.15604	3.23154e-06	4.68113e-05
Zm00001eb057510	1818.05	928.865	1436.9	-1.05576	1.23005e-05	0.000150584
Zm00001eb057540	3579.53	1467.23	2728.73	-1.18623	3.0043e-06	4.40837e-05
Zm00001eb057580	296.809	800.782	537.863	1.00028	0.00169761	0.00958633
Zm00001eb057730	7.74958	77.0583	37.0029	3.61332	3.29351e-06	4.75333e-05
Zm00001eb057770	32.5482	4.16532	11.803	-3.34539	0.0230235	0.0765973
Zm00001eb057820	1286.43	824.733	1258.83	-1.22302	0.00026344	0.00205383
Zm00001eb057930	66.6464	28.1159	101.957	-1.62723	0.0196126	0.0676512
Zm00001eb057990	213.113	118.712	192.43	-1.08057	0.00419852	0.0198914
Zm00001eb058050	3739.17	1559.91	2185.75	-1.34835	0.000102696	0.000922487
Zm00001eb058080	80.5956	24.9919	66.1602	-1.28848	0.0261114	0.0841
Zm00001eb058130	2631.76	10448.7	5845.03	1.93165	7.43353e-14	5.12695e-12
Zm00001eb058190	315.408	31.2399	180.072	-2.8538	1.21227e-11	5.72891e-10
Zm00001eb058270	2957.24	350.928	2292.04	-3.77013	2.03839e-26	5.66532e-24
Zm00001eb058280	667.239	1263.13	870.811	1.07241	0.000366487	0.00270515
Zm00001eb058370	15148.9	2989.66	9239.32	-2.65974	2.36781e-22	4.68076e-20
Zm00001eb058440	128.643	37.4878	94.5764	-1.79062	0.000114959	0.00101542
Zm00001eb058450	1147.71	2787.64	1931.09	1.14336	1.41921e-06	2.28696e-05
Zm00001eb058490	291.384	111.422	185.267	-1.26693	0.000440498	0.00314797
Zm00001eb058620	20.1489	6.24797	18.5675	-2.20829	0.0216967	0.073194
Zm00001eb058690	1.54992	30.1985	17.0186	2.98951	0.00498651	0.0228034
Zm00001eb058730	81.3706	18.7439	48.0728	-1.95245	0.000989278	0.00609259
Zm00001eb058860	2019.54	950.733	2728.79	-2.46359	5.38061e-07	9.63875e-06
Zm00001eb058940	1019.84	340.515	721.342	-1.85469	4.43529e-11	1.88071e-09
Zm00001eb058960	0.774958	11.4546	5.62962	3.52134	0.0451398	0.126907
Zm00001eb059100	3591.93	1840.03	3087.39	-1.11071	2.77034e-05	0.000302828
Zm00001eb059310	859.429	4437.1	2036.24	2.37427	2.85114e-09	8.60583e-08
Zm00001eb059460	942.349	354.052	713.465	-1.36373	1.39171e-06	2.24779e-05
Zm00001eb059560	544.021	124.959	282.94	-1.42586	0.00085125	0.00539279
Zm00001eb059580	3.09983	37.4878	15.5013	2.70584	0.0121084	0.0463831
Zm00001eb059720	236.362	90.5956	148.038	-1.2158	0.00190609	0.0105206
Zm00001eb059810	657.939	338.432	529.509	-1.12236	6.22824e-05	0.000605796
Zm00001eb059840	468.075	265.539	471.221	-1.15346	0.00163583	0.00929164
Zm00001eb059880	42.6227	167.654	93.1733	1.83671	7.19943e-05	0.000687026
Zm00001eb059930	0	28.1159	9.05002	6.77195	0.000778245	0.00501403
Zm00001eb060050	4080.15	26104	12762.7	2.46206	3.64725e-18	4.5503e-16
Zm00001eb060100	24.0237	111.422	71.6836	2.34466	3.5447e-06	5.08189e-05
Zm00001eb060230	0	15.6199	7.86829	3.25705	0.0477963	0.132317
Zm00001eb060390	34.8731	104.133	55.513	1.86257	0.00508305	0.0231822
Zm00001eb060430	469.625	162.447	299.354	-1.4658	2.31557e-06	3.52096e-05
Zm00001eb060470	37.198	40.6118	72.0232	-2.0554	0.0119625	0.0459307
Zm00001eb060480	1.54992	0	4.58682	-5.49836	0.0286452	0.0902976
Zm00001eb060490	0.774958	42.6945	21.1563	4.083	0.000136171	0.0011711
Zm00001eb060610	27.1235	108.298	55.5878	1.48659	0.0139357	0.0518611
Zm00001eb060650	4.64975	18.7439	10.7567	2.97458	0.0361022	0.107457
Zm00001eb060660	3235.45	8395.19	5372.58	1.17354	2.35597e-06	3.56711e-05
Zm00001eb060680	4400.99	22035.6	11591.2	1.78662	1.1681e-08	3.08463e-07
Zm00001eb060720	172.816	85.389	128.015	-1.086	0.00537191	0.0242124
Zm00001eb060850	0	9.37196	3.7866	5.51365	0.0258144	0.0833541
Zm00001eb061030	59.6718	12.4959	36.8343	-1.91413	0.00447048	0.0208873
Zm00001eb061090	410.728	51.0251	168.666	-2.07712	0.000244435	0.00192903
Zm00001eb061220	0	7.2893	3.55465	5.42132	0.0310363	0.0960233
Zm00001eb061230	72.0711	172.861	117.139	1.1507	0.00439384	0.0205909
Zm00001eb061250	3608.98	16689.4	8049.4	1.98268	4.2756e-09	1.23988e-07
Zm00001eb061260	1027.59	3263.53	2144.92	1.51596	2.3393e-10	8.64033e-09
Zm00001eb061270	3.09983	90.5956	37.7024	3.94886	1.27486e-06	2.08062e-05
Zm00001eb061280	10657.2	69631.6	34833.4	1.98007	1.63999e-08	4.18511e-07
Zm00001eb061290	751.709	1719.23	1339.66	1.04353	0.00011009	0.000981062
Zm00001eb061580	1.54992	8.33063	6.80096	3.93615	0.0285256	0.0900316
Zm00001eb061700	15.4992	2.08266	15.0777	-2.31	0.0424393	0.121345
Zm00001eb061740	27.8985	6.24797	25.649	-3.43792	0.000447118	0.00318474
Zm00001eb061830	9.2995	66.6451	29.0389	3.15582	0.000481541	0.00338356
Zm00001eb061840	123.218	214.514	149.525	1.00095	0.0169219	0.0602964
Zm00001eb061880	1476.3	4570.39	3659.64	1.39035	2.7433e-05	0.000300223
Zm00001eb061920	103.844	239.506	126.416	1.49017	0.0169049	0.0602751
Zm00001eb061930	161.966	315.523	250.318	1.18358	0.000321118	0.0024168
Zm00001eb061940	125.543	474.846	285.428	2.14743	6.64715e-10	2.28387e-08
Zm00001eb061970	20.1489	110.381	54.9162	2.11979	0.000322932	0.0024251
Zm00001eb061990	37.9729	161.406	73.4669	1.55394	0.0123021	0.0469883
Zm00001eb062020	1508.07	717.476	1161.23	-1.05592	1.70358e-05	0.000198511
Zm00001eb062050	12.3993	82.265	47.2362	3.33635	2.19087e-06	3.35332e-05
Zm00001eb062220	1852.15	691.442	1320.27	-1.26525	7.41022e-07	1.28641e-05
Zm00001eb062280	31.7733	2.08266	33.2139	-4.52604	9.09344e-06	0.000115451
Zm00001eb062380	3.09983	42.6945	21.1601	3.42156	0.000276525	0.00213815
Zm00001eb062390	47.2724	31.2399	47.029	-1.56053	0.0227113	0.0757699
Zm00001eb062460	1650.66	263.456	1018.47	-1.58971	0.000365318	0.0027002
Zm00001eb062490	1849.82	668.533	1425.14	-1.29425	1.11888e-05	0.0001383
Zm00001eb062540	3.09983	48.9425	21.2784	3.43078	0.0003562	0.00264521
Zm00001eb062560	2236.53	6592.65	3679.56	1.21195	0.000173528	0.00144329
Zm00001eb062570	1764.58	521.706	1339.45	-2.42279	5.80559e-12	2.93637e-10
Zm00001eb062800	3099.06	22781.2	10775.1	2.65439	1.16896e-19	1.64894e-17
Zm00001eb062810	360.356	1153.79	635.021	1.22783	0.000616018	0.00415725
Zm00001eb062880	0.774958	11.4546	6.20707	3.67387	0.0315175	0.0971907
Zm00001eb062890	2.32487	27.0746	11.0507	3.1661	0.012669	0.0480842
Zm00001eb062920	4.64975	52.0665	28.5099	2.2283	0.00837582	0.034791
Zm00001eb063070	1228.31	214.514	777.837	-2.21141	2.20436e-12	1.21093e-10
Zm00001eb063200	135.618	31.2399	97.6976	-1.93975	5.79619e-05	0.000570894
Zm00001eb063210	589.743	102.05	347.381	-2.20794	2.11751e-11	9.51048e-10
Zm00001eb063370	175.141	61.4384	121.533	-1.16182	0.00603765	0.0265772
Zm00001eb063380	0	24.9919	10.8675	7.03423	0.000170282	0.00141966
Zm00001eb063440	39.5229	156.199	97.6447	1.32447	0.00764073	0.032303
Zm00001eb063450	371.205	108.298	253.286	-1.43765	5.84121e-05	0.000574683
Zm00001eb063640	14.7242	46.8598	29.8319	1.81789	0.0113112	0.0439884
Zm00001eb063660	495.198	2549.17	1205.09	2.35799	3.84098e-10	1.37176e-08
Zm00001eb063680	7868.15	16280.1	12215.6	1.23698	1.14435e-07	2.40441e-06
Zm00001eb063700	1174.84	2700.17	1818.99	1.08534	9.45411e-06	0.000119597
Zm00001eb063710	8237.03	18145.2	12019.7	1.20567	2.73793e-06	4.09029e-05
Zm00001eb063780	40.2978	264.498	152.709	2.02607	8.97635e-06	0.000114068
Zm00001eb063910	1037.67	2202.41	1223.23	1.1009	0.00938501	0.0380813
Zm00001eb063960	1201.96	492.549	1055.37	-1.75199	9.75348e-08	2.09e-06
Zm00001eb064080	27.8985	5.20665	18.1448	-2.3187	0.0134837	0.0505006
Zm00001eb064140	2092.39	737.261	1611.28	-1.35793	3.55754e-06	5.09126e-05
Zm00001eb064150	232.487	84.3476	172.331	-1.31703	0.000449951	0.00320004
Zm00001eb064160	153.442	54.1491	128.248	-1.67484	0.000162633	0.00136603
Zm00001eb064170	1288.76	582.103	1084.19	-1.08682	0.000260127	0.00203172
Zm00001eb064350	637.016	4796.36	2187.44	2.88031	1.405e-16	1.41361e-14
Zm00001eb064510	189.09	513.375	289.397	1.3452	0.000444757	0.00317034
Zm00001eb064560	5.42471	47.9011	27.2948	1.82791	0.0334139	0.101489
Zm00001eb064610	19.374	119.753	65.3858	2.37287	7.96783e-06	0.000102976
Zm00001eb064660	320.833	894.502	652.733	1.11971	0.000418065	0.00301451
Zm00001eb064720	8.52454	35.4052	18.5941	1.87929	0.0375834	0.110741
Zm00001eb064740	96.8698	439.441	206.651	2.03313	7.34112e-06	9.59369e-05
Zm00001eb064750	0.774958	24.9919	9.25014	3.13074	0.0317557	0.0977749
Zm00001eb064800	1148.49	3038.6	1931.29	1.23148	1.29487e-06	2.10837e-05
Zm00001eb064950	0.774958	27.0746	11.0045	5.61111	0.00184604	0.0102614
Zm00001eb064980	0	10.4133	4.04693	5.60983	0.0208223	0.0709175
Zm00001eb065120	63.5466	293.655	191.245	2.58592	2.28607e-11	1.01218e-09
Zm00001eb065140	56.5719	915.328	415.761	3.83101	1.24335e-28	4.47463e-26
Zm00001eb065250	201.489	92.6783	178.632	-1.71418	6.04792e-05	0.000591537
Zm00001eb065300	820.681	215.555	503.36	-1.50484	2.69517e-06	4.0393e-05
Zm00001eb065380	1711.11	737.261	954.502	-1.2797	0.00158348	0.00905106
Zm00001eb065410	0	26.0332	11.0753	4.46486	0.0040061	0.019112
Zm00001eb065570	4878.36	9771.83	6241.15	1.04035	0.00063763	0.00427385
Zm00001eb065580	92.22	1063.2	489.829	3.08802	4.38155e-19	5.88491e-17
Zm00001eb065620	349.506	54.1491	337.049	-3.35548	1.63623e-12	9.31657e-11
Zm00001eb065660	5475.85	664.368	4051.45	-3.37678	1.38292e-26	3.96122e-24
Zm00001eb065710	3.87479	48.9425	22.3383	3.33675	0.000283929	0.0021848
Zm00001eb065740	840.83	412.366	682.559	-1.14474	3.02636e-05	0.00032624
Zm00001eb065860	976.447	182.233	596.436	-1.94712	7.86573e-09	2.16258e-07
Zm00001eb065900	77.4958	207.224	143.621	1.10774	0.00499884	0.022839
Zm00001eb065950	4849.69	2216.99	3520.29	-1.16319	1.71647e-07	3.46392e-06
Zm00001eb065960	669.564	296.779	484.101	-1.45866	1.60707e-06	2.5487e-05
Zm00001eb066030	131.743	32.2812	78.5907	-1.82637	0.000164166	0.00137726
Zm00001eb066100	278.985	1283.96	686.411	2.43254	2.00888e-11	9.11007e-10
Zm00001eb066110	17.0491	537.326	210.406	3.86165	3.66415e-13	2.32182e-11
Zm00001eb066320	199.164	776.831	508.568	1.46667	2.34148e-05	0.0002627
Zm00001eb066400	20.9239	1812.95	736.508	6.458	1.45433e-51	2.91604e-48
Zm00001eb066490	74.396	532.119	276.828	3.12114	5.26489e-15	4.27141e-13
Zm00001eb066620	428.552	78.0997	485.052	-3.54322	1.96222e-12	1.09506e-10
Zm00001eb066630	330.132	646.665	400.605	1.11075	0.00515756	0.0234496
Zm00001eb066640	2428.72	756.005	2796.06	-1.98633	2.4129e-05	0.0002691
Zm00001eb066690	3274.97	8522.24	4894.93	1.18188	0.000172588	0.00143632
Zm00001eb066830	167.391	1075.69	484.79	2.59692	8.55415e-11	3.43525e-09
Zm00001eb066870	42.6227	16.6613	27.2354	-2.12893	0.01736	0.0615528
Zm00001eb066890	686.613	256.167	671.565	-1.83608	2.96003e-06	4.35716e-05
Zm00001eb066960	6938.2	2784.51	5880.75	-1.49598	2.4933e-07	4.86038e-06
Zm00001eb067080	1826.58	4437.1	2619.85	1.79597	0.000204752	0.00165971
Zm00001eb067100	3.87479	165.571	60.9971	4.70502	9.08254e-10	3.03519e-08
Zm00001eb067140	0.774958	55.1904	25.1202	4.05369	6.8928e-05	0.000661949
Zm00001eb067190	75.1709	28.1159	57.6584	-1.68316	0.00235642	0.0124869
Zm00001eb067310	1.54992	24.9919	9.18142	3.19725	0.0245125	0.0802813
Zm00001eb067320	414.603	972.601	665.228	1.13809	1.46146e-05	0.000174425
Zm00001eb067330	240.237	993.428	585.663	1.71069	1.04255e-08	2.79251e-07
Zm00001eb067510	11.6244	0	5.26822	-5.70826	0.0102099	0.0406873
Zm00001eb067540	3.09983	15.6199	10.3756	2.49568	0.0380281	0.111814
Zm00001eb067710	31082.8	13802.8	22849.9	-1.03271	5.60782e-06	7.60469e-05
Zm00001eb067840	28.6734	8.33063	15.2876	-2.64437	0.0400852	0.116212
Zm00001eb067880	103.069	40.6118	78.4128	-1.99794	0.000260114	0.00203172
Zm00001eb067890	708.312	452.978	497.405	-1.16036	0.0108828	0.04264
Zm00001eb067900	4401.76	984.056	2713.8	-2.02028	2.20674e-17	2.63598e-15
Zm00001eb068030	0.774958	22.9092	9.91062	3.73165	0.00841162	0.0348932
Zm00001eb068250	75.9459	6.24797	46.5583	-3.15132	4.14219e-06	5.80217e-05
Zm00001eb068280	235.587	550.863	289.448	1.16704	0.01618	0.0582143
Zm00001eb068310	38.7479	12.4959	26.2491	-1.57799	0.0368969	0.109199
Zm00001eb068330	51.1472	122.877	76.682	1.08227	0.0279794	0.0886567
Zm00001eb068460	337.882	731.013	502.081	1.04352	0.000188454	0.00154817
Zm00001eb068480	36.423	237.423	122.872	2.42404	1.85191e-08	4.6749e-07
Zm00001eb068550	161.966	52.0665	107.366	-1.50244	0.000376764	0.00276935
Zm00001eb068620	6119.84	4095.55	6612.68	-1.06391	0.00169664	0.00958276
Zm00001eb069000	306.883	1290.21	633.108	2.1321	1.23345e-07	2.56666e-06
Zm00001eb069090	151.117	37.4878	105.076	-2.08361	2.92968e-06	4.31927e-05
Zm00001eb069220	992.721	2007.68	1333.94	1.00273	0.000349786	0.00260308
Zm00001eb069270	887.327	301.985	595.907	-1.39962	2.65907e-07	5.16558e-06
Zm00001eb069310	165.841	14.5786	161.427	-5.19465	4.13906e-13	2.58195e-11
Zm00001eb069320	322.383	51.0251	229.674	-3.00216	2.56453e-14	1.90447e-12
Zm00001eb069330	39.5229	13.5373	20.6664	-2.06536	0.0418864	0.120194
Zm00001eb069340	22.4738	4.16532	25.1107	-3.59533	0.000402528	0.00292275
Zm00001eb069410	109.269	215.555	174.173	1.53059	0.00024992	0.00196733
Zm00001eb069480	12.3993	0	7.29918	-6.17532	0.00246172	0.012957
Zm00001eb069490	650.965	173.902	405.452	-1.75241	1.89577e-09	5.9195e-08
Zm00001eb069550	2254.35	681.029	1400.5	-1.63798	1.61036e-11	7.4472e-10
Zm00001eb069660	134.843	32.2812	89.234	-2.1764	3.23195e-06	4.68113e-05
Zm00001eb069670	190.64	90.5956	126.633	-1.3336	0.00261012	0.0135683
Zm00001eb069690	58.8968	14.5786	34.3265	-2.24761	0.00154797	0.00889518
Zm00001eb069870	10.8494	2.08266	8.50846	-3.23398	0.0282369	0.0893213
Zm00001eb070100	1162.44	620.632	1111.61	-1.14893	0.000412909	0.00298424
Zm00001eb070180	2878.19	1237.1	2021.28	-1.20875	1.35795e-07	2.79876e-06
Zm00001eb070270	574.244	108.298	445.694	-2.97681	2.23988e-15	1.88816e-13
Zm00001eb070310	9402.57	77694.6	34586.5	2.70065	9.15769e-17	9.88714e-15
Zm00001eb070360	7512.44	1869.19	4581.15	-1.66648	3.45123e-10	1.24684e-08
Zm00001eb070460	6290.33	3528.02	5513.29	-1.01431	8.20287e-05	0.000765756
Zm00001eb070480	137.168	262.415	198.794	1.05702	0.00189125	0.0104589
Zm00001eb070510	690.488	1225.64	881.9	1.43395	0.000836996	0.00531568
Zm00001eb070560	256.511	102.05	164.311	-1.0753	0.004906	0.02251
Zm00001eb070600	180.565	570.648	387.019	2.00741	8.66306e-10	2.90539e-08
Zm00001eb070610	16.2741	129.125	67.0589	2.73417	3.77025e-07	7.02287e-06
Zm00001eb070760	2009.47	8275.44	4050.82	1.78662	2.93698e-07	5.6357e-06
Zm00001eb070850	8.52454	34.3639	26.2604	1.91363	0.0151605	0.0553079
Zm00001eb070870	27.1235	256.167	123.868	3.41892	1.78025e-12	1.00147e-10
Zm00001eb071070	728.461	218.679	530.613	-1.44327	1.4666e-05	0.000174889
Zm00001eb071180	15.4992	301.985	149.005	4.49041	1.85322e-21	3.31349e-19
Zm00001eb071310	63.5466	38.5292	48.7468	-1.31018	0.0408611	0.117836
Zm00001eb071350	2.32487	14.5786	9.37033	2.89584	0.0260692	0.0840171
Zm00001eb071510	175.915	46.8598	79.2633	-1.32297	0.0438351	0.124192
Zm00001eb071600	130.968	394.664	205.949	1.15083	0.0123907	0.047271
Zm00001eb071630	6.19966	34.3639	16.3352	2.08266	0.0338795	0.102515
Zm00001eb071650	1835.88	1289.17	2530.3	-1.84658	0.000119393	0.00104766
Zm00001eb071700	70.5212	20.8266	38.9784	-1.62795	0.0137129	0.051179
Zm00001eb071710	4821.79	1128.8	2759.47	-1.5335	1.22857e-06	2.02034e-05
Zm00001eb071750	257.286	127.042	189.256	-1.18599	0.000771644	0.0049795
Zm00001eb071780	229.388	423.821	364.066	1.40586	7.5069e-05	0.000711913
Zm00001eb071840	15.4992	1.04133	10.2242	-3.4982	0.0117416	0.0452932
Zm00001eb071880	151.892	30.1985	102.109	-3.30851	1.91011e-07	3.80815e-06
Zm00001eb071890	1264.73	11263	4017.99	3.21124	0.00709104	0.0303573
Zm00001eb071940	59.6718	142.662	92.4998	1.1428	0.0107824	0.0423615
Zm00001eb071960	182.89	80.1823	131.988	-1.29291	0.000888256	0.00558313
Zm00001eb071970	982.647	397.788	671.378	-1.11305	3.74727e-05	0.00039206
Zm00001eb072100	1258.53	475.887	907.614	-1.26898	1.51755e-06	2.4204e-05
Zm00001eb072270	475.824	113.505	346.174	-1.68751	1.43107e-05	0.000171527
Zm00001eb072330	249.537	462.35	312.015	1.03849	0.00383174	0.0184749
Zm00001eb072360	2172.98	654.996	1303.47	-1.68124	6.57527e-11	2.70241e-09
Zm00001eb072470	10.0745	82.265	47.5997	2.89591	3.16996e-06	4.6244e-05
Zm00001eb072510	413.828	1034.04	537.794	1.00861	0.024951	0.0813095
Zm00001eb072560	20.1489	6.24797	15.103	-2.18127	0.0328209	0.10019
Zm00001eb072580	656.389	471.722	758.345	-1.17336	0.00287609	0.0147004
Zm00001eb072600	417.702	90.5956	244.526	-1.9592	8.09669e-09	2.22172e-07
Zm00001eb072660	253.411	78.0997	274.921	-2.25777	4.45701e-06	6.19677e-05
Zm00001eb072670	308.433	93.7196	231.979	-1.80087	5.33812e-07	9.56873e-06
Zm00001eb072740	55.022	148.91	84.7106	1.67764	0.00228366	0.0121893
Zm00001eb072790	3117.66	5864.76	4601.42	1.02416	5.85033e-06	7.91444e-05
Zm00001eb072810	6255.46	1775.47	5340.26	-2.19284	2.22388e-11	9.94053e-10
Zm00001eb072840	2043.56	470.681	1012.47	-1.84305	1.09215e-07	2.31555e-06
Zm00001eb072870	1379.43	2229.49	1922.9	1.26872	0.000110511	0.000983558
Zm00001eb072900	878.802	2640.81	1555.22	1.87825	1.12019e-07	2.35919e-06
Zm00001eb072940	183.665	63.5211	129.144	-1.77507	1.32776e-05	0.000161
Zm00001eb073030	4799.32	23274.7	12020.8	2.97787	0.0079446	0.0333272
Zm00001eb073050	0.774958	17.7026	11.1549	3.05389	0.0185585	0.064868
Zm00001eb073090	0	16.6613	11.3833	7.09895	0.000142235	0.00121432
Zm00001eb073130	1554.57	6101.15	3055.56	1.62273	2.73202e-06	4.08362e-05
Zm00001eb073140	0	64.5624	22.4399	5.54555	5.76762e-05	0.000569029
Zm00001eb073150	0.774958	44.7771	18.6061	6.37367	0.000122319	0.001068
Zm00001eb073160	0	15.6199	4.77115	5.84884	0.0143196	0.052904
Zm00001eb073170	71.2961	17.7026	50.5693	-2.03665	0.000595643	0.00403482
Zm00001eb073180	165.066	1308.95	524.385	2.55619	2.40816e-08	5.88846e-07
Zm00001eb073190	3.09983	46.8598	18.8418	4.42916	0.00030709	0.00233045
Zm00001eb073250	51.1472	138.497	81.9518	1.15719	0.0191135	0.066297
Zm00001eb073310	215.438	1089.23	577.222	2.54786	9.88482e-13	5.836e-11
Zm00001eb073350	1843.63	1423.5	1758.44	-1.03102	0.00283836	0.0145393
Zm00001eb073480	1549.14	580.02	1247.84	-1.85576	1.14327e-09	3.76675e-08
Zm00001eb073500	65.0965	94.7609	79.23	1.11326	0.0359225	0.107058
Zm00001eb073550	51.9222	84.3476	143.881	-1.54403	0.0372249	0.109936
Zm00001eb073580	413.053	144.745	274.54	-1.17374	0.000520511	0.00360683
Zm00001eb073590	2719.33	2046.21	2589.7	-1.17787	0.00152111	0.00876601
Zm00001eb073680	2706.15	1938.95	2735.18	-1.42828	0.000441908	0.00315483
Zm00001eb073730	2417.87	731.013	1673.22	-1.44136	3.60673e-07	6.75864e-06
Zm00001eb073810	403.753	147.869	298.98	-1.06562	0.002854	0.0146008
Zm00001eb073830	556.42	268.663	496.056	-1.26916	0.000118521	0.00104131
Zm00001eb073880	3242.42	1573.45	2449.78	-1.13982	7.19408e-07	1.25121e-05
Zm00001eb073910	645.54	1884.81	998.126	1.24037	0.00093278	0.00581093
Zm00001eb074040	467.3	173.902	342.503	-1.30095	2.97289e-05	0.000321092
Zm00001eb074110	2.32487	109.34	39.0712	4.55617	6.1147e-07	1.08157e-05
Zm00001eb074150	118.569	48.9425	94.3967	-1.32208	0.00363399	0.0177131
Zm00001eb074280	17.824	97.8849	43.1795	2.53073	0.000615545	0.00415559
Zm00001eb074340	3146.33	9655.2	5536.05	1.42387	3.97527e-07	7.34626e-06
Zm00001eb074350	16350.1	35431.2	19391.5	1.11587	0.00718144	0.0306694
Zm00001eb074360	323.932	580.02	356.278	1.01593	0.0218646	0.0736466
Zm00001eb074400	52.6971	11.4546	32.0483	-1.44624	0.0498542	0.136493
Zm00001eb074410	127.868	45.8185	90.4814	-1.25406	0.00600084	0.0264689
Zm00001eb074500	137.943	36.4465	80.8149	-1.09403	0.0483857	0.133527
Zm00001eb074520	1763.03	768.501	1354.76	-1.14748	6.05815e-06	8.15376e-05
Zm00001eb074680	482.024	2076.41	1157.41	1.90964	1.48806e-12	8.52478e-11
Zm00001eb074820	104.619	47.9011	97.6829	-1.4515	0.00328125	0.0163072
Zm00001eb074830	38.7479	6.24797	26.8393	-1.92942	0.0192274	0.0665595
Zm00001eb074840	72.0711	200.976	112.252	1.18508	0.0124211	0.0473674
Zm00001eb074850	162.741	320.729	194.097	1.08883	0.0159844	0.0576509
Zm00001eb074880	13.9492	97.8849	55.7019	3.00886	3.19653e-07	6.07103e-06
Zm00001eb074920	0.774958	31.2399	12.0458	5.74344	0.00127446	0.00754438
Zm00001eb074990	168.166	52.0665	106.868	-1.4544	0.000703163	0.00462162
Zm00001eb075040	702.112	1997.27	1229.21	1.70776	2.31013e-08	5.67844e-07
Zm00001eb075070	325.482	1132.97	754.271	1.04049	0.00641745	0.027938
Zm00001eb075160	1854.47	836.187	1566.38	-1.23815	1.36178e-05	0.000164628
Zm00001eb075210	29.4484	30.1985	44.1249	1.80632	0.0324872	0.0995032
Zm00001eb075230	10321.7	19166.7	14133.9	1.18178	1.67323e-05	0.000195461
Zm00001eb075240	10.8494	104.133	51.1345	3.51816	1.27823e-07	2.64805e-06
Zm00001eb075250	192.19	599.806	542.072	1.93678	3.69309e-07	6.89286e-06
Zm00001eb075310	2771.25	6280.26	4468.12	1.12783	3.4171e-07	6.442e-06
Zm00001eb075400	157.316	16.6613	91.5773	-2.95156	3.33749e-09	9.87215e-08
Zm00001eb075450	1992.42	18557.5	9304.37	2.71458	7.36207e-20	1.09344e-17
Zm00001eb075500	2667.41	1291.25	2152.43	-1.2932	5.06695e-07	9.13515e-06
Zm00001eb075530	4897.74	9214.72	6733.52	1.5231	9.83013e-05	0.000889561
Zm00001eb075580	626.941	279.076	410.649	-1.03046	0.000781488	0.00502524
Zm00001eb075680	25.5736	80.1823	39.405	1.63492	0.0253843	0.0824154
Zm00001eb075690	1.54992	24.9919	8.91896	3.65217	0.0154196	0.0559951
Zm00001eb075730	6480.97	14795.2	10202.9	1.06242	2.90818e-06	4.29887e-05
Zm00001eb075900	65.0965	148.91	87.5701	1.09931	0.0301102	0.0939033
Zm00001eb076000	2.32487	48.9425	23.8931	3.19613	0.000558557	0.00383075
Zm00001eb076040	174.366	933.031	463.229	2.08866	1.6237e-09	5.13855e-08
Zm00001eb076070	630.816	1950.41	976.254	1.49854	0.000248209	0.00195531
Zm00001eb076150	33.3232	200.976	91.41	2.35727	9.7714e-06	0.000122874
Zm00001eb076420	5.42471	0	3.98077	-5.29844	0.0296099	0.092714
Zm00001eb076570	3424.54	1425.58	2346.03	-1.1442	1.03941e-06	1.73777e-05
Zm00001eb076630	255.736	80.1823	181.354	-1.10685	0.00882005	0.0362553
Zm00001eb076720	6.19966	79.141	38.6583	2.97178	3.47193e-05	0.00036736
Zm00001eb077060	211.564	44.7771	133.48	-2.66437	1.95378e-09	6.08707e-08
Zm00001eb077180	37.198	7.2893	40.0975	-2.548	0.00153098	0.00881561
Zm00001eb077230	15.4992	4.16532	16.2019	-3.82415	0.00422974	0.0199932
Zm00001eb077250	6145.42	2205.53	4398.3	-1.59736	4.08753e-12	2.14871e-10
Zm00001eb077340	47.2724	11.4546	25.469	-1.69087	0.0328311	0.100196
Zm00001eb077450	591.293	147.869	335.706	-1.88336	3.17725e-09	9.43793e-08
Zm00001eb077470	256.511	89.5543	202.053	-1.32699	0.000707486	0.00464232
Zm00001eb077490	182.115	651.872	395.033	1.34665	9.37489e-05	0.000854701
Zm00001eb077500	89.8951	640.417	304.522	2.65648	5.1127e-13	3.12677e-11
Zm00001eb077510	71.2961	590.434	276.589	3.06495	7.99304e-15	6.35617e-13
Zm00001eb077540	7184.64	4386.08	6549.69	-1.34634	3.98636e-05	0.000413224
Zm00001eb077560	381.279	131.207	311.558	-1.10518	0.00681752	0.0293745
Zm00001eb077630	806.731	1982.69	1153.29	1.36458	9.60176e-05	0.000870578
Zm00001eb077990	195.289	488.383	311.182	1.301	4.86316e-05	0.000488946
Zm00001eb078080	1108.19	399.87	855.461	-1.18515	0.000217699	0.0017443
Zm00001eb078090	1143.84	822.65	1156.99	-1.00317	0.00222086	0.0119226
Zm00001eb078370	17.0491	118.712	83.1798	2.67577	4.6596e-07	8.47698e-06
Zm00001eb078410	13.1743	65.6037	32.0307	2.73975	0.00119225	0.00712075
Zm00001eb078570	828.43	344.68	508.787	-1.18101	0.000227645	0.0018118
Zm00001eb078620	3.09983	32.2812	11.9161	2.48083	0.0464632	0.129482
Zm00001eb078670	0.774958	48.9425	14.7391	6.04148	0.000929056	0.00579803
Zm00001eb078720	235.587	24.9919	116.693	-2.12578	0.000120974	0.00105856
Zm00001eb078730	40985.2	62154.8	51147.4	1.03847	0.000467159	0.00330401
Zm00001eb078740	4.64975	88.513	32.4772	4.15226	8.49402e-06	0.000108685
Zm00001eb078810	6245.39	3328.09	5575.39	-1.23453	1.09485e-05	0.000135629
Zm00001eb078870	2899.12	2151.39	2815.85	-1.24602	0.00101643	0.00622977
Zm00001eb078880	663.364	229.092	582.085	-1.54208	3.47784e-05	0.000367847
Zm00001eb078900	6270.96	2161.8	4667.32	-1.2928	5.24877e-06	7.16625e-05
Zm00001eb078980	2781.32	625.839	1418.16	-2.21371	1.21922e-10	4.74686e-09
Zm00001eb079000	380.504	992.387	497.842	1.07834	0.022721	0.0757934
Zm00001eb079040	9.2995	72.893	34.3541	2.33167	0.00151729	0.00875049
Zm00001eb079080	256.511	68.7277	149.34	-1.55553	0.000111976	0.000995023
Zm00001eb079100	3.09983	40.6118	17.2273	3.59673	0.000844034	0.0053519
Zm00001eb079130	18.599	55.1904	47.0567	1.86281	0.00288788	0.0147526
Zm00001eb079170	337.882	143.703	208.452	-1.59388	0.000426408	0.00306601
Zm00001eb079190	996.596	509.21	763.742	-1.2388	9.59577e-06	0.000121062
Zm00001eb079240	18.599	97.8849	53.0847	2.58045	1.70458e-05	0.000198523
Zm00001eb079340	13.1743	237.423	110.603	3.10408	2.36487e-08	5.80281e-07
Zm00001eb079430	333.232	2295.09	1291.66	2.48353	1.70657e-19	2.37154e-17
Zm00001eb079630	58.1219	99.9676	74.877	1.01095	0.0394992	0.114947
Zm00001eb079730	2824.72	807.03	1912.84	-1.10223	0.00217525	0.0117317
Zm00001eb080080	839.28	356.135	602.21	-1.02857	0.00020827	0.00168482
Zm00001eb080100	55.797	192.646	135.812	1.79171	6.68796e-06	8.87649e-05
Zm00001eb080140	230.163	394.664	365.737	1.37521	0.000216158	0.00173563
Zm00001eb080150	11.6244	0	10.8849	-3.09826	0.0374231	0.110382
Zm00001eb080160	2900.67	528.995	2061.01	-2.57473	1.10547e-18	1.43665e-16
Zm00001eb080180	608.342	88.513	382.083	-3.00289	4.65574e-21	8.06737e-19
Zm00001eb080220	48.8224	2.08266	18.5004	-5.06255	0.000308225	0.00233628
Zm00001eb080230	39.5229	4.16532	22.1029	-2.80912	0.00173343	0.0097435
Zm00001eb080260	3.09983	39.5705	14.3159	2.78921	0.0178572	0.0629261
Zm00001eb080410	3.09983	53.1078	29.2752	2.51666	0.00440155	0.0206236
Zm00001eb080540	385.929	177.026	298.899	-1.1003	0.00039687	0.0028914
Zm00001eb080550	32.5482	200.976	90.4286	1.85224	0.00139846	0.00815964
Zm00001eb080560	32.5482	114.546	66.2228	1.90325	0.000320094	0.00241023
Zm00001eb080760	32.5482	124.959	97.6189	1.45301	0.00620522	0.0271657
Zm00001eb080960	24.7987	1.04133	9.60951	-5.10529	0.0065554	0.0284547
Zm00001eb081020	12.3993	42.6945	45.0599	1.6937	0.0217177	0.0732449
Zm00001eb081030	9620.33	3936.22	6163.39	-1.07294	3.07908e-05	0.000331033
Zm00001eb081080	1.54992	43.7358	19.878	3.7328	0.000313111	0.00236782
Zm00001eb081100	121.668	235.34	171.931	1.67002	0.00133726	0.00787463
Zm00001eb081170	243.337	488.383	436.738	1.10739	0.000854576	0.00540898
Zm00001eb081300	0.774958	16.6613	7.24627	4.99927	0.0104194	0.0413287
Zm00001eb081370	333.232	128.083	214.435	-1.18638	0.000631718	0.0042387
Zm00001eb081470	92.22	67.6864	93.9915	-1.03335	0.0375288	0.11065
Zm00001eb081580	463.425	141.621	315.826	-1.52244	1.78601e-06	2.80084e-05
Zm00001eb081610	2529.46	1766.09	3152.54	-1.38209	0.000796193	0.0051004
Zm00001eb081630	26.3486	156.199	119.916	1.66583	0.0048333	0.0222554
Zm00001eb081640	351.056	113.505	337.421	-2.19555	2.69835e-07	5.23424e-06
Zm00001eb081760	17.824	108.298	54.3653	1.70417	0.00806735	0.0337444
Zm00001eb081770	52.6971	6195.91	2665.06	5.53798	5.31991e-32	2.44812e-29
Zm00001eb081930	1708.01	511.293	1217.47	-1.48581	5.48425e-07	9.79316e-06
Zm00001eb082270	1124.46	553.987	846.955	-1.19461	4.55217e-06	6.30098e-05
Zm00001eb082290	1804.1	577.938	1333.55	-1.65974	8.42797e-10	2.84396e-08
Zm00001eb082370	971.022	2223.24	1384.32	1.10331	0.000174277	0.0014489
Zm00001eb082390	10.0745	0	3.83091	-5.25135	0.0331936	0.101024
Zm00001eb082410	66.6464	339.473	187.883	2.68665	4.58058e-10	1.61129e-08
Zm00001eb082530	38.7479	13.5373	36.5091	-2.03678	0.00522544	0.0237083
Zm00001eb082600	92.995	36.4465	99.4194	-1.80485	0.00130365	0.00769933
Zm00001eb082610	366.555	97.8849	350.147	-2.08195	4.30672e-06	6.01164e-05
Zm00001eb082820	1002.02	637.293	976.906	-1.15561	0.000442614	0.00315747
Zm00001eb082910	981.097	505.045	831.03	-1.14898	4.26041e-05	0.000435997
Zm00001eb082940	0.774958	10.4133	5.10683	4.48143	0.0341916	0.103215
Zm00001eb082950	51.1472	154.117	132.262	2.22177	2.40075e-06	3.62906e-05
Zm00001eb083000	11.6244	40.6118	30.7758	1.61152	0.0264239	0.0848002
Zm00001eb083160	75.9459	19.7853	59.1292	-1.33892	0.0298841	0.0934264
Zm00001eb083180	46157.3	17539.1	32009.9	-1.41181	3.95824e-11	1.68863e-09
Zm00001eb083380	383.604	1776.51	1011.24	2.05065	2.49444e-15	2.08397e-13
Zm00001eb083460	0	13.5373	7.37389	3.81933	0.0270372	0.0862999
Zm00001eb083510	23.2487	121.835	55.2475	1.79718	0.00572076	0.0254416
Zm00001eb083520	740.085	10227.9	5020.47	3.19366	2.11968e-23	4.68516e-21
Zm00001eb083610	86.7953	14.5786	54.0833	-1.55991	0.0173028	0.0613808
Zm00001eb083700	1.54992	20.8266	8.42881	3.05897	0.0317787	0.0978137
Zm00001eb083760	105.394	23.9506	68.9758	-2.4556	4.39931e-06	6.12868e-05
Zm00001eb083870	1256.98	8449.34	5560.11	1.38438	0.00552817	0.0247973
Zm00001eb083880	533.946	291.572	438.765	-1.04239	0.000325286	0.00243886
Zm00001eb083960	6.97462	1.04133	7.83061	-3.06578	0.0485715	0.133911
Zm00001eb083980	2103.24	632.087	1186.95	-1.4243	2.74631e-06	4.09844e-05
Zm00001eb084130	1.54992	31.2399	15.4155	5.13099	0.00031771	0.0023955
Zm00001eb084250	0.774958	14.5786	5.83318	3.57865	0.0426226	0.121641
Zm00001eb084290	1653.76	199.935	1066.53	-2.54071	2.09225e-11	9.4272e-10
Zm00001eb084380	0	19.7853	5.52376	6.06046	0.0105654	0.0417368
Zm00001eb084590	17366.8	97639.2	52569.4	2.8512	1.92123e-15	1.64423e-13
Zm00001eb084630	9344.44	4529.78	7163.53	-1.01	5.85487e-06	7.91677e-05
Zm00001eb084690	5602.95	814.319	3520.5	-2.46234	1.17557e-15	1.03123e-13
Zm00001eb084860	229.388	549.822	306.746	1.26762	0.00290987	0.0148434
Zm00001eb084870	674.214	4747.42	2357.1	2.56655	1.8009e-20	2.8085e-18
Zm00001eb084940	348.731	802.865	635.67	1.08313	0.000221413	0.00177074
Zm00001eb085080	71.2961	14.5786	48.5812	-1.43285	0.0309282	0.0957426
Zm00001eb085150	185.215	1494.31	708.678	2.64968	3.42727e-16	3.23929e-14
Zm00001eb085170	504.498	1979.57	1088.42	1.87401	6.84281e-11	2.80007e-09
Zm00001eb085240	3212.2	6427.08	4127.01	1.28659	0.000321242	0.00241694
Zm00001eb085260	1029.14	516.499	754.909	-1.16228	1.61348e-05	0.000189506
Zm00001eb085280	6.19966	178.067	67.2742	2.73664	0.00080454	0.00514078
Zm00001eb085330	59.6718	186.398	117.423	1.17306	0.00775298	0.032663
Zm00001eb085350	3310.62	6251.1	4672.76	1.07633	6.72476e-06	8.91269e-05
Zm00001eb085460	1263.96	117.67	857.993	-2.99338	2.13233e-13	1.39852e-11
Zm00001eb085550	26.3486	326.977	136.836	3.32906	1.79155e-11	8.15082e-10
Zm00001eb085610	257.286	72.893	201.284	-1.05141	0.0298713	0.0934155
Zm00001eb085640	37.198	423.821	173.497	3.6091	2.85342e-11	1.2457e-09
Zm00001eb085690	3.09983	29.1572	9.21915	3.3747	0.0437347	0.123995
Zm00001eb085730	3512.88	1454.74	2227.3	-1.2409	3.22933e-06	4.68113e-05
Zm00001eb085780	146.467	301.985	162.665	1.37956	0.0299673	0.0936034
Zm00001eb085790	0	23.9506	9.16358	6.78897	0.000517366	0.00358858
Zm00001eb085830	164.291	446.73	234.725	1.39883	0.00224652	0.0120279
Zm00001eb085850	1983.89	974.684	1355.49	-1.02359	9.47336e-05	0.00086172
Zm00001eb085960	68.1963	129.125	180.408	1.43383	0.0124658	0.0474992
Zm00001eb086220	1717.31	693.525	1200.76	-1.42822	7.08132e-09	1.96856e-07
Zm00001eb086270	13.9492	223.886	90.5093	4.12136	7.69304e-11	3.11618e-09
Zm00001eb086380	0	17.7026	10.2001	6.94128	0.00024706	0.00194796
Zm00001eb086530	736.21	360.3	594.28	-1.21334	1.60993e-05	0.000189406
Zm00001eb086650	3.09983	20.8266	8.58009	3.25223	0.0387855	0.11347
Zm00001eb086690	572.694	107.257	366.231	-2.17751	6.02195e-11	2.49325e-09
Zm00001eb086700	1856.8	826.815	1717.13	-1.91232	1.36448e-07	2.81015e-06
Zm00001eb086840	46.4975	94.7609	69.4356	1.04589	0.0315005	0.0971802
Zm00001eb086920	86.7953	141.621	148.365	1.49584	0.00184985	0.0102765
Zm00001eb087000	40.2978	128.083	116.978	1.9986	5.80346e-05	0.00057141
Zm00001eb087010	2176.86	509.21	1364.89	-1.47851	1.54441e-05	0.000183002
Zm00001eb087350	526.971	61893.5	29591.5	4.83536	6.15126e-06	8.25392e-05
Zm00001eb087420	89.8951	32.2812	60.5434	-2.03518	0.000654897	0.00436666
Zm00001eb087490	134.068	638.335	517.963	2.95683	2.18575e-14	1.64054e-12
Zm00001eb087530	59.6718	17.7026	34.0152	-1.9384	0.0065371	0.0283885
Zm00001eb087570	336.332	57.2731	127.272	-2.18309	0.000963808	0.0059711
Zm00001eb087640	6.19966	28.1159	17.3454	2.0485	0.0263659	0.0847106
Zm00001eb087720	66.6464	52.0665	66.1604	-1.32623	0.0345339	0.103957
Zm00001eb087780	282.085	3.12399	126.707	-4.98234	2.82978e-16	2.72972e-14
Zm00001eb087880	5839.31	1879.6	4278.75	-1.45725	1.27743e-07	2.64805e-06
Zm00001eb087930	391.354	124.959	232.778	-1.42293	5.25045e-05	0.000522644
Zm00001eb087960	320.058	64.5624	248.541	-1.80343	0.000123674	0.00107816
Zm00001eb087970	217.763	116.629	207.796	-1.06172	0.00756222	0.0320325
Zm00001eb088020	714.511	139.538	403.483	-1.76081	1.30705e-06	2.12451e-05
Zm00001eb088190	210.014	805.989	382.559	2.03603	2.07523e-05	0.000236708
Zm00001eb088250	1386.4	404.036	856.395	-1.57711	2.66789e-09	8.11379e-08
Zm00001eb088300	27.1235	60.3971	56.1589	1.6797	0.00466863	0.0216545
Zm00001eb088310	80.5956	152.034	187.529	1.39789	0.00693132	0.0297643
Zm00001eb088460	182.115	439.441	302.372	1.27077	2.59937e-05	0.00028592
Zm00001eb088530	44.1726	12.4959	27.6052	-1.67558	0.0242546	0.0797343
Zm00001eb088720	17.824	5.20665	13.7102	-2.40286	0.0278478	0.0883395
Zm00001eb088780	92.995	47.9011	94.0684	-1.10195	0.0323016	0.0990393
Zm00001eb088800	381.279	76.017	271.748	-2.59183	7.71073e-13	4.6448e-11
Zm00001eb088860	651.74	228.051	464.354	-1.27946	2.69419e-05	0.00029554
Zm00001eb088880	812.931	1947.29	1451.97	1.0954	2.26984e-05	0.000255685
Zm00001eb088910	3595.03	953.857	2414.42	-1.78808	1.73954e-12	9.82505e-11
Zm00001eb089080	881.127	155.158	640.432	-1.451	0.00328167	0.0163072
Zm00001eb089100	313.083	77.0583	215.932	-2.14676	1.41154e-09	4.55966e-08
Zm00001eb089230	56.5719	8.33063	45.9886	-3.7093	1.45503e-06	2.33395e-05
Zm00001eb089250	15.4992	137.455	65.6933	3.17283	4.2256e-08	9.7227e-07
Zm00001eb089340	74.396	35.4052	61.4654	-1.45907	0.007387	0.0314325
Zm00001eb089430	0	64.5624	24.5135	8.20846	9.63002e-07	1.62162e-05
Zm00001eb089440	170.491	339.473	418.363	2.17064	1.11872e-05	0.0001383
Zm00001eb089570	110.044	71.8517	94.0033	-1.14362	0.0187491	0.0653308
Zm00001eb089680	396.004	161.406	280.4	-1.20605	9.89841e-05	0.000894586
Zm00001eb089710	138.717	476.929	546.963	2.31982	1.90487e-06	2.96242e-05
Zm00001eb089800	27564.5	7470.49	18532.7	-1.80771	1.43657e-14	1.09581e-12
Zm00001eb089820	78.2708	317.605	303.435	3.00641	1.85792e-10	6.95382e-09
Zm00001eb089870	14.7242	2.08266	21.9703	-2.94183	0.00825309	0.0343881
Zm00001eb089940	273.56	454.019	530.848	1.1167	0.00819745	0.0341968
Zm00001eb089960	589.743	170.778	447.423	-1.42435	0.000130155	0.00112591
Zm00001eb090150	128.643	366.548	311.411	1.56249	3.46315e-05	0.000366707
Zm00001eb090200	583.543	115.588	329.033	-1.71069	6.71096e-06	8.8986e-05
Zm00001eb090280	96.8698	394.664	398.348	2.62234	8.32658e-09	2.27369e-07
Zm00001eb090350	17.0491	6.24797	18.7898	-2.55381	0.0126467	0.0480126
Zm00001eb090360	404.528	146.827	311.432	-1.64549	5.32843e-07	9.56338e-06
Zm00001eb090640	55.022	26.0332	47.0087	-1.54049	0.0122332	0.046778
Zm00001eb090670	6460.83	2387.77	4825.13	-1.25141	2.65422e-06	3.98645e-05
Zm00001eb090700	1209.71	269.704	873.519	-1.94634	8.2929e-09	2.26904e-07
Zm00001eb090720	371.205	85.389	242.125	-2.08581	5.30151e-10	1.84638e-08
Zm00001eb091050	9.2995	1.04133	8.12311	-3.78185	0.0196367	0.0677095
Zm00001eb091060	2848.75	1104.85	2226.62	-1.28532	2.89514e-06	4.28185e-05
Zm00001eb091240	1440.65	633.128	1082.43	-1.00639	0.000131729	0.00113777
Zm00001eb091250	518.447	224.927	308.02	-1.28891	0.00104034	0.00635549
Zm00001eb091300	0	8.33063	5.54731	6.06194	0.0060034	0.0264689
Zm00001eb091410	0.774958	12.4959	5.60123	3.51406	0.0467831	0.130166
Zm00001eb091490	63.5466	190.563	117.045	1.06574	0.0185836	0.0649389
Zm00001eb091810	118.569	66.6451	95.9615	-1.01911	0.0199217	0.0685069
Zm00001eb091860	31.7733	88.513	62.644	1.41278	0.00600097	0.0264689
Zm00001eb091890	12.3993	114.546	53.5215	2.61624	2.73345e-05	0.000299495
Zm00001eb091960	28.6734	21.8679	32.7923	-1.67397	0.0429937	0.122391
Zm00001eb091980	210.014	126.001	231.06	-1.86427	0.000238482	0.00188682
Zm00001eb092050	695.137	35.4052	328.695	-3.45273	3.23506e-16	3.09937e-14
Zm00001eb092240	29.4484	63.5211	73.0592	1.39095	0.0237473	0.0784621
Zm00001eb092280	657.939	1380.8	1010.74	1.15397	2.87671e-06	4.25907e-05
Zm00001eb092450	1250.01	406.118	926.885	-1.4017	4.23988e-06	5.93012e-05
Zm00001eb092550	127.868	24.9919	66.6133	-2.54552	8.86162e-06	0.000112865
Zm00001eb092560	48.0474	185.357	92.7346	1.82021	0.000447578	0.00318721
Zm00001eb092640	659.489	227.01	606.708	-2.18496	1.28513e-08	3.35581e-07
Zm00001eb092770	162.741	28.1159	57.1369	-1.83785	0.0459058	0.128451
Zm00001eb093090	39.5229	258.25	144.365	1.96781	2.48395e-05	0.000275274
Zm00001eb093360	240.237	395.705	542.77	1.56369	0.00132847	0.0078294
Zm00001eb093470	0	10.4133	4.91309	5.88843	0.00955975	0.0386118
Zm00001eb093510	314.633	807.03	445.273	1.4989	0.000441603	0.00315426
Zm00001eb093550	750.159	1904.59	1242.27	1.22453	1.26688e-06	2.06879e-05
Zm00001eb093560	80.5956	2958.42	1800.8	5.14291	1.49951e-59	6.01325e-56
Zm00001eb093650	151.892	910.122	438.472	2.62957	4.75148e-12	2.44284e-10
Zm00001eb093670	120.119	1026.75	473.072	2.69464	3.32629e-14	2.40031e-12
Zm00001eb093680	147.242	362.382	217.879	1.24329	0.00104518	0.00638226
Zm00001eb093760	63.5466	182.233	106.747	1.71456	0.000347177	0.00258641
Zm00001eb093810	0	29.1572	8.44419	6.67242	0.00159314	0.00909227
Zm00001eb093890	238.687	601.888	454.896	1.15247	0.000167131	0.00139795
Zm00001eb093910	287.509	61.4384	205.476	-2.47831	9.29917e-11	3.71319e-09
Zm00001eb093970	5120.92	11219.3	8724.77	1.13564	9.83746e-07	1.65259e-05
Zm00001eb094230	11.6244	0	5.00577	-5.63529	0.0125982	0.0478717
Zm00001eb094240	1308.9	485.259	798.117	-1.14974	0.000131518	0.0011363
Zm00001eb094300	878.802	2873.03	1669.88	1.64626	1.42463e-09	4.58609e-08
Zm00001eb094330	4.64975	145.786	61.809	5.10389	1.62726e-11	7.51295e-10
Zm00001eb094410	38.7479	99.9676	61.1357	1.10693	0.0398024	0.115615
Zm00001eb094700	4224.3	2225.32	3387.89	-1.06536	5.56515e-06	7.55047e-05
Zm00001eb094890	564.944	124.959	291.293	-1.72026	7.88105e-06	0.000101996
Zm00001eb094970	878.802	364.465	592.781	-1.24722	3.39933e-06	4.89849e-05
Zm00001eb094980	0.774958	22.9092	12.1941	3.58001	0.00498498	0.0228016
Zm00001eb095020	554.095	263.456	456.011	-1.25956	3.03901e-05	0.00032729
Zm00001eb095140	73.621	5.20665	23.329	-2.45991	0.0406047	0.117301
Zm00001eb095480	905.926	349.887	607.861	-1.03473	0.000487037	0.00341316
Zm00001eb095550	88.3452	27.0746	56.5184	-2.07423	0.00035026	0.00260592
Zm00001eb095610	70.5212	19.7853	59.0064	-1.81979	0.00228999	0.0122088
Zm00001eb095650	24.7987	48.9425	33.7373	1.42485	0.0478846	0.132509
Zm00001eb095690	144.917	527.954	281.343	1.97239	8.99699e-07	1.53249e-05
Zm00001eb095770	1255.43	5916.83	2883.66	2.271	3.27155e-10	1.18958e-08
Zm00001eb095820	4407.96	14816	9974.11	1.28902	1.61156e-05	0.000189439
Zm00001eb095900	38.7479	131.207	90.7834	1.7843	7.78261e-05	0.000732614
Zm00001eb096110	2.32487	122.877	44.5291	5.28934	1.97317e-08	4.92782e-07
Zm00001eb096190	0	17.7026	5.55427	4.50373	0.0385522	0.112964
Zm00001eb096220	0.774958	11.4546	7.62441	3.31096	0.0291266	0.0915271
Zm00001eb096260	1506.52	3075.04	2198.49	1.0163	1.29187e-05	0.000157123
Zm00001eb096300	138.717	336.349	254.359	1.38647	1.8576e-05	0.000214146
Zm00001eb096350	57.3469	9.37196	30.9838	-2.83811	0.000245678	0.00193829
Zm00001eb096360	123.218	55.1904	96.8851	-1.04092	0.0189336	0.0658374
Zm00001eb096380	148.792	19.7853	93.4555	-2.74402	2.27718e-08	5.61217e-07
Zm00001eb096420	124.768	11.4546	75.9707	-3.14009	1.53709e-08	3.94546e-07
Zm00001eb096470	8.52454	1.04133	7.40445	-3.63791	0.028061	0.088865
Zm00001eb096680	2538.76	1498.47	2038.27	-1.10357	6.84145e-05	0.000657468
Zm00001eb096750	4266.14	1496.39	3185.68	-1.27109	7.98096e-06	0.000103051
Zm00001eb096770	0	29.1572	11.9088	7.16662	0.000102929	0.000923987
Zm00001eb096900	743.96	1405.79	948.754	1.05351	0.000703179	0.00462162
Zm00001eb096970	2306.28	9140.79	4872.37	2.02501	5.84141e-11	2.42207e-09
Zm00001eb097140	189.865	77.0583	133.685	-1.09569	0.00522652	0.0237094
Zm00001eb097310	73.621	220.762	152.809	1.21089	0.00256321	0.0133889
Zm00001eb097520	681.188	162.447	384.423	-1.77302	3.07321e-08	7.28616e-07
Zm00001eb097550	575.019	168.695	358.707	-1.85417	8.43939e-10	2.84396e-08
Zm00001eb097620	44.1726	110.381	103.626	1.86327	0.000217734	0.0017443
Zm00001eb097650	2104.79	673.74	1420.5	-1.346	9.6255e-07	1.62162e-05
Zm00001eb097800	2215.61	298.861	1057.98	-2.16706	7.08291e-09	1.96856e-07
Zm00001eb097830	695.912	163.489	535.317	-1.85574	1.03299e-06	1.72807e-05
Zm00001eb098040	569.594	1411	847.015	1.18505	0.000147684	0.00125739
Zm00001eb098080	47.2724	153.075	79.8771	1.32098	0.0151716	0.0553237
Zm00001eb098090	36.423	93.7196	66.6309	2.20569	0.0008643	0.00545821
Zm00001eb098120	15.4992	0	5.97446	-5.8922	0.00644808	0.0280583
Zm00001eb098170	51.9222	199.935	206.51	2.57175	2.88672e-07	5.55783e-06
Zm00001eb098180	38.7479	93.7196	100.493	1.99198	0.000325832	0.00244165
Zm00001eb098230	306.883	735.178	550.308	1.27156	3.08804e-06	4.52187e-05
Zm00001eb098420	11.6244	65.6037	38.6512	2.50358	0.00014283	0.00121903
Zm00001eb098480	3.87479	51.0251	25.6674	3.05397	0.00032912	0.00246431
Zm00001eb098570	27.8985	6.24797	23.9431	-2.5048	0.00437097	0.0205043
Zm00001eb098620	244.887	821.609	401.454	1.50506	0.000547529	0.00376893
Zm00001eb098640	36.423	109.34	79.7485	2.11283	4.7231e-05	0.0004764
Zm00001eb098700	513.797	88.513	414.507	-3.54912	2.94232e-14	2.15088e-12
Zm00001eb098790	1.54992	17.7026	7.70034	4.12194	0.0162365	0.0583652
Zm00001eb098870	65.8714	254.084	174.688	1.91538	2.45876e-07	4.80305e-06
Zm00001eb098880	3199.8	6008.47	4729.41	1.09736	3.2047e-06	4.65386e-05
Zm00001eb098960	538.596	162.447	303.186	-1.36032	0.000187822	0.00154388
Zm00001eb098970	336.332	188.481	370.831	-1.34153	0.00146131	0.00847352
Zm00001eb099000	42.6227	117.67	82.5932	1.26677	0.00655171	0.0284431
Zm00001eb099010	5.42471	68.7277	27.4622	3.93272	6.08013e-05	0.000593998
Zm00001eb099030	0.774958	30.1985	13.754	4.24272	0.00101125	0.00620478
Zm00001eb099040	0	26.0332	11.994	7.17619	8.99255e-05	0.000827546
Zm00001eb099070	144.917	442.565	273.565	1.58029	8.61141e-07	1.47038e-05
Zm00001eb099130	3.09983	60.3971	27.1867	2.97755	0.000785394	0.00504157
Zm00001eb099200	93.7699	44.7771	63.5865	-1.04925	0.0421654	0.12079
Zm00001eb099290	6.97462	44.7771	23.8043	2.89093	0.000740163	0.00481844
Zm00001eb099520	378.955	112.464	261.435	-1.4945	1.58208e-05	0.000186755
Zm00001eb099610	10758	4415.23	8111.34	-1.8428	1.10438e-08	2.93849e-07
Zm00001eb099620	30.2234	12.4959	24.3279	-1.60314	0.0442995	0.125066
Zm00001eb099710	33.3232	19.7853	70.0735	-2.7594	0.000789395	0.0050661
Zm00001eb099720	229.388	10.4133	126.72	-4.1835	2.91809e-17	3.44175e-15
Zm00001eb099730	96.8698	45.8185	74.7791	-1.16928	0.0146729	0.0539049
Zm00001eb099740	640.89	316.564	504.346	-1.27643	1.2336e-05	0.000150886
Zm00001eb099760	574.244	153.075	401.354	-1.70464	1.97197e-07	3.92033e-06
Zm00001eb099810	70.5212	52.0665	89.5958	-1.49397	0.0125246	0.0476779
Zm00001eb099840	398.328	161.406	362.633	-1.46004	0.000121507	0.00106256
Zm00001eb099910	866.403	3677.97	2008.7	1.78328	2.32624e-10	8.60341e-09
Zm00001eb099920	1254.66	1040.29	1642.98	-1.2551	0.00337958	0.016708
Zm00001eb099940	2.32487	22.9092	9.14322	2.85987	0.0353376	0.105742
Zm00001eb099980	413.053	1423.5	885.438	1.19705	0.000377743	0.00277436
Zm00001eb100000	37.198	99.9676	70.5647	1.44	0.00316972	0.0158888
Zm00001eb100010	55.797	3.12399	21.8429	-4.26353	0.000143543	0.00122363
Zm00001eb100020	15823.1	5519.04	10238.3	-1.1731	8.05216e-06	0.000103732
Zm00001eb100070	12.3993	51.0251	35.4365	2.15328	0.00150724	0.00870573
Zm00001eb100090	4.64975	54.1491	25.8023	3.08944	0.000246137	0.00194136
Zm00001eb100110	278.985	86.4303	181.064	-1.17449	0.00343457	0.0169283
Zm00001eb100320	17.0491	39.5705	35.8349	1.41857	0.0383276	0.112403
Zm00001eb100360	103.844	45.8185	65.998	-1.21936	0.0203304	0.0696479
Zm00001eb100380	68.1963	24.9919	38.0474	-1.54322	0.0260794	0.0840402
Zm00001eb100440	1157.79	2738.7	1782.27	1.42821	8.873e-07	1.51321e-05
Zm00001eb100470	0	15.6199	6.50347	6.29376	0.00284549	0.0145679
Zm00001eb100500	53.4721	126.001	105.867	1.98412	0.000102367	0.000919831
Zm00001eb100690	374.305	45.8185	308.962	-4.0746	1.25124e-16	1.2726e-14
Zm00001eb100700	309.208	144.745	270.151	-2.22675	4.84452e-05	0.000487247
Zm00001eb100710	3181.2	532.119	2321.63	-3.08629	4.99905e-23	1.06309e-20
Zm00001eb100730	79.0457	35.4052	55.9876	-1.38342	0.0118094	0.0454612
Zm00001eb100780	6.97462	266.58	111.749	4.73093	1.05417e-16	1.11667e-14
Zm00001eb100800	3659.35	481.094	2464.07	-3.52525	1.49813e-26	4.2054e-24
Zm00001eb100960	146.467	357.176	323.209	1.18054	0.00292772	0.0149127
Zm00001eb100990	0	11.4546	6.90575	6.37837	0.00210373	0.0114224
Zm00001eb101120	196.839	122.877	229.191	-1.73164	0.000499302	0.0034753
Zm00001eb101180	685.063	2225.32	1289.39	1.57007	1.53099e-08	3.93918e-07
Zm00001eb101280	1181.81	102.05	819.693	-3.372	5.97315e-19	7.98439e-17
Zm00001eb101420	898.176	276.994	763.546	-2.0033	6.61825e-09	1.85595e-07
Zm00001eb101450	5160.45	2711.62	4113.87	-1.0983	3.00733e-06	4.40837e-05
Zm00001eb101480	1025.27	323.853	643.13	-1.39684	8.54853e-07	1.46127e-05
Zm00001eb101500	1938.17	872.634	1253.61	-1.03292	0.000197113	0.00161223
Zm00001eb101510	8.52454	128.083	70.6093	3.18642	6.96178e-08	1.53394e-06
Zm00001eb101530	592.068	2479.4	1522.28	1.63858	3.22011e-08	7.60233e-07
Zm00001eb101690	0	10.4133	6.5929	3.6372	0.0424861	0.121434
Zm00001eb101750	12431.9	72587.9	39537.1	1.98666	1.05937e-10	4.17075e-09
Zm00001eb101830	43.3977	259.291	131.867	2.00989	1.04601e-05	0.000130433
Zm00001eb101840	2631.76	746.633	1936.26	-1.89701	3.14166e-12	1.69922e-10
Zm00001eb101880	632.366	309.275	396.195	-1.06496	0.00313283	0.0157448
Zm00001eb101900	0	10.4133	8.90267	4.1142	0.0137296	0.0512165
Zm00001eb101990	5803.66	23391.4	12502.9	1.95811	9.00283e-12	4.35721e-10
Zm00001eb102060	0	54.1491	19.5742	6.40741	0.000129249	0.00111911
Zm00001eb102080	0	42.6945	17.7341	3.43308	0.00770689	0.0324981
Zm00001eb102260	50.3723	182.233	131.59	1.65936	9.95791e-05	0.000898805
Zm00001eb102330	3.87479	66.6451	28.4701	3.5377	3.89968e-05	0.000406189
Zm00001eb102370	28.6734	6.24797	25.3703	-3.04988	0.000820485	0.00522738
Zm00001eb102500	4724.92	2223.24	3148.02	-1.00629	8.39635e-05	0.000779927
Zm00001eb102510	37.9729	355.093	169.607	3.34943	3.26632e-14	2.36922e-12
Zm00001eb102540	456.45	1168.37	697.758	1.66991	2.32051e-05	0.000260643
Zm00001eb102660	65.8714	22.9092	39.8326	-1.73357	0.00846651	0.0350795
Zm00001eb102750	0	30.1985	10.4368	6.97724	0.000300178	0.00228417
Zm00001eb102880	83.6955	12.4959	55.5173	-1.52264	0.028117	0.0889923
Zm00001eb102900	99.1946	31.2399	58.6448	-2.06447	0.000685313	0.00452859
Zm00001eb102980	148.017	76.017	131.65	-1.20485	0.00432556	0.0203388
Zm00001eb103100	50.3723	12.4959	98.523	-4.35162	2.7436e-07	5.31142e-06
Zm00001eb103110	257.286	37.4878	232.324	-4.01979	3.42618e-13	2.20083e-11
Zm00001eb103160	1050.07	337.391	699.511	-1.33487	3.92132e-06	5.52588e-05
Zm00001eb103170	2453.52	888.254	1795.98	-1.18975	2.56904e-05	0.000282917
Zm00001eb103180	192.965	102.05	179.631	-1.15817	0.0039556	0.0189158
Zm00001eb103210	69.7462	16.6613	45.4597	-1.894	0.00187678	0.0103953
Zm00001eb103250	553.32	209.307	403.936	-1.04383	0.00154979	0.00890204
Zm00001eb103310	212.339	563.359	431.302	1.34661	1.2406e-05	0.000151676
Zm00001eb103330	76.7209	8.33063	44.937	-2.12352	0.00273313	0.0140774
Zm00001eb103380	4062.33	1134.01	2778.69	-1.81853	6.06905e-14	4.21694e-12
Zm00001eb103410	101.52	14.5786	47.0293	-2.94665	2.30749e-05	0.000259406
Zm00001eb103490	3251.72	6282.34	4911.8	1.06733	2.45373e-06	3.6952e-05
Zm00001eb103650	106.169	322.812	200.554	1.85219	1.37009e-06	2.21415e-05
Zm00001eb103670	33.3232	321.771	152.738	2.88236	1.77149e-11	8.08578e-10
Zm00001eb103700	57.3469	204.1	117.751	1.35174	0.00265411	0.013741
Zm00001eb103710	0.774958	16.6613	6.66883	4.87803	0.014675	0.0539049
Zm00001eb104100	65.8714	7.2893	40.9931	-2.51045	0.000372569	0.00274211
Zm00001eb104110	55.797	19.7853	34.6433	-1.7705	0.0112586	0.0438213
Zm00001eb104250	163.516	19.7853	88.423	-2.36037	6.57972e-06	8.74937e-05
Zm00001eb104260	227.838	81.2237	150.414	-1.34399	0.000342121	0.00255417
Zm00001eb104300	179.79	113.505	165.264	-1.34579	0.00247166	0.0129929
Zm00001eb104360	298.359	167.654	226.055	-1.01377	0.00280282	0.0143835
Zm00001eb104410	1160.11	2630.4	1678.19	1.36975	1.29982e-05	0.000157885
Zm00001eb104430	511.472	2014.97	1199.23	1.6528	2.24923e-09	6.9079e-08
Zm00001eb104460	674.214	1703.61	1158.53	1.30427	6.21668e-08	1.38765e-06
Zm00001eb104470	6.19966	51.0251	22.5741	2.928	0.00120252	0.00717445
Zm00001eb104620	10.8494	36.4465	19.1732	1.78357	0.0497758	0.136358
Zm00001eb104630	8620.63	3914.36	7119.6	-1.5235	3.59349e-08	8.39907e-07
Zm00001eb104700	42.6227	3.12399	28.208	-2.89035	0.000881609	0.00555253
Zm00001eb104740	11.6244	136.414	59.0311	3.41987	7.71191e-08	1.68206e-06
Zm00001eb104980	275.885	577.938	427.683	1.15495	3.7365e-05	0.000391079
Zm00001eb105020	2114.86	950.733	1523.84	-1.0337	1.56011e-05	0.000184513
Zm00001eb105030	642.44	236.382	351.883	-1.19522	0.00255631	0.0133603
Zm00001eb105080	55.022	26.0332	57.901	-1.34662	0.0299647	0.0936034
Zm00001eb105140	4.64975	20.8266	11.776	2.31997	0.0394524	0.114838
Zm00001eb105350	15.4992	73.9344	40.4689	2.12383	0.000911872	0.00570474
Zm00001eb105400	44.1726	0	19.8619	-3.41883	0.00429795	0.0202327
Zm00001eb105430	10.0745	14.5786	20.7305	2.009	0.0424104	0.121306
Zm00001eb105530	841.604	2150.34	1484.08	1.39871	2.75774e-09	8.3599e-08
Zm00001eb105690	13.1743	54.1491	26.831	2.34457	0.00655858	0.0284641
Zm00001eb105770	823.005	315.523	603.733	-1.77987	1.17406e-08	3.09456e-07
Zm00001eb105800	1332.15	2745.98	1593.58	1.05751	0.00627076	0.0273971
Zm00001eb105830	3571.01	9924.91	6191.41	1.53622	1.73724e-09	5.46704e-08
Zm00001eb105840	20.1489	55.1904	29.0187	1.60112	0.0473821	0.131481
Zm00001eb105870	1188.79	261.374	706.023	-2.29678	2.82047e-17	3.34065e-15
Zm00001eb105950	53.4721	203.059	96.3119	2.12474	0.000584218	0.00397373
Zm00001eb105970	6.19966	163.489	68.643	3.71439	1.1943e-08	3.13906e-07
Zm00001eb106130	420.027	1086.11	599.605	1.07852	0.00483015	0.0222529
Zm00001eb106250	250.311	54.1491	147.951	-1.97792	4.22614e-07	7.76388e-06
Zm00001eb106370	1463.9	520.665	1041.41	-1.19692	2.89132e-05	0.000313973
Zm00001eb106380	2144.31	546.698	1000.99	-1.60182	0.000136364	0.00117239
Zm00001eb106390	247.987	60.3971	119.09	-1.79611	0.000390313	0.00285399
Zm00001eb106450	1111.29	2977.16	1989.29	1.33798	8.74469e-09	2.38322e-07
Zm00001eb106470	18.599	79.141	44.4091	2.39588	0.000258101	0.00201983
Zm00001eb106510	111.594	49.9838	76.457	-1.02614	0.0311999	0.0964019
Zm00001eb106600	46.4975	296.779	126.712	2.54479	2.30628e-06	3.50892e-05
Zm00001eb106660	173.591	104.133	162.605	-1.08551	0.00717645	0.0306575
Zm00001eb106700	0	12.4959	3.99015	5.59074	0.0248605	0.0810993
Zm00001eb106710	7.74958	65.6037	28.7847	2.51832	0.00166643	0.00943665
Zm00001eb106720	1790.15	4117.41	2713.28	1.40403	1.02086e-06	1.71289e-05
Zm00001eb106770	2161.36	6470.82	3643.73	1.6535	3.01864e-07	5.77223e-06
Zm00001eb106870	1.54992	11.4546	7.52943	2.87111	0.0461965	0.128931
Zm00001eb107010	99.9696	281.159	175.178	1.4878	4.9207e-05	0.000493846
Zm00001eb107170	1825.8	4788.03	2974.26	1.46144	9.50774e-08	2.04046e-06
Zm00001eb107190	2456.62	7048.76	3739.22	1.40893	9.13086e-05	0.000836802
Zm00001eb107240	3.87479	113.505	45.4345	4.62488	1.21453e-08	3.1833e-07
Zm00001eb107320	211.564	81.2237	142.014	-1.59272	6.07273e-05	0.00059355
Zm00001eb107520	503.723	2464.83	1435.35	1.92669	7.97556e-12	3.90719e-10
Zm00001eb107550	254.961	611.26	418.237	1.26599	7.41476e-06	9.68092e-05
Zm00001eb107610	2.32487	17.7026	8.99644	2.83099	0.0318541	0.0979919
Zm00001eb107640	258.836	709.145	544.123	1.06723	0.00195449	0.0107304
Zm00001eb107730	181.34	462.35	336.043	1.71245	2.80046e-07	5.41404e-06
Zm00001eb107740	20.9239	71.8517	45.084	2.06412	0.000854972	0.00541026
Zm00001eb107770	340.207	66.6451	215.411	-2.69286	6.10997e-13	3.7124e-11
Zm00001eb107830	3.09983	21.8679	11.3864	2.93937	0.0140494	0.0521391
Zm00001eb107940	43.3977	81.2237	81.7858	1.24925	0.0174502	0.0617993
Zm00001eb107990	9108.08	3221.87	7059.49	-1.86479	8.57344e-12	4.17097e-10
Zm00001eb108140	185.99	45.8185	128.056	-1.77028	3.84283e-05	0.000401012
Zm00001eb108150	82.1456	32.2812	57.0053	-1.1992	0.0249756	0.0813706
Zm00001eb108230	810.606	364.465	887.983	-1.51867	0.000289766	0.00221975
Zm00001eb108370	24.7987	5.20665	13.118	-2.11939	0.0492576	0.135281
Zm00001eb108460	56.5719	197.853	120.772	2.09289	2.35562e-06	3.56711e-05
Zm00001eb108500	0	11.4546	4.30726	5.69998	0.0169194	0.0602951
Zm00001eb108510	10.0745	9.37196	27.2494	-2.89056	0.0103365	0.0410987
Zm00001eb108590	205.364	484.218	369.484	1.1838	8.24882e-05	0.000769534
Zm00001eb108600	64.3215	405.077	238.48	2.42358	3.15221e-12	1.69932e-10
Zm00001eb108640	3837.59	1658.84	2996.19	-1.04463	7.90913e-05	0.000742979
Zm00001eb108680	678.088	202.018	503.38	-1.98763	9.77889e-11	3.88815e-09
Zm00001eb108790	38.7479	13.5373	26.8767	-2.07924	0.00950443	0.0384381
Zm00001eb108820	1621.21	6468.74	3469.59	2.01566	2.25733e-11	1.0058e-09
Zm00001eb108890	119.344	12.4959	81.8826	-2.8437	6.78832e-07	1.18504e-05
Zm00001eb108930	1714.21	637.293	1386.21	-1.29708	3.03959e-05	0.00032729
Zm00001eb108950	681.963	92.6783	474.704	-2.78719	1.7e-14	1.28627e-12
Zm00001eb108970	13.9492	65.6037	43.8257	2.48205	8.44394e-05	0.00078357
Zm00001eb109040	378.18	137.455	303.893	-1.22154	0.00101472	0.00622197
Zm00001eb109110	1501.09	1141.3	1727.46	-1.0741	0.00371671	0.018013
Zm00001eb109140	354.931	142.662	276.889	-1.32533	6.37154e-05	0.000617809
Zm00001eb109300	1863	639.376	1183.09	-1.35041	1.55958e-07	3.1793e-06
Zm00001eb109350	7.74958	200.976	76.9326	3.69163	2.5365e-08	6.1487e-07
Zm00001eb109440	2803.02	5952.24	5006.13	1.06191	8.94585e-05	0.000824152
Zm00001eb109450	569.594	153.075	340.927	-1.69697	4.34408e-08	9.97894e-07
Zm00001eb109490	1074.09	492.549	800.527	-1.0467	3.98962e-05	0.000413409
Zm00001eb109620	5927.65	12816.7	7095.78	1.06976	0.00773908	0.0326143
Zm00001eb109670	77.4958	43.7358	64.9267	-1.23599	0.0197693	0.068058
Zm00001eb109680	2520.16	1194.4	2158.73	-1.07096	0.000171213	0.00142657
Zm00001eb109750	16.2741	6.24797	19.0947	-2.76452	0.00901397	0.0368771
Zm00001eb109860	258.061	37.4878	151.366	-1.845	0.00023082	0.0018324
Zm00001eb109890	1081.84	2386.73	1569.51	1.14853	1.80765e-05	0.000209421
Zm00001eb109990	3.87479	62.4797	22.0743	4.34584	0.000313057	0.00236782
Zm00001eb110110	1.54992	27.0746	9.72835	3.78594	0.00995224	0.0398814
Zm00001eb110130	709.087	35.4052	402.39	-4.45706	1.46948e-38	1.08552e-35
Zm00001eb110210	43.3977	120.794	71.0218	1.07259	0.0425468	0.121511
Zm00001eb110230	688.163	137.455	409.709	-1.7533	1.24842e-06	2.04591e-05
Zm00001eb110240	354.156	9819.73	4258.44	4.24941	5.79609e-41	5.24845e-38
Zm00001eb110260	34.8731	8.33063	19.121	-1.87446	0.0363613	0.10802
Zm00001eb110270	518.447	1723.4	1111.96	1.59729	1.3038e-10	5.03643e-09
Zm00001eb110590	6500.35	14064.2	8953.1	1.09947	9.07571e-05	0.000833777
Zm00001eb110620	26.3486	101.009	50.5536	2.00704	0.00193272	0.0106337
Zm00001eb110700	121.668	385.292	264.169	1.45213	1.27739e-05	0.000155498
Zm00001eb110760	251.086	566.483	429.197	1.19953	2.22817e-05	0.000251294
Zm00001eb110840	940.024	4606.84	2605.58	2.28333	1.97226e-21	3.504e-19
Zm00001eb110890	210.789	1066.32	493.689	2.0545	2.14706e-07	4.23245e-06
Zm00001eb110980	249.537	672.699	399.484	1.42454	2.22737e-05	0.000251294
Zm00001eb111010	3.09983	197.853	75.7767	5.00966	5.64e-12	2.86812e-10
Zm00001eb111040	11.6244	316.564	141.917	4.82795	5.17123e-21	8.85131e-19
Zm00001eb111230	8422.24	17174.6	12491.1	1.43747	2.45882e-06	3.70089e-05
Zm00001eb111370	226.288	77.0583	159.168	-1.67029	7.07967e-06	9.32583e-05
Zm00001eb111380	134.068	43.7358	92.1405	-1.46636	0.00112404	0.0067841
Zm00001eb111390	938.474	230.134	662.275	-2.19414	4.07739e-14	2.88304e-12
Zm00001eb111400	11186.5	5188.94	7954.48	-1.00702	6.45265e-06	8.60486e-05
Zm00001eb111480	81.3706	23.9506	57.4058	-1.78413	0.00116332	0.00697473
Zm00001eb111590	2958.01	691.442	2665.02	-2.86074	2.62965e-14	1.94768e-12
Zm00001eb111650	597.493	1313.12	1065.5	1.11439	5.06261e-05	0.000505379
Zm00001eb111690	366.555	106.216	231.839	-1.77103	7.13653e-08	1.5663e-06
Zm00001eb111800	231.712	699.773	341.744	1.49414	0.00162636	0.00925282
Zm00001eb111810	1102.77	2430.46	1848.77	1.12336	2.234e-06	3.40448e-05
Zm00001eb111820	6.19966	67.6864	26.7919	3.53313	0.000176899	0.00146828
Zm00001eb111870	500.623	227.01	425.84	-1.62605	2.67384e-06	4.01162e-05
Zm00001eb112030	78.2708	329.06	198.475	2.09194	1.49005e-09	4.75309e-08
Zm00001eb112080	574.244	268.663	460.67	-1.32191	9.23403e-06	0.000117037
Zm00001eb112110	728.461	309.275	590.294	-1.42791	1.59685e-06	2.5368e-05
Zm00001eb112120	537.821	230.134	437.312	-1.54522	1.29959e-06	2.11482e-05
Zm00001eb112170	85.2454	132.249	116.815	1.05664	0.0149335	0.0546115
Zm00001eb112180	37.198	8.33063	26.9198	-3.16869	0.000546617	0.00376357
Zm00001eb112330	1.54992	1694.24	859.444	6.29058	0.000198515	0.00162015
Zm00001eb112420	530.071	1080.9	720.225	1.0747	0.000288116	0.00220975
Zm00001eb112540	690.488	1340.19	962.005	1.17605	3.7344e-05	0.000391005
Zm00001eb112660	219.313	22.9092	142.365	-3.25471	3.49835e-13	2.23186e-11
Zm00001eb112700	27.1235	224.927	109.969	2.82538	8.15403e-10	2.77109e-08
Zm00001eb112720	2.32487	31.2399	12.617	2.77697	0.0195066	0.0673767
Zm00001eb112750	1506.52	533.16	1104.32	-1.38595	2.9372e-07	5.6357e-06
Zm00001eb112950	232.487	24.9919	143.424	-1.92821	0.000935051	0.00582379
Zm00001eb112970	263.486	83.3063	281.758	-2.77547	3.66048e-08	8.53433e-07
Zm00001eb113050	7.74958	439.441	160.88	4.34325	3.58162e-12	1.90416e-10
Zm00001eb113130	87.5703	27.0746	63.4901	-1.4022	0.00941027	0.0381397
Zm00001eb113160	10.8494	133.29	65.0382	3.79893	4.25281e-10	1.5053e-08
Zm00001eb113200	193.74	97.8849	205.056	-1.1574	0.0112349	0.0437472
Zm00001eb113300	507.598	129.125	376.946	-1.75353	1.65043e-06	2.60716e-05
Zm00001eb113370	24.0237	92.6783	50.3306	1.836	0.00190036	0.0104989
Zm00001eb113380	1239.16	340.515	887.534	-1.75208	2.87686e-09	8.67416e-08
Zm00001eb113400	234.037	170.778	269.521	-1.21385	0.00582845	0.0258427
Zm00001eb113490	320.058	4098.67	2281.9	3.49819	5.18071e-41	4.84759e-38
Zm00001eb113650	1.54992	0	4.32437	-5.41328	0.0334029	0.101467
Zm00001eb113840	186.765	88.513	153.149	-1.34524	0.000589118	0.0039993
Zm00001eb113920	14960.6	4428.77	7817.52	-1.22837	0.00077283	0.00498601
Zm00001eb113940	284.41	1340.19	918.125	2.03796	6.76867e-11	2.77783e-09
Zm00001eb114030	232.487	395.705	317.811	1.1394	0.000785044	0.00504048
Zm00001eb114050	0	8.33063	3.81499	5.52365	0.0246366	0.0805654
Zm00001eb114060	392.904	1268.34	805.209	1.45559	7.04193e-08	1.55038e-06
Zm00001eb114110	11.6244	94.7609	45.4154	2.2081	0.00107541	0.00653839
Zm00001eb114130	174.366	59.3558	158.009	-1.74981	0.000135493	0.00116562
Zm00001eb114150	412.278	174.943	278.588	-1.20137	0.000129647	0.00112187
Zm00001eb114500	51.1472	19.7853	35.7381	-1.45096	0.0268898	0.0859395
Zm00001eb114710	45.7225	18.7439	38.8458	-1.66241	0.0125481	0.0477286
Zm00001eb114850	5.42471	51.0251	24.7426	3.56032	0.000101223	0.000911645
Zm00001eb114950	3.09983	169.737	72.2124	4.94052	1.20319e-12	7.00722e-11
Zm00001eb114960	0	13.5373	5.40537	6.02721	0.00670406	0.028979
Zm00001eb115200	427.002	157.241	323.381	-1.24702	0.000200605	0.00163223
Zm00001eb115220	355.706	774.749	540.096	1.08298	6.35962e-05	0.000617008
Zm00001eb115280	15.4992	79.141	53.5292	1.92866	0.00135464	0.0079586
Zm00001eb115490	2710.8	5367.01	3580.33	1.02551	0.000211096	0.00170278
Zm00001eb116200	2135.01	576.896	1614.13	-1.84488	1.72125e-09	5.42281e-08
Zm00001eb116210	613.767	194.729	529.468	-1.57626	4.39556e-05	0.000447055
Zm00001eb116220	0.774958	169.737	61.3948	8.10093	1.1196e-07	2.35919e-06
Zm00001eb116230	6718.89	14107.9	8221.47	1.32851	0.00165686	0.00939779
Zm00001eb116340	318.508	1214.19	684.069	1.51704	1.88961e-06	2.94032e-05
Zm00001eb116360	11.6244	91.637	55.9733	2.7365	3.19741e-06	4.65049e-05
Zm00001eb116470	358.031	1567.2	828.923	1.80222	8.29338e-09	2.26904e-07
Zm00001eb116500	45.7225	15.6199	32.8943	-2.01395	0.00513884	0.0233872
Zm00001eb116530	455.675	1153.79	760.531	1.02332	0.000379543	0.0027854
Zm00001eb116650	986.522	379.044	631.231	-1.1141	0.00013289	0.00114643
Zm00001eb116730	643.99	318.647	553.857	-1.03556	0.000755553	0.00490271
Zm00001eb116790	0	5.20665	3.32271	5.32266	0.0389892	0.113841
Zm00001eb116830	2398.5	975.725	1526.72	-1.1108	3.65145e-05	0.000383464
Zm00001eb116850	5099.22	1827.53	3065.19	-1.33797	6.66337e-07	1.1654e-05
Zm00001eb116930	4968.26	2464.83	3422.66	-1.11837	1.85323e-05	0.00021373
Zm00001eb116940	678.863	232.216	544.877	-1.62069	6.07902e-07	1.07662e-05
Zm00001eb116950	904.376	276.994	665.758	-1.28008	0.000240517	0.00190131
Zm00001eb117110	33.3232	300.944	159.053	2.48121	3.72e-08	8.65154e-07
Zm00001eb117350	4509.48	996.552	3746.55	-2.86706	2.14899e-16	2.12878e-14
Zm00001eb117420	26.3486	58.3144	34.5256	1.55442	0.0452244	0.127051
Zm00001eb117480	381.279	147.869	227.693	-1.16822	0.00178812	0.00998693
Zm00001eb117500	124.768	546.698	314.247	2.16585	8.44227e-12	4.11429e-10
Zm00001eb117560	23.2487	62.4797	48.2305	2.06596	0.00113161	0.00682281
Zm00001eb117600	611.442	263.456	439.928	-1.31772	2.7435e-06	4.09642e-05
Zm00001eb117610	23.2487	610.219	229.681	4.235	2.24112e-17	2.6657e-15
Zm00001eb117620	2.32487	102.05	34.1254	4.89546	2.12325e-06	3.26406e-05
Zm00001eb117690	172.041	59.3558	130.289	-1.60874	8.99743e-05	0.000827546
Zm00001eb117850	2073.79	5310.78	3492.03	1.30284	2.14476e-08	5.31851e-07
Zm00001eb117900	1097.34	367.589	809.771	-1.13628	0.000730076	0.00476161
Zm00001eb118060	147.242	99.9676	128.757	-1.16022	0.0117072	0.0451867
Zm00001eb118070	1257.76	342.597	865.803	-1.60898	9.03744e-08	1.94697e-06
Zm00001eb118600	99.1946	44.7771	77.436	-1.04036	0.0295613	0.0926031
Zm00001eb118850	1044.64	381.126	658.618	-1.19739	3.35794e-05	0.000357183
Zm00001eb118970	511.472	122.877	370.473	-1.84621	2.87764e-07	5.54415e-06
Zm00001eb119080	77.4958	304.068	171.665	1.63196	2.74972e-05	0.000300808
Zm00001eb119090	48.8224	154.117	89.6851	1.22682	0.0116602	0.0450659
Zm00001eb119110	2.32487	43.7358	22.9064	3.31033	0.000370995	0.00273195
Zm00001eb119120	20.9239	153.075	82.2407	2.77604	1.53765e-08	3.94546e-07
Zm00001eb119290	11.6244	59.3558	33.257	2.027	0.00360631	0.0176149
Zm00001eb119350	27.1235	8.33063	16.8424	-2.06412	0.0328052	0.100161
Zm00001eb119430	268.135	490.466	405.271	1.79038	0.000242997	0.00191929
Zm00001eb119610	27202.6	9255.33	18666.1	-1.48387	2.2781e-11	1.01185e-09
Zm00001eb119650	85.2454	746.633	349.494	2.91075	2.44665e-16	2.38472e-14
Zm00001eb119680	27.1235	63.5211	50.9557	2.07567	0.0018556	0.0102983
Zm00001eb119910	3491.96	7162.26	5606.71	1.32313	1.592e-07	3.24068e-06
Zm00001eb120000	37.9729	128.083	109.521	2.47939	1.25403e-06	2.05259e-05
Zm00001eb120160	76.7209	330.101	173.098	2.08997	3.34304e-07	6.31936e-06
Zm00001eb120190	3088.21	1010.09	1834.7	-1.25083	1.80918e-05	0.000209511
Zm00001eb120250	135.618	323.853	166.128	1.22605	0.0240098	0.0790734
Zm00001eb120310	17.824	68.7277	34.7615	2.229	0.00398255	0.0190223
Zm00001eb120340	3.09983	27.0746	14.7091	3.34736	0.00238468	0.0126136
Zm00001eb120430	82.1456	207.224	113.55	1.2906	0.0105931	0.0418245
Zm00001eb120590	157.316	63.5211	170.325	-1.95251	0.000106663	0.000954157
Zm00001eb120600	211.564	90.5956	176.562	-1.06904	0.00723024	0.0308356
Zm00001eb120690	21.6988	148.91	117.01	2.19163	0.000141528	0.00120926
Zm00001eb120710	194.514	20.8266	116.039	-2.88662	6.408e-10	2.2044e-08
Zm00001eb120750	1884.7	782.038	1462.63	-1.4558	1.93968e-08	4.85716e-07
Zm00001eb120770	10.8494	9.37196	24.3987	-2.18989	0.0362815	0.107865
Zm00001eb120780	10.0745	64.5624	33.0163	2.127	0.00327607	0.0162881
Zm00001eb120810	636.241	1862.94	1225.9	1.60372	3.593e-11	1.54929e-09
Zm00001eb120990	343.306	62.4797	276.035	-3.33165	3.00281e-13	1.93774e-11
Zm00001eb121020	1.54992	215.555	79.395	7.49542	2.24923e-10	8.34059e-09
Zm00001eb121060	75.9459	498.797	222.952	2.3011	1.71573e-07	3.46392e-06
Zm00001eb121070	726.136	2250.31	1176.82	1.36203	0.00019523	0.00159869
Zm00001eb121200	23.2487	65.6037	42.4233	1.41261	0.0193426	0.0668923
Zm00001eb121220	17.824	68.7277	36.0999	1.39696	0.0464074	0.129376
Zm00001eb121260	5.42471	79.141	33.1627	3.66512	7.82608e-06	0.000101378
Zm00001eb121290	69.7462	15.6199	34.2547	-1.8708	0.0100945	0.0403133
Zm00001eb121510	743.96	2724.12	1495.77	1.8624	5.91438e-10	2.04966e-08
Zm00001eb121600	413.053	47.9011	239.435	-2.66143	6.86157e-12	3.41509e-10
Zm00001eb121660	10.0745	214.514	99.2712	3.69365	5.80509e-12	2.93637e-10
Zm00001eb121670	355.706	1239.18	668.462	1.62969	7.4766e-07	1.29633e-05
Zm00001eb121680	364.23	17119.4	6308.18	5.15284	1.27904e-40	1.088e-37
Zm00001eb121690	217.763	14804.6	5274.12	5.6234	4.66337e-43	5.4544e-40
Zm00001eb121740	75.1709	264.498	144.813	1.50818	0.000373791	0.00274966
Zm00001eb121900	6072.57	56046.4	24586	2.74916	1.65221e-16	1.6505e-14
Zm00001eb121910	494.423	2727.24	1333.95	2.29512	4.65588e-13	2.87875e-11
Zm00001eb121950	436.301	32.2812	247.378	-4.00934	7.54501e-26	2.01711e-23
Zm00001eb121960	447.151	26.0332	275.378	-4.25328	1.66504e-27	5.02575e-25
Zm00001eb121970	120.893	10.4133	61.2512	-3.11734	1.48213e-07	3.03022e-06
Zm00001eb122030	34.8731	156.199	73.4904	2.43434	0.000226159	0.00180202
Zm00001eb122120	677.313	1669.25	1079.87	1.29459	9.49134e-07	1.605e-05
Zm00001eb122130	0	13.5373	4.25048	5.68201	0.0205475	0.0701518
Zm00001eb122150	6.97462	35.4052	19.3877	2.27303	0.0107086	0.04216
Zm00001eb122220	497.523	206.183	304.797	-1.08429	0.00192405	0.0105985
Zm00001eb122300	251.861	48.9425	115.305	-2.48547	8.79744e-06	0.000112251
Zm00001eb122320	53.4721	168.695	114.965	1.42904	0.000666778	0.00442799
Zm00001eb122440	526.197	1195.45	819.285	1.20908	2.91127e-06	4.30117e-05
Zm00001eb122450	0.774958	6.24797	6.37527	4.80802	0.0193348	0.0668737
Zm00001eb122460	677.313	208.266	453.464	-1.73735	4.83146e-10	1.6953e-08
Zm00001eb122550	630.816	175.985	332.748	-1.60442	1.68916e-05	0.000197157
Zm00001eb122580	92.22	49.9838	79.9072	-1.21271	0.0131235	0.0494163
Zm00001eb122620	298.359	1311.03	600.248	1.39236	0.00364822	0.017764
Zm00001eb122740	836.18	3759.2	2224.71	2.18297	7.18998e-21	1.20137e-18
Zm00001eb122810	781.933	1643.22	1146.24	1.06246	2.13336e-05	0.000242236
Zm00001eb122960	40.2978	122.877	81.135	1.14959	0.0195571	0.0675013
Zm00001eb123270	399.878	145.786	317.226	-1.79753	1.82413e-07	3.66012e-06
Zm00001eb123330	98.4197	46.8598	69.5214	-1.41387	0.0070653	0.0302655
Zm00001eb123370	182.115	524.83	412.041	1.80386	2.44971e-08	5.96926e-07
Zm00001eb123820	105.394	71.8517	96.4888	-1.42902	0.0104092	0.0412944
Zm00001eb124100	155.767	26.0332	104.661	-3.53371	7.9298e-09	2.17806e-07
Zm00001eb124110	28.6734	13.5373	30.1848	-2.09503	0.0106845	0.0420899
Zm00001eb124170	1040.77	555.028	756.189	-1.02807	0.000159376	0.00134189
Zm00001eb124190	39.5229	120.794	87.0873	1.10659	0.0270388	0.0862999
Zm00001eb124240	0	10.4133	5.77926	6.12183	0.00479103	0.0220945
Zm00001eb124390	11144.7	5088.97	8185.76	-1.07164	1.02603e-06	1.72053e-05
Zm00001eb124490	13.1743	48.9425	32.5898	2.16443	0.00210908	0.0114448
Zm00001eb124520	4048.38	7340.33	4829.48	1.06992	0.00170364	0.00960567
Zm00001eb124550	106.944	430.069	218.138	1.40737	0.00164748	0.00934837
Zm00001eb124740	46.4975	17.7026	32.1127	-1.61496	0.0205697	0.0701936
Zm00001eb124780	121.668	205.142	187.531	1.27189	0.00156451	0.00896272
Zm00001eb124820	269.685	87.4716	209.813	-1.22655	0.00315328	0.0158262
Zm00001eb124860	37.198	12.4959	29.8773	-1.58857	0.0310164	0.0959725
Zm00001eb124930	13.9492	415.49	182.584	4.04936	3.80487e-17	4.41349e-15
Zm00001eb124940	3935.24	68226.8	28041.7	3.42613	4.50503e-21	7.8547e-19
Zm00001eb124950	794.332	12010.7	6961	2.89637	1.31647e-10	5.06921e-09
Zm00001eb124960	1346.1	21029.6	10985.8	2.87901	3.72553e-11	1.59907e-09
Zm00001eb125030	95.3198	5529.46	2730.61	5.03762	1.86707e-38	1.31026e-35
Zm00001eb125080	33.3232	113.505	72.9017	1.83482	0.000171273	0.00142665
Zm00001eb125120	8306.78	1187.12	5816.37	-3.17665	7.87246e-29	2.86997e-26
Zm00001eb125140	1140.74	3896.65	2278.59	1.39477	1.12491e-06	1.86664e-05
Zm00001eb125240	1.54992	18.7439	6.22834	3.81552	0.0457202	0.128085
Zm00001eb125250	1.54992	16.6613	9.38227	2.83457	0.0300781	0.0938136
Zm00001eb125330	9900.09	2492.94	6995.56	-1.83366	8.62714e-11	3.45961e-09
Zm00001eb125340	1701.81	526.912	1125.33	-1.5098	4.23452e-09	1.22924e-07
Zm00001eb125350	61.2217	111.422	79.3557	1.29003	0.0153258	0.0557339
Zm00001eb125730	34.0982	4.16532	21.2716	-2.7438	0.00256422	0.0133892
Zm00001eb125820	1942.04	873.675	1590.59	-1.05685	0.000167697	0.00140144
Zm00001eb125930	6920.38	4008.08	6124.44	-1.38571	1.49075e-05	0.000177393
Zm00001eb125980	139.492	77.0583	127.942	-1.99164	0.000839768	0.00532846
Zm00001eb125990	626.941	1836.9	1168.8	1.00881	0.00176021	0.00986082
Zm00001eb126180	1072.54	209.307	607.492	-1.85041	2.11e-08	5.24157e-07
Zm00001eb126230	331.682	1024.67	566.413	1.6498	2.92696e-06	4.31753e-05
Zm00001eb126240	26.3486	105.174	55.2171	2.44862	0.000427512	0.00307237
Zm00001eb126320	0.774958	19.7853	7.44982	5.04167	0.0101562	0.0404907
Zm00001eb126330	42.6227	206.183	114.59	1.72914	0.000169024	0.00141001
Zm00001eb126340	2924.69	6674.92	4613.94	1.24693	6.34499e-08	1.41133e-06
Zm00001eb126380	463.425	164.53	370.633	-1.89029	3.84504e-08	8.90545e-07
Zm00001eb126390	290.609	12.4959	159.055	-4.47116	5.40043e-22	1.03126e-19
Zm00001eb126420	37.198	11.4546	26.4412	-1.50256	0.0483636	0.133518
Zm00001eb126460	44.1726	72.893	56.3271	1.12797	0.047075	0.130836
Zm00001eb126560	10.8494	18.7439	21.6243	1.79577	0.0484014	0.133547
Zm00001eb126570	1074.09	329.06	661.362	-1.34344	7.67799e-06	9.97634e-05
Zm00001eb126670	117.019	15.6199	67.0963	-1.64519	0.0113532	0.0441161
Zm00001eb126880	110.819	32.2812	80.0528	-1.18272	0.0264375	0.0848273
Zm00001eb126910	242.562	480.053	376.246	1.19705	6.40423e-05	0.000620549
Zm00001eb126930	1832.78	796.617	1355.92	-1.22687	2.67944e-07	5.20157e-06
Zm00001eb126940	12.3993	30.1985	29.9411	1.84718	0.0169944	0.0604934
Zm00001eb126950	1708.78	767.459	1459.71	-1.04101	0.000686803	0.00453523
Zm00001eb127010	1723.51	6398.97	3650.8	1.84299	9.13005e-13	5.42986e-11
Zm00001eb127020	368.105	947.609	661.031	1.3167	3.31346e-07	6.2719e-06
Zm00001eb127030	93.7699	230.134	167.722	1.43592	6.98638e-05	0.000669791
Zm00001eb127170	0	9.37196	4.36404	5.71754	0.0152135	0.0554259
Zm00001eb127230	1188.01	751.84	1015.93	-1.03972	0.00034907	0.00259914
Zm00001eb127330	9.2995	0	3.89963	-5.27545	0.0305902	0.0949571
Zm00001eb127380	31.7733	77.0583	77.2875	2.0162	0.00045844	0.00325218
Zm00001eb127510	77.4958	55.1904	130.808	-1.34601	0.0348893	0.104746
Zm00001eb127570	28.6734	172.861	84.8986	2.6794	4.3309e-07	7.94075e-06
Zm00001eb127590	14.7242	115.588	68.7991	2.90409	5.22383e-08	1.18639e-06
Zm00001eb127680	4139.83	11424.4	7005.04	1.68685	3.50622e-08	8.20878e-07
Zm00001eb127770	9006.56	56813.9	29565	2.5251	8.09104e-25	2.02789e-22
Zm00001eb127780	603.692	1366.22	971.353	1.06878	1.65579e-05	0.000193665
Zm00001eb127920	394.454	846.6	575.358	1.18013	4.00127e-05	0.000414005
Zm00001eb127940	167.391	46.8598	96.9215	-1.85753	4.9735e-05	0.000498789
Zm00001eb128080	339.432	90.5956	207.688	-2.23951	1.01734e-08	2.73311e-07
Zm00001eb128250	103.069	35.4052	74.8282	-1.09807	0.0329377	0.100433
Zm00001eb128320	461.1	95.8023	293.947	-2.0525	9.31181e-10	3.10442e-08
Zm00001eb128340	196.839	92.6783	159.675	-1.09582	0.00367481	0.0178624
Zm00001eb128550	111.594	48.9425	85.8028	-1.14879	0.0120904	0.0463269
Zm00001eb128580	2.32487	24.9919	8.56152	3.68923	0.0265293	0.0850216
Zm00001eb128590	1290.31	3597.79	2307.92	1.51052	4.38144e-10	1.54318e-08
Zm00001eb128650	19.374	43.7358	32.1819	1.52624	0.0285733	0.0901315
Zm00001eb128700	176.69	88.513	169.081	-1.25672	0.0032148	0.0160574
Zm00001eb128930	330.907	1164.21	599.843	1.59496	1.27707e-05	0.000155498
Zm00001eb129030	211.564	467.557	409.755	1.01014	0.00444166	0.0207803
Zm00001eb129050	7579.09	3040.68	4359.36	-1.09627	0.000768688	0.00496271
Zm00001eb129060	75.9459	18.7439	35.8245	-1.70211	0.0219274	0.0737684
Zm00001eb129110	35.6481	104.133	57.7539	1.5451	0.00782147	0.0329072
Zm00001eb129200	61.9966	31.2399	55.3822	-1.16667	0.0390815	0.114027
Zm00001eb129360	424.677	199.935	334.943	-1.12221	0.000224422	0.00179276
Zm00001eb129600	13.9492	46.8598	34.1264	1.78638	0.00863273	0.0356681
Zm00001eb129750	0	72.893	28.8797	6.98134	1.05554e-05	0.000131339
Zm00001eb129830	6.19966	869.51	346.726	7.01931	2.8829e-35	1.72183e-32
Zm00001eb130020	127.868	0	99.1566	-9.93877	1.16462e-10	4.54686e-09
Zm00001eb130130	32.5482	64.5624	63.5959	1.89733	0.00205892	0.0112138
Zm00001eb130240	4969.81	187.439	3162.22	-4.67733	2.06863e-47	3.22603e-44
Zm00001eb130290	9.2995	195.77	75.2048	3.68398	1.26823e-08	3.31477e-07
Zm00001eb130310	1015.97	307.192	760.859	-2.27054	1.16399e-11	5.52868e-10
Zm00001eb130330	70.5212	24.9919	47.0538	-1.40761	0.0154811	0.0561676
Zm00001eb130390	11.6244	2.08266	11.1431	-2.50217	0.0459712	0.128557
Zm00001eb130410	465.75	160.365	431.378	-2.17364	5.22268e-08	1.18639e-06
Zm00001eb130430	47.2724	88.513	74.1567	1.18906	0.0154665	0.0561423
Zm00001eb130450	230.938	86.4303	176.9	-1.24558	0.00112898	0.00680951
Zm00001eb130520	51.9222	81.2237	99.4289	1.20907	0.0289391	0.091051
Zm00001eb130550	388.254	206.183	364.486	-1.0369	0.00347043	0.0170789
Zm00001eb130610	5.42471	40.6118	19.4095	2.35629	0.010451	0.0414246
Zm00001eb130790	28.6734	2.08266	17.6101	-2.39944	0.0212608	0.0721309
Zm00001eb130870	3.09983	36.4465	18.522	4.0174	0.000225659	0.00179905
Zm00001eb130960	0.774958	32.2812	11.3349	3.07644	0.0273773	0.0871125
Zm00001eb131030	1979.24	964.271	1549.44	-1.0816	7.08305e-06	9.32591e-05
Zm00001eb131240	17.0491	286.365	131.393	3.00182	2.28028e-08	5.6149e-07
Zm00001eb131270	148.792	37.4878	92.0024	-1.49923	0.0018154	0.0101192
Zm00001eb131330	40.2978	161.406	92.1323	1.57721	0.000889894	0.00559092
Zm00001eb131430	2601.53	1490.14	2477.95	-1.55537	1.42369e-05	0.000170861
Zm00001eb131440	1406.55	664.368	1146.62	-1.24829	2.95782e-06	4.35618e-05
Zm00001eb131750	2155.93	847.642	1193.7	-1.21493	0.000833504	0.0052959
Zm00001eb131830	1497.99	345.721	1229.29	-2.05859	3.83519e-08	8.89046e-07
Zm00001eb131840	822.231	257.208	645.888	-2.07135	1.13807e-10	4.44943e-09
Zm00001eb131870	1546.82	374.878	1150.25	-1.98047	4.62769e-10	1.62583e-08
Zm00001eb131950	36.423	74.9757	77.5877	1.27301	0.0222219	0.0745194
Zm00001eb131990	4259.17	1877.52	3079.29	-1.22483	4.49395e-08	1.02812e-06
Zm00001eb132210	108.494	221.803	217.641	1.22803	0.00335553	0.0166125
Zm00001eb132340	25.5736	4.16532	17.3558	-2.07059	0.0331849	0.101022
Zm00001eb132370	749.384	1503.68	1109.6	1.00819	2.73105e-05	0.000299349
Zm00001eb132470	3.09983	21.8679	15.3234	2.4888	0.0160654	0.0578761
Zm00001eb132480	111.594	183.274	204.611	1.12413	0.0122742	0.0469095
Zm00001eb132490	70.5212	158.282	144.473	1.85075	6.55341e-05	0.000633432
Zm00001eb132790	43.3977	10.4133	30.7228	-1.56023	0.0360557	0.107375
Zm00001eb132930	11.6244	30.1985	19.826	1.75988	0.0458615	0.128365
Zm00001eb133100	4452.13	7185.17	5772.51	1.08123	0.000171828	0.00143043
Zm00001eb133650	0	11.4546	3.72982	5.49329	0.0302843	0.0942472
Zm00001eb133750	137.943	24.9919	75.2474	-2.20114	1.47829e-05	0.000176133
Zm00001eb133790	57.3469	17.7026	36.6098	-1.99721	0.00330887	0.0164134
Zm00001eb133830	995.046	473.805	841.433	-1.02947	0.000495552	0.00345608
Zm00001eb133920	68.9713	243.671	143.883	2.10685	1.40138e-06	2.26211e-05
Zm00001eb134000	1035.34	445.689	927.467	-1.39259	2.36596e-05	0.000264812
Zm00001eb134020	69.7462	340.515	164.167	1.80387	8.06753e-05	0.000755382
Zm00001eb134030	0	57.2731	22.3499	5.54596	3.50462e-05	0.000370121
Zm00001eb134040	31.7733	3.12399	17.3331	-2.21793	0.0275203	0.0874705
Zm00001eb134130	167.391	342.597	236.973	1.16203	0.000723087	0.00472481
Zm00001eb134140	873.378	2266.97	1359.92	1.21759	3.42923e-05	0.00036339
Zm00001eb134240	453.35	165.571	291.816	-1.13608	0.000656273	0.00437271
Zm00001eb134300	0.774958	69.769	28.6074	6.99634	9.95678e-06	0.000124775
Zm00001eb134420	143.367	249.919	299.636	1.35782	0.00343118	0.0169214
Zm00001eb134460	0	6.24797	4.16048	5.64689	0.0187175	0.0652452
Zm00001eb134480	1294.95	480.053	956.186	-1.2517	7.5813e-06	9.87318e-05
Zm00001eb134540	31.7733	113.505	72.2777	1.31596	0.0116811	0.0451281
Zm00001eb134560	1215.13	2983.41	1933.22	1.57866	4.60373e-07	8.3862e-06
Zm00001eb134570	29.4484	124.959	160.416	3.45115	1.95868e-08	4.89599e-07
Zm00001eb134580	14.7242	33.3225	28.285	2.02562	0.0118851	0.0456897
Zm00001eb134590	157.316	376.961	460.478	2.03205	2.54848e-05	0.000281204
Zm00001eb134620	61.9966	18.7439	52.1008	-1.29831	0.0415581	0.11949
Zm00001eb134630	90.6701	420.697	367.663	2.67901	7.34249e-11	2.98279e-09
Zm00001eb134640	0	5.20665	5.34376	6.00677	0.00830201	0.0345714
Zm00001eb134650	723.811	7024.81	3013.32	3.62322	0.000121867	0.00106472
Zm00001eb134670	33.3232	271.787	147.801	3.47491	3.03522e-13	1.95417e-11
Zm00001eb134660	100.745	288.448	182.864	1.63893	7.64371e-06	9.94284e-05
Zm00001eb134820	1304.25	3848.75	2107.92	1.76455	5.40084e-06	7.35814e-05
Zm00001eb134830	0.774958	21.8679	9.07285	3.59179	0.0139003	0.05175
Zm00001eb134840	0.774958	44.7771	16.1912	3.65446	0.00307048	0.0155049
Zm00001eb134850	516.897	1053.82	734.415	1.06779	7.65461e-05	0.000722747
Zm00001eb134890	855.554	2572.08	1424.71	1.86075	3.49366e-06	5.01896e-05
Zm00001eb134900	133.293	27.0746	94.8417	-1.65258	0.0022087	0.0118752
Zm00001eb134910	148.792	443.606	274.085	1.52089	2.37369e-06	3.59201e-05
Zm00001eb135020	82.9205	19.7853	60.5579	-1.45685	0.0153601	0.0558299
Zm00001eb135090	659.489	164.53	504.004	-2.06658	1.24593e-09	4.06208e-08
Zm00001eb135110	3600.46	712.269	2543.3	-2.16237	8.84137e-12	4.28646e-10
Zm00001eb135130	6582.49	2934.47	6807.44	-1.32449	0.000519549	0.00360194
Zm00001eb135160	163.516	344.68	351.725	1.88155	1.12503e-05	0.000138925
Zm00001eb135170	62.7716	272.828	287.002	3.32537	1.44273e-10	5.51004e-09
Zm00001eb135180	251.086	464.433	576.262	1.80612	9.12598e-05	0.000836802
Zm00001eb135200	7.74958	93.7196	37.0998	3.49013	1.64464e-05	0.000192683
Zm00001eb135240	206.139	71.8517	157.607	-1.41127	0.000377162	0.00277155
Zm00001eb135250	48.0474	193.687	102.796	1.91829	3.87333e-05	0.000403594
Zm00001eb135290	1724.28	3367.66	2314.15	1.08997	7.66212e-05	0.000723212
Zm00001eb135320	222.413	58.3144	198.737	-1.30462	0.0139611	0.0519281
Zm00001eb135410	17.824	44.7771	28.3276	1.43864	0.0498466	0.136488
Zm00001eb135430	227.838	366.548	450.884	1.36276	0.00230674	0.01228
Zm00001eb135520	7956.49	1985.81	5179.63	-1.81783	3.81949e-13	2.39859e-11
Zm00001eb135530	4.64975	72.893	26.5248	2.18723	0.0343324	0.103539
Zm00001eb135710	124.768	1254.8	566.024	2.78452	2.6697e-14	1.96696e-12
Zm00001eb135800	1969.17	4541.24	2947.73	1.59251	7.14782e-06	9.38667e-05
Zm00001eb135910	4460.66	1868.14	2740.24	-1.30116	1.26117e-05	0.000153856
Zm00001eb135970	0	62.4797	26.3026	8.30956	4.48242e-07	8.18647e-06
Zm00001eb135990	195.289	72.893	130.326	-1.09521	0.00726379	0.0309505
Zm00001eb136110	565.719	218.679	399.719	-1.11595	0.000256417	0.00200833
Zm00001eb136130	1176.39	448.813	908.157	-1.18803	7.4158e-05	0.000704464
Zm00001eb136200	502.948	147.869	315.326	-1.58623	3.12164e-07	5.94085e-06
Zm00001eb136280	92.22	315.523	210.388	1.47277	4.63329e-05	0.000469027
Zm00001eb136300	253.411	761.212	487.017	1.43051	3.49246e-07	6.56203e-06
Zm00001eb136360	124.768	206.183	154.235	1.1971	0.0081231	0.0339371
Zm00001eb136530	797.432	5636.71	2244.43	2.78225	1.14807e-08	3.04319e-07
Zm00001eb136840	26.3486	6.24797	17.9652	-2.48187	0.0096714	0.0389786
Zm00001eb137030	663.364	204.1	364.501	-1.67082	3.63346e-06	5.17477e-05
Zm00001eb137090	24.0237	152.034	77.3482	2.26695	1.09304e-05	0.000135465
Zm00001eb137110	2179.18	941.361	1483.93	-1.30574	2.35149e-07	4.61511e-06
Zm00001eb137200	4020.48	8376.45	5776.65	1.06316	8.36712e-06	0.000107206
Zm00001eb137220	26.3486	0	13.4111	-7.0547	8.2196e-05	0.000767062
Zm00001eb137320	17.824	7.2893	15.4907	-2.64137	0.0236586	0.0782475
Zm00001eb137750	192.19	521.706	325.483	1.36846	1.41728e-05	0.000170237
Zm00001eb137760	1654.54	6744.69	3681.32	1.92649	1.12756e-12	6.58039e-11
Zm00001eb137780	631.591	1245.43	991.752	1.01052	5.87301e-05	0.000577246
Zm00001eb137800	1797.13	4003.91	2976.54	1.13777	4.9933e-07	9.02555e-06
Zm00001eb138050	516.122	110.381	312.004	-1.62045	2.16673e-05	0.000245449
Zm00001eb138100	1515.04	3625.91	2230.78	1.12235	8.95588e-05	0.000824534
Zm00001eb138240	75.9459	32.2812	53.618	-1.43975	0.00978506	0.0393407
Zm00001eb138420	636.241	219.72	413.831	-1.15642	0.000304312	0.00231124
Zm00001eb138510	184.44	184.315	214.264	1.2274	0.0261351	0.0841521
Zm00001eb138530	53.4721	150.993	130.434	1.32883	0.00479622	0.0221111
Zm00001eb138820	123.993	16.6613	75.3988	-3.0884	7.29e-09	2.01812e-07
Zm00001eb138920	9.2995	1.04133	7.04701	-4.63516	0.0201444	0.0691372
Zm00001eb139070	274.335	140.579	240.078	-1.1615	0.00110834	0.00670086
Zm00001eb139110	516.897	120.794	310.76	-1.43772	0.00022554	0.00179861
Zm00001eb139250	4721.04	1691.12	3375.67	-1.40045	4.71457e-09	1.36155e-07
Zm00001eb139280	233.262	28.1159	116.052	-2.34517	1.85144e-06	2.88893e-05
Zm00001eb139290	258.836	40.6118	131.396	-2.25156	3.46673e-07	6.5268e-06
Zm00001eb139410	1071.77	366.548	911.855	-1.21858	0.00135542	0.0079615
Zm00001eb139430	844.704	1646.34	1406.63	1.01722	0.000184218	0.00152004
Zm00001eb139510	0	12.4959	5.72248	6.10862	0.00499796	0.022839
Zm00001eb139520	1670.81	3535.31	2307.05	1.30671	4.01514e-05	0.000415134
Zm00001eb139640	43.3977	15.6199	26.224	-1.77101	0.0260851	0.0840491
Zm00001eb139770	997.371	3003.19	1769.25	1.29505	6.45895e-06	8.60917e-05
Zm00001eb139780	102.294	37.4878	68.2784	-1.47792	0.00308674	0.015567
Zm00001eb139830	1451.5	2230.53	1963.14	1.07877	0.000277867	0.0021464
Zm00001eb139850	183.665	686.236	460.129	1.91361	1.63414e-11	7.53232e-10
Zm00001eb139880	165.066	920.535	490.772	1.92634	3.73605e-08	8.68169e-07
Zm00001eb139900	657.164	2509.6	1341.09	1.55462	1.20103e-06	1.97737e-05
Zm00001eb139920	122.443	44.7771	75.3477	-1.84153	0.000885142	0.00556859
Zm00001eb139970	24.7987	103.092	50.4506	2.17075	0.00105212	0.00641903
Zm00001eb140030	1067.89	2474.2	1814.53	1.19868	2.44396e-07	4.78079e-06
Zm00001eb140320	7551.19	3132.32	4388.39	-1.15067	0.000382956	0.00280678
Zm00001eb140330	1209.71	527.954	788.848	-1.04739	0.000184481	0.00152132
Zm00001eb140380	854.779	173.902	546.508	-2.38228	1.65258e-17	1.99096e-15
Zm00001eb140480	2000.94	906.998	1509.29	-1.01408	4.32261e-05	0.000441159
Zm00001eb140580	395.229	1071.53	630.181	1.21906	0.000138181	0.00118403
Zm00001eb140670	28.6734	59.3558	40.5902	1.26268	0.0455155	0.127683
Zm00001eb140690	580.444	57.2731	449.185	-4.20792	4.7614e-22	9.21775e-20
Zm00001eb140700	2570.54	797.658	1721.75	-1.40172	2.11777e-07	4.18059e-06
Zm00001eb140740	214.663	59.3558	135.197	-1.5018	0.000248254	0.00195531
Zm00001eb140880	0	11.4546	4.30726	5.69998	0.0169194	0.0602951
Zm00001eb140900	0	87.4716	36.1989	5.2098	6.6296e-07	1.16095e-05
Zm00001eb140990	63.5466	6.24797	41.779	-1.80145	0.0244504	0.0801341
Zm00001eb141010	468.075	1315.2	595.687	1.17079	0.0350143	0.105021
Zm00001eb141130	1511.94	494.631	1097.35	-1.98688	6.37772e-12	3.20267e-10
Zm00001eb141150	0	78.0997	30.2076	8.50966	2.03345e-07	4.03115e-06
Zm00001eb141240	1.54992	221.803	81.7706	6.49632	1.29894e-12	7.50256e-11
Zm00001eb141300	1.54992	17.7026	17.8317	2.33424	0.0394536	0.114838
Zm00001eb141410	165.841	258.25	346.288	1.15567	0.0185535	0.0648636
Zm00001eb141430	130.968	52.0665	88.1726	-1.46638	0.00137301	0.00803791
[truncated: 4,153 more rows]
