# Supplementary material for: The molecular mechanism by which heat stress during the grain filling period inhibits maize grain filling and reduces yield
Source: Front Plant Sci. 2025 Jan 17;15:1533527. doi: 10.3389/fpls.2024.1533527 (PMC11782181; doi:10.3389/fpls.2024.1533527)
Supplement: Supplementary Figure 1 — Cluster analysis of seed setting rates of different maize inbred Lines. [file DataSheet1.zip › Table S8.xlsx]

## Sheet: Sheet1
Table S8: Differentially expressed genes in leaves of Qi319 before and after heat stress.
ID	Qi319-leaf-ck	Qi319-leaf-heat	MeanExpression	log2FoldChange	Pvalue	FDR
Zm00001eb000130	69.6155	30.4627	50.711	-1.27266	0.0146806	0.0277704
Zm00001eb000140	0	12.1851	6.23242	6.34378	0.00215043	0.00483729
Zm00001eb000300	0	34.1183	17.2191	7.80988	3.97349e-06	1.36164e-05
Zm00001eb000310	5.80129	36.5553	21.0372	3.30082	0.000281224	0.000738164
Zm00001eb000340	4556.34	1570.66	3164.03	-1.56152	3.65465e-24	5.69705e-23
Zm00001eb000350	2.32052	15.8406	13.1212	2.76906	0.0113229	0.0219707
Zm00001eb000400	41.7693	0	22.7217	-5.22973	4.11494e-05	0.000123016
Zm00001eb000420	1879.62	679.928	1227.43	-1.59891	2.66322e-16	2.49042e-15
Zm00001eb000460	0	20.7147	8.36481	6.76752	0.000480945	0.00121528
Zm00001eb000470	0	9.74807	4.46457	5.86214	0.00984817	0.0193684
Zm00001eb000490	42.9296	458.159	256.939	3.26593	4.19358e-29	8.42332e-28
Zm00001eb000500	203.045	36.5553	119.75	-2.5438	2.97801e-11	1.8048e-10
Zm00001eb000570	353.879	70.6735	249.006	-2.53178	1.25626e-15	1.12022e-14
Zm00001eb000620	13424.2	6359.4	9362.66	-1.08096	6.29236e-12	4.06489e-11
Zm00001eb000650	117.186	52.3959	96.3077	-1.27996	0.00182773	0.00416361
Zm00001eb000670	4544.73	2154.32	3067.85	-1.02162	2.46151e-08	1.11036e-07
Zm00001eb000760	44.0898	116.977	93.0766	1.01701	0.0224073	0.0407302
Zm00001eb000790	870.194	408.201	632.484	-1.21296	3.15013e-09	1.56355e-08
Zm00001eb000820	1080.2	523.959	783.256	-1.00197	9.58049e-08	4.02811e-07
Zm00001eb000850	2388.97	14595.3	9396.55	2.37892	2.67182e-26	4.6859e-25
Zm00001eb000860	5174.75	2145.79	3657.37	-1.22282	1.82017e-16	1.72165e-15
Zm00001eb000890	2.32052	86.5141	43.3377	3.074	5.16158e-05	0.000152077
Zm00001eb000900	112.545	389.923	236.223	1.82739	9.10745e-11	5.28979e-10
Zm00001eb000930	17.4039	62.144	44.9057	1.47985	0.0106706	0.020817
Zm00001eb000980	310.949	1608.43	984.237	2.35525	6.16462e-38	1.82211e-36
Zm00001eb000990	0	43.8663	22.3561	2.75851	0.0117028	0.0226337
Zm00001eb001000	2065.26	696.987	1322.15	-1.62828	5.12188e-19	5.73801e-18
Zm00001eb001040	1109.21	240.046	637.775	-2.26025	3.39141e-25	5.57144e-24
Zm00001eb001060	200.725	2087.31	1085.02	3.41637	3.03862e-67	2.28182e-65
Zm00001eb001090	8.12181	131.599	65.3591	3.07224	4.28735e-08	1.87453e-07
Zm00001eb001140	581.29	166.936	415.823	-2.09305	8.62793e-16	7.76855e-15
Zm00001eb001170	2409.86	784.72	1479.87	-1.60394	2.36956e-17	2.39686e-16
Zm00001eb001190	48.7309	12.1851	28.4859	-2.01207	0.00479113	0.0100279
Zm00001eb001220	274.981	63.3625	157.512	-2.22722	1.55065e-10	8.813e-10
Zm00001eb001240	1836.69	4233.1	3098.35	1.09424	1.22568e-11	7.70596e-11
Zm00001eb001260	1174.18	458.159	807.655	-1.37617	1.44534e-13	1.07176e-12
Zm00001eb001340	1459.61	608.036	1147.35	-1.3699	1.78682e-11	1.10831e-10
Zm00001eb001360	1444.52	650.684	964.502	-1.05003	2.45956e-07	9.8173e-07
Zm00001eb001370	146.193	90.1697	117.192	-1.0697	0.00575579	0.011855
Zm00001eb001390	1835.53	511.774	1165.82	-1.60798	4.6651e-16	4.29186e-15
Zm00001eb001410	310.949	115.758	194.737	-1.0838	0.000946033	0.00227175
Zm00001eb001510	59.1732	243.702	158.171	1.91555	5.00216e-09	2.4294e-08
Zm00001eb001530	599.854	47.5219	293.488	-3.35447	9.71421e-28	1.82834e-26
Zm00001eb001560	3.48078	49.9589	34.4218	1.94654	0.0206755	0.0378801
Zm00001eb001600	172.879	103.573	160.877	-1.24483	0.000838387	0.00203439
Zm00001eb001670	2413.34	693.332	1496.05	-1.66389	3.37843e-21	4.35165e-20
Zm00001eb001690	0	15.8406	6.567	6.41851	0.00173222	0.00396037
Zm00001eb001720	24.3654	2.43702	13.1093	-2.67328	0.0150273	0.0283374
Zm00001eb001770	2030.45	1149.05	1740.26	-1.0055	1.90162e-07	7.71258e-07
Zm00001eb001820	2.32052	64.581	39.2716	3.27843	1.31711e-05	4.21838e-05
Zm00001eb001830	2.32052	238.828	101.448	6.00158	1.50099e-19	1.74019e-18
Zm00001eb001860	1589.55	3801.75	2685.72	1.36949	1.75508e-17	1.79061e-16
Zm00001eb001870	4583.02	1280.65	2451.67	-1.76628	1.71175e-12	1.1608e-11
Zm00001eb001880	768.091	311.938	607.504	-1.72743	3.03378e-11	1.83747e-10
Zm00001eb001900	559.245	224.206	405.759	-1.29099	1.60501e-08	7.37156e-08
Zm00001eb001920	11.6026	47.5219	26.8689	2.21096	0.00251442	0.00558347
Zm00001eb001940	7483.67	2909.8	4936.38	-1.15336	2.91056e-11	1.76718e-10
Zm00001eb001950	2640.75	12657.9	6970.96	2.33337	4.21099e-32	9.61347e-31
Zm00001eb002000	1271.64	599.507	846.926	-1.03453	1.91356e-06	6.83197e-06
Zm00001eb002010	25.5257	91.3882	69.9244	2.51566	1.45586e-06	5.27099e-06
Zm00001eb002030	90.5002	381.393	251.596	2.32257	4.24752e-16	3.92233e-15
Zm00001eb002090	174.039	899.26	474.277	2.36722	1.11789e-19	1.30422e-18
Zm00001eb002190	131.109	1353.76	798.892	3.45883	7.54937e-61	4.71231e-59
Zm00001eb002210	2.32052	32.8997	20.1118	4.5492	2.02349e-05	6.31464e-05
Zm00001eb002230	44.0898	19.4961	29.7224	-1.35618	0.0463489	0.0779251
Zm00001eb002250	89.3399	406.982	272.351	2.27078	2.26507e-16	2.12819e-15
Zm00001eb002270	7219.13	84479.2	42838.7	3.60565	4.11261e-94	5.68597e-92
Zm00001eb002290	18.5641	34.1183	30.2238	1.54689	0.0271838	0.0483753
Zm00001eb002320	2035.09	4716.85	3594.66	1.46702	7.96727e-16	7.20659e-15
Zm00001eb002380	90.5002	566.607	322.38	2.41096	3.71144e-20	4.46565e-19
Zm00001eb002390	26.686	70.6735	46.6275	1.82879	0.00160944	0.0037034
Zm00001eb002400	19.7244	51.1774	45.0303	1.55171	0.00838135	0.0167057
Zm00001eb002420	553.444	1423.22	1018.5	1.22875	1.1081e-10	6.38592e-10
Zm00001eb002430	2999.27	1051.57	1953.7	-1.50211	5.20842e-20	6.18882e-19
Zm00001eb002480	0	20.7147	8.65446	6.81675	0.000384573	0.000987191
Zm00001eb002510	1552.43	4826.51	3023.7	1.96301	1.7412e-15	1.53506e-14
Zm00001eb002540	924.726	261.979	570.919	-1.99201	9.42159e-18	9.73653e-17
Zm00001eb002580	2.32052	15.8406	8.88503	4.11661	0.00994582	0.0195409
Zm00001eb002660	414.212	1919.15	1157.71	2.33899	2.31194e-36	6.38688e-35
Zm00001eb002810	2148.8	361.897	1334.84	-2.70983	6.07408e-48	2.51348e-46
Zm00001eb002840	0	9.74807	3.01632	5.29491	0.0460853	0.0775171
Zm00001eb002860	0	18.2776	8.04521	6.71162	0.000565043	0.00141246
Zm00001eb002940	705.437	3634.81	2146.01	2.30994	4.27834e-48	1.77786e-46
Zm00001eb002950	256.417	42.6478	197.426	-3.13721	3.02605e-15	2.61636e-14
Zm00001eb002990	0	13.4036	7.556	5.22062	0.00470066	0.00985393
Zm00001eb003000	1294.85	240.046	738.863	-2.3578	6.93066e-32	1.57253e-30
Zm00001eb003010	2849.6	667.743	1640.29	-1.89489	1.10208e-23	1.66789e-22
Zm00001eb003020	4849.88	209.584	2370.03	-4.38354	6.20504e-124	1.50482e-121
Zm00001eb003080	155.475	1409.82	777.707	2.52659	5.09546e-17	5.04381e-16
Zm00001eb003110	104.423	244.92	184.256	1.17482	9.38393e-05	0.000265737
Zm00001eb003150	595.213	249.794	385.009	-1.07268	2.77619e-05	8.50037e-05
Zm00001eb003200	157.795	1524.35	797.301	3.17684	5.14086e-55	2.63153e-53
Zm00001eb003210	124.148	1093	641.197	3.48008	1.27244e-45	4.83283e-44
Zm00001eb003320	82.3784	201.054	146.84	1.00915	0.0031109	0.00678226
Zm00001eb003340	92.8207	43.8663	72.3805	-1.34232	0.00319556	0.00695198
Zm00001eb003370	0	17.0591	5.71303	6.21675	0.00418108	0.00886143
Zm00001eb003400	118.346	15.8406	55.4106	-2.32284	7.61162e-05	0.000218667
Zm00001eb003410	1.16026	46.3033	19.9761	6.55299	2.69363e-05	8.26982e-05
Zm00001eb003440	5587.81	52856.5	30713.3	3.24603	2.03666e-104	3.38532e-102
Zm00001eb003460	293.546	145.003	245.91	-1.15847	6.93348e-05	0.000200548
Zm00001eb003490	8331.82	20904.7	15551.1	1.01893	7.61852e-07	2.86161e-06
Zm00001eb003540	2305.43	572.699	1517.36	-2.10167	6.4217e-33	1.51635e-31
Zm00001eb003700	524.437	112.103	323.049	-1.7171	2.9077e-08	1.29935e-07
Zm00001eb003750	48.7309	169.373	86.7962	1.77417	0.00028712	0.000752637
Zm00001eb003760	7575.33	20592.8	13545	1.29699	4.97005e-17	4.92626e-16
Zm00001eb003860	31.327	214.458	106.714	3.30687	1.0632e-09	5.54406e-09
Zm00001eb003890	2769.54	1082.04	1873.62	-1.08446	1.95017e-08	8.88919e-08
Zm00001eb003960	15.0834	2.43702	13.3181	-2.23012	0.0443145	0.074862
Zm00001eb004020	160.116	0	69.5482	-6.26923	7.71048e-11	4.50316e-10
Zm00001eb004120	3831.17	1408.6	2627.5	-1.33964	4.99414e-17	4.94682e-16
Zm00001eb004180	73.0963	1999.57	1261.96	4.54612	1.65823e-54	8.32971e-53
Zm00001eb004190	595.213	3120.6	1950.92	2.59738	1.19994e-46	4.75908e-45
Zm00001eb004200	25.5257	4.87404	15.0586	-2.41555	0.0148126	0.0279806
Zm00001eb004250	181	43.8663	120.743	-2.10187	2.1174e-08	9.61738e-08
Zm00001eb004270	0	14.6221	6.86238	3.201	0.0463197	0.0778848
Zm00001eb004300	4.64104	628.751	275.087	7.81498	1.40293e-32	3.25047e-31
Zm00001eb004320	468.745	93.8252	346.945	-2.67017	6.54729e-18	6.84021e-17
Zm00001eb004430	40.6091	764.005	385.759	3.33724	3.90555e-20	4.68777e-19
Zm00001eb004440	2463.23	9879.67	6636.47	1.50742	5.07589e-09	2.46278e-08
Zm00001eb004540	220.449	26.8072	133.385	-3.03398	5.47941e-15	4.62669e-14
Zm00001eb004660	17069.7	42909.8	29929	1.47872	2.2823e-21	2.98261e-20
Zm00001eb004670	23.2052	1854.57	855.692	6.45281	1.08397e-103	1.78175e-101
Zm00001eb004680	0	51.1774	32.0612	7.30719	9.43802e-07	3.49928e-06
Zm00001eb004750	0	8.52956	6.92714	3.63884	0.0282863	0.0501863
Zm00001eb004780	1124.29	531.27	909.559	-1.44717	4.35794e-10	2.36776e-09
Zm00001eb004790	4999.56	14131.1	9654.3	1.33753	7.71621e-17	7.51975e-16
Zm00001eb004890	24.3654	0	12.95	-3.32865	0.0100906	0.019799
Zm00001eb004900	41.7693	3.65553	20.5063	-4.44482	0.000155908	0.000425775
Zm00001eb004910	316.751	31.6812	166.107	-3.05778	1.14909e-17	1.18172e-16
Zm00001eb004920	1509.5	109.666	744.341	-3.44576	2.40902e-46	9.44048e-45
Zm00001eb004950	1.16026	12.1851	6.23283	4.75586	0.0141543	0.0268502
Zm00001eb005010	64.9745	225.424	166.773	1.73366	4.69987e-07	1.80826e-06
Zm00001eb005020	1671.93	372.864	1170.28	-2.21628	1.02737e-23	1.55721e-22
Zm00001eb005030	102.103	36.5553	74.5283	-1.18516	0.00959008	0.0189073
Zm00001eb005110	2.32052	9.74807	12.5859	3.80912	0.00347004	0.00749676
Zm00001eb005120	52.2117	23.1517	35.0771	-1.5434	0.0185746	0.034335
Zm00001eb005130	6.96155	112.103	65.0155	4.19147	3.11492e-13	2.26163e-12
Zm00001eb005230	701.957	213.239	417.778	-1.43333	3.46005e-08	1.53161e-07
Zm00001eb005240	6.96155	380.175	217.77	5.99222	9.65634e-39	2.93028e-37
Zm00001eb005250	1950.4	7272.06	4390.34	2.6252	0.00214306	0.0048229
Zm00001eb005260	0	4.87404	3.53571	5.52685	0.0246537	0.0443179
Zm00001eb005280	1659.17	411.856	973.288	-2.06661	1.72278e-24	2.72723e-23
Zm00001eb005290	0	12.1851	5.65312	6.20271	0.00347755	0.00750913
Zm00001eb005300	0	18.2776	5.72801	6.2203	0.0046604	0.00977993
Zm00001eb005310	0	36.5553	15.8008	7.68535	7.86879e-06	2.58596e-05
Zm00001eb005330	9581.42	44518.2	24166.5	2.27003	2.67617e-28	5.15494e-27
Zm00001eb005340	1206.67	4041.79	2684.49	1.78407	3.89794e-31	8.60017e-30
Zm00001eb005370	1007.1	463.033	740.052	-1.02236	1.20264e-07	4.99964e-07
Zm00001eb005380	1840.17	5019.04	3058.09	1.96229	0.00404933	0.00860316
Zm00001eb005440	33.6475	0	15.8705	-3.64312	0.00277404	0.00611044
Zm00001eb005450	4.64104	147.44	73.2903	4.27469	2.75614e-14	2.18212e-13
Zm00001eb005550	3008.55	5787.92	4103.36	1.06219	1.30139e-08	6.04555e-08
Zm00001eb005580	18.5641	0	8.82037	-3.80445	0.0161746	0.0303077
Zm00001eb005640	67.295	187.65	130.863	1.17526	0.00104661	0.00249224
Zm00001eb005650	0	7.31105	3.85531	5.65092	0.0173307	0.032229
Zm00001eb005680	114.866	454.504	304.712	2.35171	2.08842e-16	1.96721e-15
Zm00001eb005700	1837.85	550.766	1087.33	-1.63768	1.19392e-15	1.06527e-14
Zm00001eb005730	5.80129	47.5219	33.6012	2.2963	0.00168799	0.00387092
Zm00001eb005760	274.981	966.278	621.727	1.54676	6.70225e-12	4.31743e-11
Zm00001eb005770	554.604	154.751	370.534	-1.94096	9.88806e-16	8.87885e-15
Zm00001eb005800	81.2181	132.817	99.3773	1.11337	0.0106513	0.0207849
Zm00001eb005810	0	35.3368	16.6754	4.48463	0.000174409	0.000473373
Zm00001eb005840	3480.78	1241.66	2275.5	-1.611	2.69677e-19	3.07474e-18
Zm00001eb005880	0	31.6812	17.0495	6.39645	5.85378e-05	0.00017099
Zm00001eb005900	40.6091	1816.8	991.349	5.43112	7.39426e-117	1.57391e-114
Zm00001eb005970	46.4104	14.6221	30.134	-1.68945	0.0126484	0.0242799
Zm00001eb005980	161.276	74.3291	127.881	-1.3589	0.00017823	0.000483078
Zm00001eb006010	171.718	1412.25	814.021	2.90861	2.06221e-45	7.78249e-44
Zm00001eb006020	1009.43	3082.83	2435.28	1.78599	8.4557e-16	7.62508e-15
Zm00001eb006040	5218.84	2073.9	3988.35	-1.2576	1.80085e-11	1.11678e-10
Zm00001eb006050	0	9.74807	4.17492	5.76513	0.0130194	0.0249098
Zm00001eb006090	30.1667	159.625	97.0196	2.20451	5.37272e-08	2.32708e-07
Zm00001eb006100	110.225	38.9923	73.1079	-1.92818	8.73307e-05	0.000248495
Zm00001eb006160	9.28207	97.4807	61.3504	4.04085	1.8843e-11	1.1656e-10
Zm00001eb006180	44.0898	4.87404	25.2393	-3.08071	0.000200476	0.000539274
Zm00001eb006190	3.48078	45.0848	26.0653	4.11562	2.70914e-06	9.46231e-06
Zm00001eb006200	30.1667	361.897	181.911	3.7408	1.4221e-25	2.38524e-24
Zm00001eb006210	0	29.2442	17.5988	6.44285	5.09124e-05	0.000150184
Zm00001eb006310	1389.99	2592.99	1904.16	1.08867	2.81209e-08	1.25872e-07
Zm00001eb006320	134.59	581.229	312.836	2.06428	8.6934e-13	6.04777e-12
Zm00001eb006330	47.5706	123.069	70.3684	1.17741	0.0173569	0.0322717
Zm00001eb006390	1168.38	3081.61	2164.53	1.43848	3.80304e-20	4.57215e-19
Zm00001eb006470	270.34	801.779	570.101	1.31158	6.59309e-08	2.82833e-07
Zm00001eb006480	330.674	56.0514	392.468	-3.757	8.31892e-06	2.72421e-05
Zm00001eb006610	38.2885	134.036	79.8565	1.8245	2.62525e-05	8.06744e-05
Zm00001eb006620	4436.83	9737.11	6977.83	1.20515	4.60114e-16	4.23697e-15
Zm00001eb006630	51.0514	0	30.7423	-5.67712	3.49519e-06	1.20625e-05
Zm00001eb006640	56.8527	0	40.0134	-8.52353	6.60614e-08	2.8331e-07
Zm00001eb006680	29.0065	242.483	143.502	4.07978	0.000928826	0.00223388
Zm00001eb006690	6391.87	22437.6	15246.2	1.9506	1.1884e-36	3.33914e-35
Zm00001eb006700	0	15.8406	11.8014	3.99881	0.0031526	0.00686357
Zm00001eb006770	1139.37	191.306	622.668	-2.36461	5.16611e-26	8.92293e-25
Zm00001eb006810	0	64.581	30.9277	6.32635	2.97842e-07	1.17559e-06
Zm00001eb006820	15.0834	199.836	93.4999	2.9391	1.48967e-09	7.64921e-09
Zm00001eb006860	134.59	12.1851	90.8132	-4.48892	4.1679e-13	2.99092e-12
Zm00001eb006870	1315.73	3837.09	2650.03	1.60022	6.52301e-25	1.05175e-23
Zm00001eb006880	1552.43	7167.27	4605.76	2.17669	1.96652e-40	6.26303e-39
Zm00001eb006890	4505.29	913.882	2436.28	-1.96124	4.95501e-20	5.90431e-19
Zm00001eb006920	1684.7	459.378	1106.73	-1.90262	1.91284e-26	3.37479e-25
Zm00001eb006930	46.4104	14.6221	46.6963	-2.9517	5.93684e-05	0.000173228
Zm00001eb006950	74.2566	14.6221	53.5129	-2.22418	9.17539e-05	0.000260205
Zm00001eb006990	0	10.9666	6.21744	6.3406	0.00220717	0.0049525
Zm00001eb007070	9.28207	53.6144	31.3705	1.85289	0.00742065	0.0149637
Zm00001eb007090	6962.71	2979.25	5051.78	-1.02789	1.96102e-09	9.95211e-09
Zm00001eb007100	24.3654	1.21851	18.3857	-4.91446	0.000213141	0.000570835
Zm00001eb007170	56.8527	299.753	210.867	2.95369	1.16497e-16	1.12018e-15
Zm00001eb007200	190.282	34.1183	103.392	-2.47215	2.43797e-09	1.22466e-08
Zm00001eb007460	0	19.4961	8.34983	6.76514	0.000464403	0.00117649
Zm00001eb007500	8.12181	20.7147	14.3211	2.34467	0.0308209	0.0542313
Zm00001eb007550	605.655	102.355	329.15	-2.64802	7.80564e-22	1.05696e-20
Zm00001eb007610	699.636	216.895	543.053	-2.05537	1.84377e-14	1.48037e-13
Zm00001eb007640	84.6989	439.882	269.93	1.65862	4.77927e-06	1.61808e-05
Zm00001eb007650	18141.8	4069.82	9328.36	-1.72194	6.82547e-12	4.39489e-11
Zm00001eb007670	11977.4	4368.36	7216.99	-1.08437	1.99051e-06	7.0896e-06
Zm00001eb007770	44.0898	23.1517	47.2347	-1.78249	0.00566567	0.0116889
Zm00001eb007830	475.706	179.121	313.107	-1.19194	4.48933e-06	1.52621e-05
Zm00001eb007850	0	4.87404	2.95641	5.26829	0.0423543	0.0718872
Zm00001eb007870	1315.73	31.6812	702.205	-5.2656	7.52035e-83	8.2105e-81
Zm00001eb007900	0	14.6221	9.16923	4.61116	0.00384218	0.00820902
Zm00001eb007920	2.32052	218.113	131.7	4.7767	3.46565e-18	3.68312e-17
Zm00001eb007930	775.053	215.676	487.29	-1.68796	3.71518e-14	2.90566e-13
Zm00001eb007950	5.80129	54.8329	22.4101	3.7029	0.000230699	0.000614539
Zm00001eb007960	312.11	59.7069	195.948	-2.52064	1.37004e-15	1.21837e-14
Zm00001eb008070	3160.55	1358.64	2245.43	-1.13448	8.43005e-13	5.87285e-12
Zm00001eb008080	440.898	860.267	647.406	1.04423	1.09357e-07	4.56353e-07
Zm00001eb008100	2226.54	5787.92	3828.2	1.1876	3.24546e-12	2.15797e-11
Zm00001eb008110	13.9231	431.352	237.772	4.74985	1.13198e-40	3.65235e-39
Zm00001eb008120	0	14.6221	5.10378	6.05419	0.00646602	0.0131911
Zm00001eb008160	570.847	74.3291	369.112	-2.52834	2.56591e-14	2.03641e-13
Zm00001eb008200	1012.91	1927.68	1653.75	1.38577	5.24137e-09	2.53891e-08
Zm00001eb008240	74.2566	169.373	122.608	1.56053	4.11915e-05	0.000123104
Zm00001eb008360	17761.2	3558.05	13066.5	-2.65191	9.2936e-34	2.28001e-32
Zm00001eb008430	459.463	210.802	326.308	-1.13754	2.59189e-06	9.07637e-06
Zm00001eb008460	747.207	380.175	601.558	-1.0717	4.36614e-07	1.68666e-06
Zm00001eb008500	2.32052	23.1517	11.5817	4.55995	0.00211173	0.00476145
Zm00001eb008520	346.917	175.465	274.291	-1.03086	7.23953e-05	0.000208646
Zm00001eb008530	116.026	24.3702	85.5717	-2.55825	8.15844e-08	3.45574e-07
Zm00001eb008620	4869.61	1753.43	3146.25	-1.43889	5.4431e-19	6.09326e-18
Zm00001eb008630	27.8462	4.87404	19.5802	-3.94038	0.000695549	0.00171151
Zm00001eb008710	7828.27	1889.91	4875.49	-1.98402	2.09736e-40	6.66536e-39
Zm00001eb008720	1016.39	3110.85	2032.11	1.60983	1.43095e-24	2.27743e-23
Zm00001eb008750	118.346	38.9923	108.697	-1.7632	0.000174566	0.000473713
Zm00001eb008800	17.4039	162.062	87.9777	3.53262	7.12692e-14	5.42346e-13
Zm00001eb008810	15742.4	28013.5	24262	1.17583	3.53213e-09	1.74233e-08
Zm00001eb008830	39.4488	14.6221	24.5971	-2.27452	0.0129024	0.0247275
Zm00001eb008890	551.123	259.542	414.792	-1.179	1.69718e-07	6.92422e-07
Zm00001eb008900	1532.7	821.275	1295.04	-1.11268	4.33167e-08	1.89308e-07
Zm00001eb008910	4095.71	10848.4	6959.48	1.53067	8.22892e-16	7.42964e-15
Zm00001eb009010	26.686	125.506	85.2976	1.6487	0.000600615	0.00149519
Zm00001eb009080	988.541	248.576	632.055	-2.0082	3.83464e-23	5.63054e-22
Zm00001eb009090	2911.09	1253.85	2108.05	-1.02256	1.03929e-08	4.87854e-08
Zm00001eb009100	2992.31	1180.74	2052.53	-1.20512	5.23223e-13	3.72219e-12
Zm00001eb009120	120.667	36.5553	78.2075	-1.95153	1.52449e-05	4.83597e-05
Zm00001eb009130	328.353	134.036	214.701	-1.5099	2.1243e-06	7.53889e-06
Zm00001eb009140	4012.18	1122.25	2315.74	-1.48655	1.20437e-11	7.57519e-11
Zm00001eb009150	4.64104	14.6221	11.7881	2.56534	0.0227886	0.0413698
Zm00001eb009160	8794.76	1588.94	5260.96	-2.5309	6.85543e-66	4.93507e-64
Zm00001eb009260	42.9296	17.0591	31.6213	-1.28902	0.0481625	0.0805713
Zm00001eb009270	97.4617	32.8997	53.4921	-1.32627	0.0180668	0.0334737
Zm00001eb009290	261.058	99.9178	167.613	-1.18659	0.000259002	0.0006839
Zm00001eb009310	3985.49	1426.87	2643.03	-1.41792	8.36144e-20	9.83658e-19
Zm00001eb009340	102.103	0	40.8258	-8.53878	5.41438e-08	2.34402e-07
Zm00001eb009400	0	2.43702	3.7954	5.63002	0.0240606	0.0433757
Zm00001eb009430	1072.08	1616.96	1447.36	1.21814	1.43535e-05	4.57332e-05
Zm00001eb009490	171.718	470.345	352.25	1.21691	1.0587e-05	3.42338e-05
Zm00001eb009500	2078.02	5344.38	3413.53	1.2133	2.03026e-11	1.25223e-10
Zm00001eb009510	235.533	644.591	480.806	1.51497	5.13842e-11	3.04426e-10
Zm00001eb009570	163.597	20941.3	10582.8	6.52664	2.56616e-162	1.04007e-159
Zm00001eb009600	186.802	4311.09	2316.03	3.9759	6.58221e-47	2.63886e-45
Zm00001eb009650	0	138.91	65.1407	9.72921	1.45926e-10	8.31728e-10
Zm00001eb009660	20.8847	60.9255	36.0782	1.61326	0.0100443	0.0197186
Zm00001eb009690	3.48078	30.4627	16.9064	3.43523	0.000530035	0.00133072
Zm00001eb009780	776.213	377.738	580.719	-1.08649	6.79544e-08	2.90881e-07
Zm00001eb009800	29.0065	132.817	85.7966	2.69075	7.22355e-09	3.4416e-08
Zm00001eb009810	8829.57	1157.58	5122.04	-2.87431	4.68542e-76	4.37311e-74
Zm00001eb009890	5353.43	2198.19	4047.58	-1.49027	1.44954e-17	1.48297e-16
Zm00001eb009910	40.6091	68.2365	54.6973	1.08323	0.0337486	0.0586722
Zm00001eb009930	27.8462	63.3625	44.7744	1.11034	0.0405066	0.0691397
Zm00001eb009950	100.943	2.43702	56.3831	-4.515	2.63582e-10	1.46315e-09
Zm00001eb009980	1506.02	288.787	846.451	-2.32384	2.13178e-31	4.74589e-30
Zm00001eb009990	856.271	255.887	518.019	-1.31129	8.83019e-07	3.28586e-06
Zm00001eb010060	122.987	977.244	540.321	3.04875	1.1397e-43	4.06268e-42
Zm00001eb010070	78.8976	307.064	184.038	1.5303	4.71592e-06	1.59901e-05
Zm00001eb010080	0	15.8406	7.01701	3.6525	0.0252722	0.045316
Zm00001eb010100	129.949	19.4961	85.0926	-2.55131	5.71516e-08	2.46817e-07
Zm00001eb010130	97.4617	615.347	350.25	1.97484	3.39359e-09	1.67819e-08
Zm00001eb010190	1591.88	382.612	967.804	-1.90376	1.85963e-23	2.77743e-22
Zm00001eb010230	4628.27	11768.4	8035.58	1.53562	2.73744e-18	2.93558e-17
Zm00001eb010240	1254.24	2618.58	1903.45	1.00975	2.24493e-10	1.25511e-09
Zm00001eb010280	1984.04	676.273	1284.58	-1.41868	2.50405e-15	2.17968e-14
Zm00001eb010310	1891.22	5819.6	3796.39	1.83994	1.62131e-22	2.2952e-21
Zm00001eb010340	826.104	5530.81	3360.95	3.22201	4.92414e-36	1.33172e-34
Zm00001eb010360	365.482	84.0771	204.997	-2.02241	7.89627e-11	4.60712e-10
Zm00001eb010370	1024.51	2474.79	1680.66	1.47294	3.08714e-13	2.242e-12
Zm00001eb010480	750.688	101.136	365.026	-2.6072	1.43344e-18	1.56556e-17
Zm00001eb010490	0	968.715	399.169	12.3445	5.20084e-17	5.13952e-16
Zm00001eb010500	685.713	4831.39	3385.53	2.90651	1.18392e-34	3.01711e-33
Zm00001eb010530	170.558	328467	154869	10.3662	0	0
Zm00001eb010560	2919.21	610.473	1539.61	-2.02979	7.78046e-20	9.17865e-19
Zm00001eb010650	433.937	225.424	311.649	-1.09214	3.56416e-05	0.000107671
Zm00001eb010660	193.763	20.7147	101.563	-3.0423	2.70497e-12	1.80782e-11
Zm00001eb010690	879.476	2266.43	1637.67	1.29704	8.11063e-14	6.1436e-13
Zm00001eb010710	129.949	511.774	334.248	1.8821	4.7475e-14	3.67708e-13
Zm00001eb010720	0	86.5141	49.7453	6.0258	7.51745e-11	4.39563e-10
Zm00001eb010740	27.8462	95.0437	51.9757	1.39245	0.011687	0.0226107
Zm00001eb010770	349.238	1073.51	667.898	2.20176	6.25003e-09	3.00292e-08
Zm00001eb010790	10576.9	33974.5	22803.7	1.63801	4.48871e-30	9.41897e-29
Zm00001eb010800	0	52.3959	24.1057	8.29495	3.48327e-07	1.3643e-06
Zm00001eb010960	0	13.4036	10.6025	4.82218	0.00201937	0.00456817
Zm00001eb010990	114.866	417.949	270.685	1.83017	1.65195e-12	1.12307e-11
Zm00001eb011000	201.885	2488.2	1329.91	3.66285	6.88212e-92	9.0098e-90
Zm00001eb011020	15646.1	5447.95	10159.9	-1.51423	8.44253e-25	1.35681e-23
Zm00001eb011030	10.4423	99.9178	57.4603	2.6095	2.74126e-06	9.56624e-06
Zm00001eb011060	110.225	30.4627	64.1115	-1.54489	0.00171503	0.00392744
Zm00001eb011070	1145.18	171.81	615.065	-2.43828	5.384e-25	8.75735e-24
Zm00001eb011080	601.014	3103.54	2004.53	2.83296	4.64895e-31	1.02039e-29
Zm00001eb011120	0	7.31105	3.85531	5.65092	0.0173307	0.032229
Zm00001eb011140	490.79	163.28	354.277	-1.68874	1.87305e-11	1.15937e-10
Zm00001eb011220	178.68	1075.94	645.11	2.63657	2.56415e-38	7.69426e-37
Zm00001eb011240	112.545	59.7069	111.313	-1.33496	0.00243039	0.00540946
Zm00001eb011250	98.622	18.2776	74.6337	-2.10021	7.74094e-05	0.000222123
Zm00001eb011290	44.0898	2.43702	24.2215	-4.70889	1.68697e-05	5.31266e-05
Zm00001eb011380	125.308	186.432	143.826	1.01513	0.0113116	0.0219517
Zm00001eb011410	124.148	36.5553	77.6862	-1.80849	4.29776e-05	0.000128106
Zm00001eb011520	40.6091	125.506	91.7317	1.72518	2.57449e-05	7.92462e-05
Zm00001eb011530	11.6026	43.8663	29.8394	2.71742	0.00037935	0.000974713
Zm00001eb011550	0	17.0591	9.21989	3.0447	0.0316772	0.0554675
Zm00001eb011580	939.81	461.815	687.72	-1.07406	3.54248e-08	1.56645e-07
Zm00001eb011610	2612.9	17382	9584.51	2.79448	1.89703e-67	1.44287e-65
Zm00001eb011640	2125.59	846.864	1446.19	-1.22287	1.07007e-12	7.39206e-12
Zm00001eb011650	1677.73	606.818	1169.57	-1.39788	4.1421e-15	3.54095e-14
Zm00001eb011670	32732.1	7718.04	20035.5	-2.18334	7.65639e-48	3.15941e-46
Zm00001eb011700	206.526	108.447	189.449	-1.24536	0.000348331	0.000899935
Zm00001eb011750	1388.83	2645.38	2115.75	1.14823	2.28056e-10	1.27383e-09
Zm00001eb011770	0	8.52956	4.15994	5.76039	0.0129832	0.0248598
Zm00001eb011810	274.981	1151.49	681.741	2.31788	8.22164e-21	1.03205e-19
Zm00001eb011820	1120.81	4312.3	2689.77	1.63891	1.06169e-16	1.0242e-15
Zm00001eb011860	355.039	832.242	526.437	1.22759	9.82836e-07	3.6358e-06
Zm00001eb011880	1893.54	109900	56831.1	6.15304	1.07176e-188	5.76548e-186
Zm00001eb011890	46.4104	516.648	254.447	3.59202	5.29246e-29	1.05517e-27
Zm00001eb011920	670.63	297.316	644.702	-1.87482	1.19994e-08	5.59888e-08
Zm00001eb011930	16.2436	372959	201072	13.914	0	0
Zm00001eb011940	1678.89	5857.37	3725.55	1.9448	4.36288e-31	9.59737e-30
Zm00001eb011950	75.4168	5755.02	3151.3	5.8836	5.81101e-127	1.49505e-124
Zm00001eb011970	2.32052	124.288	47.2157	4.03438	1.45475e-07	5.98738e-07
Zm00001eb012000	3773.16	1423.22	2272.27	-1.12626	8.59059e-07	3.20355e-06
Zm00001eb012050	0	40.2108	25.4041	8.37153	2.73404e-07	1.08478e-06
Zm00001eb012060	2656.99	5552.75	3937.11	1.11259	3.66174e-12	2.42154e-11
Zm00001eb012070	4254.67	1542.63	2719.55	-1.16437	4.431e-09	2.16444e-08
Zm00001eb012080	708.918	164.499	402.616	-1.46996	4.30762e-06	1.46817e-05
Zm00001eb012100	4147.93	1779.02	2936.64	-1.1852	3.7866e-15	3.25019e-14
Zm00001eb012150	32.4872	465.47	201.987	3.4397	2.03627e-19	2.33879e-18
Zm00001eb012160	179.84	2529.63	1342.5	4.1444	2.63488e-65	1.87399e-63
Zm00001eb012170	2.32052	23.1517	11.1524	3.99907	0.00262594	0.005808
Zm00001eb012180	280.783	1413.47	940.786	2.58413	1.17906e-33	2.86881e-32
Zm00001eb012190	53.3719	190.087	122.338	1.75474	6.95347e-07	2.62213e-06
Zm00001eb012200	583.61	3053.58	1689.39	2.42841	1.38461e-36	3.8684e-35
Zm00001eb012250	2.32052	0	12.4095	-4.34871	0.0131871	0.0252013
Zm00001eb012270	3383.32	11815.9	7383.19	1.8485	1.2559e-34	3.19504e-33
Zm00001eb012280	757.649	1887.47	1297.5	1.5422	3.96553e-14	3.0941e-13
Zm00001eb012320	864.393	242.483	510.244	-1.63121	4.69457e-12	3.06958e-11
Zm00001eb012360	406.091	957.748	737.607	1.37099	3.51175e-11	2.11743e-10
Zm00001eb012470	2633.79	118671	65124.1	5.3223	1.16466e-154	4.30733e-152
Zm00001eb012510	1.16026	13.4036	8.71501	4.33038	0.0048839	0.0102041
Zm00001eb012520	1330.82	2847.66	2226.45	1.12545	4.36438e-11	2.60393e-10
Zm00001eb012540	5492.67	2109.24	3647.19	-1.23556	3.80584e-14	2.97421e-13
Zm00001eb012560	635.822	151.095	441.2	-2.56703	1.23962e-18	1.3594e-17
Zm00001eb012570	9.28207	64.581	33.9932	1.80136	0.0105434	0.0205934
Zm00001eb012580	12245.4	5062.91	8872.69	-1.27644	5.04656e-19	5.65792e-18
Zm00001eb012590	4955.47	1735.16	3238.65	-1.14259	4.01271e-08	1.7594e-07
Zm00001eb012650	2563.01	834.679	1789.18	-1.7884	7.13168e-24	1.09099e-22
Zm00001eb012750	5478.74	1291.62	3122.67	-2.10704	4.19388e-30	8.8128e-29
Zm00001eb012850	8.12181	52.3959	33.7498	2.71226	5.59692e-05	0.000164103
Zm00001eb012870	856.271	252.231	573.366	-1.88662	6.41983e-19	7.15149e-18
Zm00001eb012880	27.8462	1100.31	625.089	6.05883	5.04532e-69	4.02361e-67
Zm00001eb012890	2879.76	15370.3	8871.88	2.46521	1.02915e-59	6.1021e-58
Zm00001eb013000	3141.98	1474.4	2290.76	-1.18036	2.08162e-13	1.52712e-12
Zm00001eb013030	700.796	3263.17	1823.05	1.7955	3.82306e-15	3.28054e-14
Zm00001eb013080	15215.6	36635.7	27201.7	1.26342	2.83803e-17	2.85608e-16
Zm00001eb013100	2612.9	838.334	1929.25	-1.78522	4.51853e-20	5.39943e-19
Zm00001eb013160	29.0065	10.9666	27.5692	-1.791	0.0190592	0.0351604
Zm00001eb013180	102.103	49.9589	60.0707	-1.39419	0.0250061	0.0448941
Zm00001eb013360	5807.1	1843.6	3417.08	-1.40091	9.7647e-12	6.20508e-11
Zm00001eb013380	78.8976	3.65553	34.2263	-3.55973	8.80014e-06	2.87004e-05
Zm00001eb013390	27.8462	2.43702	12.8209	-4.34527	0.00248741	0.00552722
Zm00001eb013430	2163.88	32826.6	15042	4.70818	0.0105388	0.020587
Zm00001eb013440	91.6605	7.31105	39.6809	-3.33218	4.35617e-06	1.48383e-05
Zm00001eb013460	362.001	1010.14	782.614	1.41232	3.3802e-09	1.67213e-08
Zm00001eb013480	13.9231	112.103	65.7266	3.80946	3.47467e-10	1.90556e-09
Zm00001eb013500	873.675	2652.69	1800.99	1.3559	4.23462e-12	2.78236e-11
Zm00001eb013510	886.438	366.771	616.101	-1.30917	6.39686e-11	3.76569e-10
Zm00001eb013520	15292.2	4145.37	10106.2	-1.8522	1.6345e-34	4.12628e-33
Zm00001eb013540	118.346	46.3033	68.8246	-1.46818	0.0041917	0.00888266
Zm00001eb013570	127.628	18.2776	64.1594	-2.32019	1.16989e-05	3.76439e-05
Zm00001eb013590	100.943	187.65	170.878	1.3072	0.000236069	0.000627769
Zm00001eb013620	185.641	112.103	172.728	-1.21947	0.000777239	0.00189597
Zm00001eb013650	179.84	1289.18	798.675	2.7411	1.09527e-34	2.79842e-33
Zm00001eb013670	2.32052	183.995	94.7849	4.29559	2.27354e-13	1.66339e-12
Zm00001eb013680	529.078	2042.22	1148.28	1.63292	7.99309e-13	5.57895e-12
Zm00001eb013700	937.489	153.532	505.22	-2.46911	9.12424e-26	1.54793e-24
Zm00001eb013710	2305.43	4227.01	3455.11	1.01103	1.06481e-09	5.54951e-09
Zm00001eb013730	728.643	6448.35	3395.51	3.09202	3.46156e-81	3.63182e-79
Zm00001eb013780	37.1283	241.265	137.237	2.05479	3.37885e-07	1.32551e-06
Zm00001eb013790	11.6026	118.195	51.0803	3.02662	8.41062e-07	3.14119e-06
Zm00001eb013880	1.16026	29.2442	16.4406	5.30049	7.18965e-05	0.00020731
Zm00001eb013910	407.251	1441.5	1010.13	1.49795	2.03552e-09	1.03125e-08
Zm00001eb013970	612.617	224.206	408.158	-1.86107	6.86184e-10	3.65672e-09
Zm00001eb014040	0	8.52956	3.00134	5.28823	0.0428307	0.0726083
Zm00001eb014050	691.514	1715.66	1196.96	1.24145	4.76871e-13	3.40144e-12
Zm00001eb014060	2.32052	17.0591	11.7965	4.5858	0.0020948	0.00472544
Zm00001eb014090	232.052	92.6067	170.203	-1.26252	5.50113e-05	0.00016147
Zm00001eb014110	580.129	180.339	385.475	-1.90581	1.98333e-14	1.59027e-13
Zm00001eb014120	163.597	438.663	323.622	1.25428	2.248e-06	7.95591e-06
Zm00001eb014130	736.764	397.234	613.004	-1.2646	2.76939e-07	1.09822e-06
Zm00001eb014160	135.75	58.4884	95.1528	-1.20209	0.00214419	0.00482472
Zm00001eb014190	350.398	174.247	245.016	-1.0101	0.000262034	0.000691103
Zm00001eb014210	348.078	191.306	295.812	-1.11566	5.01959e-05	0.000148248
Zm00001eb014250	25.5257	109.666	64.3457	2.42928	1.84036e-06	6.58331e-06
Zm00001eb014460	33.6475	467.908	211.286	3.48605	1.55539e-22	2.21141e-21
Zm00001eb014470	68.4553	159.625	122.047	1.13072	0.00155958	0.00359904
Zm00001eb014590	3.48078	31.6812	11.687	3.85301	0.00925635	0.0183054
Zm00001eb014650	2.32052	26.8072	13.0853	3.87862	0.0011036	0.00261574
Zm00001eb014660	5.80129	37.7738	17.6178	2.12816	0.0198554	0.0364952
Zm00001eb014720	0	8.52956	3.29099	5.42151	0.0310885	0.0545464
Zm00001eb014800	2.32052	23.1517	14.7679	4.95817	0.000412276	0.00105301
Zm00001eb014810	969.976	3008.5	1904.19	1.43746	1.07497e-15	9.63204e-15
Zm00001eb014860	99.7823	309.501	218.342	1.42208	2.3332e-06	8.23677e-06
Zm00001eb014880	110.225	32.8997	63.6294	-1.3246	0.00886312	0.0175818
Zm00001eb015020	2.32052	41.4293	18.4891	3.86944	0.000123929	0.000343871
Zm00001eb015050	82.3784	600.725	365.804	2.42109	4.07628e-15	3.48871e-14
Zm00001eb015090	2267.15	14471	7856.75	2.63125	5.24909e-62	3.42836e-60
Zm00001eb015110	148.513	34.1183	102.037	-2.27527	4.163e-08	1.82259e-07
Zm00001eb015130	26832.1	38376.9	31129.5	1.01949	0.000151376	0.000414547
Zm00001eb015160	34.8078	75.5476	54.2679	1.0072	0.0423018	0.0718474
Zm00001eb015210	6739.94	16096.5	12429.5	1.2374	7.27954e-13	5.1062e-12
Zm00001eb015220	157.795	431.352	259.656	1.49312	8.32657e-07	3.11137e-06
Zm00001eb015250	257.577	709.172	528.288	1.53285	1.07696e-11	6.81583e-11
Zm00001eb015280	6.96155	40.2108	25.298	3.06175	0.000135995	0.000375098
Zm00001eb015320	444.379	1581.62	1055.21	1.36153	1.451e-07	5.9734e-07
Zm00001eb015390	11.6026	709.172	346.877	5.59768	4.14776e-59	2.41575e-57
Zm00001eb015400	558.085	3874.86	2202.31	2.96725	8.2707e-59	4.75156e-57
Zm00001eb015440	16452.5	7529.17	11445.5	-1.01878	3.67635e-11	2.21216e-10
Zm00001eb015460	11.6026	38.9923	34.2692	1.6172	0.0189563	0.0349837
Zm00001eb015490	880.637	5736.74	3079.22	1.94544	3.73699e-11	2.24728e-10
Zm00001eb015510	291.225	962.622	707.125	1.55903	3.92788e-10	2.14457e-09
Zm00001eb015520	230.892	577.573	443.112	1.4122	2.29192e-09	1.15482e-08
Zm00001eb015530	8.12181	76.7661	52.2301	2.71491	7.95406e-06	2.61195e-05
Zm00001eb015570	374.764	3070.64	1930.39	2.9385	1.27832e-41	4.25442e-40
Zm00001eb015620	3086.29	16246.4	10437.1	2.43216	2.03148e-50	9.14846e-49
Zm00001eb015680	96.3015	177.902	164.141	1.03768	0.00330266	0.00716444
Zm00001eb015690	976.938	309.501	643.842	-1.58993	1.64307e-15	1.45115e-14
Zm00001eb015700	207.686	36.5553	117.135	-2.87775	2.39456e-11	1.46562e-10
Zm00001eb015710	201.885	3303.38	1720.84	3.68251	8.16345e-65	5.72351e-63
Zm00001eb015730	906.162	207.147	557.059	-1.89235	1.26503e-16	1.21167e-15
Zm00001eb015760	205.366	762.787	470.03	1.75942	1.69285e-15	1.49333e-14
Zm00001eb015770	323.712	6233.89	3005.96	4.51595	5.00614e-68	3.88758e-66
Zm00001eb015780	0	8.52956	4.15994	5.76039	0.0129832	0.0248598
Zm00001eb015800	1898.18	5132.36	3655.44	1.7744	3.78196e-18	4.01064e-17
Zm00001eb015820	471.065	643.373	560.559	1.23886	0.00108225	0.00256904
Zm00001eb015850	6.96155	69.455	35.6349	3.95361	3.41261e-07	1.33769e-06
Zm00001eb015870	11.6026	31.6812	19.1226	1.85222	0.033158	0.0577323
Zm00001eb015930	3240.6	967.496	2096.02	-1.71321	1.28832e-27	2.40792e-26
Zm00001eb015950	1908.63	3622.63	2545.96	1.03503	1.84312e-07	7.48966e-07
Zm00001eb015960	6243.35	1571.88	3599.4	-1.77257	5.25457e-22	7.2243e-21
Zm00001eb015990	1725.31	5792.79	3565.24	1.82216	8.78939e-26	1.49369e-24
Zm00001eb016020	12914.8	5706.28	9136.9	-1.27139	5.93608e-17	5.83879e-16
Zm00001eb016120	5706.15	1584.06	3665.05	-1.85442	4.35652e-36	1.18254e-34
Zm00001eb016130	0	3.65553	2.94143	5.26157	0.0447494	0.0755406
Zm00001eb016160	1359.82	569.044	853.332	-1.09338	2.72724e-06	9.51992e-06
Zm00001eb016180	1687.02	371.645	1058.63	-2.29278	3.00282e-35	7.87628e-34
Zm00001eb016260	4.64104	19.4961	11.8583	2.26991	0.0329002	0.0573274
Zm00001eb016270	9.28207	59.7069	35.4591	2.431	0.000163787	0.000446262
Zm00001eb016280	0	26.8072	11.6362	4.94714	0.000988858	0.00236614
Zm00001eb016290	33572.1	13899.5	20394.2	-1.04363	3.37356e-06	1.16673e-05
Zm00001eb016350	37.1283	9.74807	27.1536	-1.50589	0.0413689	0.0704234
Zm00001eb016370	80.0579	202.273	162.386	2.0369	4.17774e-07	1.61737e-06
Zm00001eb016380	5.80129	25.5887	16.6095	1.85519	0.038079	0.0653695
Zm00001eb016390	2.32052	12.1851	22.6761	2.74729	0.0104657	0.020455
Zm00001eb016410	39905.9	109843	66658.7	1.81779	0.00045161	0.00114671
Zm00001eb016430	55.6924	19.4961	42.761	-1.70143	0.00386638	0.00825357
Zm00001eb016440	1747.35	711.609	1239.07	-1.30069	1.59701e-14	1.2896e-13
Zm00001eb016450	3189.55	7909.34	5464.62	1.08269	3.45813e-10	1.89754e-09
Zm00001eb016530	0	7.31105	2.98636	5.28159	0.0414066	0.0704282
Zm00001eb016590	62.654	38.9923	58.3909	-1.09203	0.0344693	0.0597728
Zm00001eb016610	0	12.1851	4.20487	5.77463	0.0141359	0.0268187
Zm00001eb016620	1106.89	7222.1	4117.58	2.62622	1.74514e-67	1.33076e-65
Zm00001eb016660	414.212	800.561	611.951	1.02134	2.52114e-07	1.00475e-06
Zm00001eb016680	567.367	148.658	346.407	-1.96136	1.56743e-15	1.38766e-14
Zm00001eb016690	9.28207	19.4961	20.3013	1.8524	0.0325108	0.0567624
Zm00001eb016720	177.52	53.6144	119.356	-2.33832	1.78592e-07	7.27023e-07
Zm00001eb016730	6.96155	799.342	466.626	7.84166	1.27685e-50	5.7765e-49
Zm00001eb016740	915.444	5179.88	3088	2.62248	1.54311e-59	9.09482e-58
Zm00001eb016770	212.327	34.1183	126.841	-2.6432	2.25648e-12	1.51664e-11
Zm00001eb016800	2043.22	7729	4730.66	1.90683	3.9891e-37	1.13705e-35
Zm00001eb016830	0	23.1517	9.55336	6.95927	0.000217355	0.000581401
Zm00001eb016870	10.4423	21.9332	20.2902	2.32174	0.0131556	0.0251428
Zm00001eb016880	249.456	999.178	656.185	2.67701	3.17666e-14	2.50434e-13
Zm00001eb016910	58.0129	132.817	94.2382	1.22238	0.00163483	0.00375805
Zm00001eb016920	1157.94	2724.59	1894.48	1.81554	1.33834e-08	6.20456e-08
Zm00001eb016940	3805.65	7831.36	5690.2	1.19252	9.34998e-13	6.49385e-12
Zm00001eb016950	164.757	374.082	280.844	1.46561	9.03973e-08	3.81212e-07
Zm00001eb017020	22.0449	4.87404	10.3194	-2.54633	0.0458419	0.0772086
Zm00001eb017030	3694.26	2016.63	3052.63	-1.13628	1.30245e-09	6.72994e-09
Zm00001eb017040	230.892	51.1774	155.02	-2.78299	9.7811e-12	6.21416e-11
Zm00001eb017070	19.7244	48.7404	40.5728	1.82688	0.00288515	0.00633069
Zm00001eb017120	20.8847	75.5476	47.1664	1.83724	0.000686244	0.00169171
Zm00001eb017200	362.001	977.244	668.169	1.61167	1.59592e-14	1.28907e-13
Zm00001eb017210	540.681	168.154	384.416	-1.44134	9.52251e-08	4.00487e-07
Zm00001eb017340	395.648	91.3882	220.371	-1.9062	6.12967e-10	3.28489e-09
Zm00001eb017350	363.161	2663.66	1428.58	3.14266	1.2715e-36	3.56925e-35
Zm00001eb017400	6949.95	1168.55	3992.27	-2.32272	5.4589e-37	1.55002e-35
Zm00001eb017410	0	12.1851	7.10137	6.53245	0.00112105	0.00265326
Zm00001eb017420	0	47.5219	25.7837	8.39255	2.08541e-07	8.405e-07
Zm00001eb017440	1.16026	70.6735	27.9565	6.09095	1.04057e-06	3.83882e-06
Zm00001eb017510	2.32052	21.9332	10.4185	3.5146	0.00575965	0.0118613
Zm00001eb017560	1446.84	733.543	1115.89	-1.05515	1.98032e-09	1.00449e-08
Zm00001eb017610	0	10.9666	4.47954	5.86657	0.0099945	0.0196275
Zm00001eb017620	332.994	4.87404	148.006	-5.60806	1.21466e-22	1.74373e-21
Zm00001eb017640	1417.84	0	632.391	-10.0545	7.62061e-22	1.03285e-20
Zm00001eb017690	218.129	81.6401	164.172	-1.35471	3.96267e-05	0.00011874
Zm00001eb017790	276.142	104.792	177.568	-1.44642	4.87753e-06	1.64852e-05
Zm00001eb017800	85.8592	439.882	291.168	1.49302	0.000204783	0.000550061
Zm00001eb017810	156.635	74.3291	133.595	-1.18603	0.00127221	0.00298334
Zm00001eb017900	60.3335	17.0591	38.9102	-1.35105	0.0275775	0.0490144
Zm00001eb017910	3341.55	1125.9	2072.07	-1.55947	1.15643e-17	1.18886e-16
Zm00001eb018010	41.7693	220.55	141.913	2.33147	3.49238e-11	2.10704e-10
Zm00001eb018020	344.597	588.54	505.743	1.02011	1.46201e-05	4.65072e-05
Zm00001eb018030	2.32052	38.9923	24.2624	3.89072	1.18859e-05	3.82125e-05
Zm00001eb018060	0	18.2776	8.04521	6.71162	0.000565043	0.00141246
Zm00001eb018150	0	25.5887	12.7902	4.10727	0.00149821	0.00347014
Zm00001eb018180	1868.02	3900.45	2871.85	1.48376	9.12569e-10	4.79832e-09
Zm00001eb018200	62.654	359.46	208.774	2.46208	4.44354e-17	4.41623e-16
Zm00001eb018210	0	10.9666	4.18989	5.76987	0.0133878	0.0255403
Zm00001eb018230	10.4423	56.0514	33.2938	3.43216	5.10152e-05	0.000150442
Zm00001eb018250	19.7244	76.7661	49.6792	1.78715	0.00079351	0.00193295
Zm00001eb018270	278.462	677.491	484.003	1.11239	5.77571e-07	2.20072e-06
Zm00001eb018300	2253.22	6528.77	4536.72	1.33895	7.35508e-14	5.59133e-13
Zm00001eb018370	2.32052	29.2442	20.3565	4.56633	2.28552e-05	7.08675e-05
Zm00001eb018410	699.636	2752.61	1702.62	2.01108	1.14467e-34	2.9196e-33
Zm00001eb018420	247.135	60.9255	147.262	-2.18723	6.44341e-10	3.44366e-09
Zm00001eb018430	3397.24	1149.05	2133.08	-1.39217	1.05541e-14	8.65714e-14
Zm00001eb018590	148.513	35.3368	88.9816	-1.96693	2.82955e-06	9.85614e-06
Zm00001eb018600	64.9745	19.4961	65.6522	-1.41968	0.0218894	0.0398721
Zm00001eb018630	69.6155	2.43702	33.7322	-4.44036	5.30138e-07	2.02625e-06
Zm00001eb018640	1869.18	41.4293	877.24	-5.18653	1.01102e-86	1.19653e-84
Zm00001eb018650	12.7628	0	4.39072	-5.31531	0.0215199	0.0392788
Zm00001eb018660	768.091	3.65553	327.24	-5.34044	7.44314e-06	2.45398e-05
Zm00001eb018720	1792.6	5759.89	3975.16	1.80717	9.13746e-30	1.89586e-28
Zm00001eb018790	0	13.4036	5.0888	6.05027	0.00608803	0.0124785
Zm00001eb018850	2018.85	5573.46	3602.14	1.87	4.30229e-12	2.82557e-11
Zm00001eb018890	0	17.0591	4.84408	5.97819	0.0116043	0.022473
Zm00001eb018900	140.391	304.627	197.602	1.16553	0.000287991	0.000754721
Zm00001eb018930	193.763	366.771	306.895	1.41657	3.55914e-06	1.2279e-05
Zm00001eb018960	11.6026	34.1183	24.8162	2.13075	0.00554693	0.0114671
Zm00001eb019000	0	34.1183	16.9398	5.47564	6.51952e-05	0.000189163
Zm00001eb019010	0	25.5887	15.966	5.39501	0.000114571	0.000319855
Zm00001eb019050	4907.9	383.83	2644.03	-3.61131	1.20249e-107	2.14326e-105
Zm00001eb019090	140.391	18.2776	84.0467	-2.37563	8.76422e-07	3.26337e-06
Zm00001eb019130	1965.48	684.802	1339.42	-1.3585	1.31444e-13	9.77881e-13
Zm00001eb019160	5070.33	2205.5	3887.49	-1.21953	1.98879e-13	1.46047e-12
Zm00001eb019220	53.3719	118.195	87.1569	1.02461	0.0110317	0.0214577
Zm00001eb019270	2.32052	28.0257	11.2227	3.33265	0.00680893	0.0138211
Zm00001eb019280	980.419	127.943	533.933	-2.66026	1.28949e-28	2.51829e-27
Zm00001eb019290	5453.22	2004.45	3541.32	-1.28751	1.6489e-14	1.32895e-13
Zm00001eb019320	51.0514	28.0257	38.9745	-1.34162	0.0311647	0.0546735
Zm00001eb019370	42.9296	210.802	120.437	2.18576	2.26151e-09	1.13989e-08
Zm00001eb019530	9570.98	20152.9	15688.1	1.04012	2.5312e-11	1.54669e-10
Zm00001eb019580	141.552	255.887	176.686	1.28376	0.00161476	0.00371451
Zm00001eb019670	0	13.4036	6.53705	6.41247	0.00168895	0.00387253
Zm00001eb019690	49.8911	183.995	106.745	1.94092	7.80201e-07	2.92608e-06
Zm00001eb019730	3210.44	8328.51	5649.97	1.1561	1.1793e-11	7.42542e-11
Zm00001eb019760	365.482	149.877	256.345	-1.27008	1.27131e-06	4.63973e-06
Zm00001eb019780	1597.68	226.643	871.924	-2.72768	2.82471e-43	9.96121e-42
Zm00001eb019830	408.411	1997.14	1169.8	2.57963	1.6694e-27	3.10644e-26
Zm00001eb019880	78.8976	9.74807	47.1495	-3.36982	1.68501e-07	6.87837e-07
Zm00001eb019890	314.43	1714.44	992.74	2.4707	1.56492e-41	5.20238e-40
Zm00001eb019900	460.623	77.9846	248.957	-2.03323	7.17295e-10	3.81427e-09
Zm00001eb019970	438.578	140.129	286.205	-1.84848	1.25112e-11	7.85253e-11
Zm00001eb020020	293.546	69.455	158.054	-2.01618	2.32287e-08	1.05103e-07
Zm00001eb020040	2565.33	827.368	1765.24	-1.54046	2.48715e-18	2.6759e-17
Zm00001eb020060	1552.43	767.661	1261.33	-1.28099	4.50928e-10	2.44665e-09
Zm00001eb020100	0	24.3702	13.9441	3.65847	0.0027317	0.00602435
Zm00001eb020130	1419	740.854	1172.63	-1.16198	9.21166e-09	4.34404e-08
Zm00001eb020140	3.48078	0	5.07023	-5.55254	0.0151075	0.0284687
Zm00001eb020160	40.6091	4.87404	20.8984	-2.43329	0.00517107	0.0107539
Zm00001eb020170	305.148	48.7404	192.335	-2.59991	1.94553e-15	1.70757e-14
Zm00001eb020180	916.605	325.342	604.026	-1.20637	1.32092e-07	5.4622e-07
Zm00001eb020210	0	8.52956	3.29099	5.42151	0.0310885	0.0545464
Zm00001eb020220	0	8.52956	3.29099	5.42151	0.0310885	0.0545464
Zm00001eb020230	0	38.9923	16.6997	7.76515	5.40477e-06	1.81593e-05
Zm00001eb020250	746.046	285.131	550.584	-1.23757	7.562e-08	3.21877e-07
Zm00001eb020320	871.354	252.231	582.816	-1.66748	1.44459e-14	1.17259e-13
Zm00001eb020330	5543.72	18366.6	11165.9	1.44357	7.85934e-15	6.53737e-14
Zm00001eb020380	251.776	107.229	178.624	-1.36545	8.71918e-06	2.84489e-05
Zm00001eb020450	83.5386	185.213	132.613	1.17033	0.000478986	0.00121075
Zm00001eb020460	726.322	1820.45	1168.35	1.2804	1.03094e-10	5.9575e-10
Zm00001eb020470	129.949	36.5553	91.1675	-1.42028	0.00131853	0.00308464
Zm00001eb020580	0	14.6221	5.97273	6.28161	0.00279372	0.00614968
Zm00001eb020600	2213.77	29.2442	963.591	-6.14937	2.23505e-84	2.51439e-82
Zm00001eb020680	793.617	175.465	533.53	-1.90821	1.07585e-12	7.42853e-12
Zm00001eb020690	6712.1	13141.6	9214.87	1.04613	4.66239e-09	2.27296e-08
Zm00001eb020740	200.725	2571.05	1340.45	3.43332	2.81376e-67	2.12374e-65
Zm00001eb020750	0	9.74807	4.17492	5.76513	0.0130194	0.0249098
Zm00001eb020760	0	7.31105	5.60356	3.91083	0.0347892	0.0602816
Zm00001eb020780	3144.3	828.586	2049.43	-1.83237	1.21959e-26	2.17374e-25
Zm00001eb020870	319.071	201.054	273.954	-1.03014	0.000383946	0.000985752
Zm00001eb020900	2.32052	32.8997	19.036	2.18797	0.0219503	0.0399805
Zm00001eb020950	404.93	896.823	621.354	1.32417	4.68629e-09	2.28386e-08
Zm00001eb021010	133.43	614.129	392.393	1.69408	3.01074e-08	1.34317e-07
Zm00001eb021030	83.5386	226.643	183.222	1.12067	0.00226228	0.00506309
Zm00001eb021040	544.161	1902.09	1339.89	2.01272	7.60382e-25	1.22468e-23
Zm00001eb021050	41.7693	214.458	152.447	2.37656	1.30376e-10	7.47128e-10
Zm00001eb021090	13.9231	0	20.4309	-7.55906	1.96071e-05	6.12647e-05
Zm00001eb021140	37.1283	0	26.408	-2.71568	0.0115481	0.0223741
Zm00001eb021170	298.187	46.3033	182.852	-2.40866	1.67784e-12	1.13937e-11
Zm00001eb021200	278.462	1269.69	727.389	1.79338	1.23824e-13	9.23048e-13
Zm00001eb021270	15744.7	3623.85	8813.4	-2.07812	2.35704e-31	5.24343e-30
Zm00001eb021360	19.7244	81.6401	51.6424	2.60982	7.54788e-06	2.48574e-05
Zm00001eb021370	0	106.01	45.9091	9.22418	2.68311e-09	1.34255e-08
Zm00001eb021380	1866.86	23918.1	12542.8	3.71251	1.09511e-137	3.20803e-135
Zm00001eb021500	0	594.632	313.769	9.63977	7.00965e-20	8.29246e-19
Zm00001eb021510	2825.23	7174.58	5329.64	1.48081	8.74607e-20	1.02727e-18
Zm00001eb021600	44.0898	1138.09	632.17	4.32325	8.00079e-57	4.31969e-55
Zm00001eb021650	191.443	800.561	483.803	2.21055	8.54929e-22	1.15343e-20
Zm00001eb021780	19.7244	80.4216	48.5034	2.08789	0.000117015	0.000326278
Zm00001eb021790	449.02	3149.85	1686.79	2.35775	5.29267e-24	8.18194e-23
Zm00001eb021840	32.4872	92.6067	58.7697	1.42996	0.0032732	0.00710834
Zm00001eb021850	125.308	382.612	225.653	1.26199	7.86173e-05	0.000225414
Zm00001eb021900	1358.66	592.195	1080.21	-1.27316	5.08237e-10	2.74101e-09
Zm00001eb021910	35.968	1.21851	17.6449	-3.16446	0.00261598	0.005788
Zm00001eb021920	0	8.52956	7.36679	3.31331	0.0379087	0.0650923
Zm00001eb022000	2761.42	6182.72	4396.91	1.08188	4.39066e-13	3.14239e-12
Zm00001eb022080	4464.68	1883.82	3108.5	-1.18873	5.83917e-15	4.91504e-14
Zm00001eb022090	20.8847	54.8329	30.4482	1.66012	0.0245076	0.0440929
Zm00001eb022180	284.263	878.545	546.563	1.8378	2.34325e-13	1.71354e-12
Zm00001eb022210	54.5322	521.522	261.886	3.20374	4.11912e-27	7.52299e-26
Zm00001eb022240	150.834	51.1774	100.949	-1.67517	1.86582e-05	5.84479e-05
Zm00001eb022250	60.3335	24.3702	45.1966	-1.16949	0.0350078	0.0606356
Zm00001eb022280	2318.2	651.902	1404.57	-1.81013	7.98107e-24	1.21657e-22
Zm00001eb022360	4.64104	0	3.86028	-5.15399	0.0314329	0.055069
Zm00001eb022390	3587.52	10382.9	5851.86	2.13199	0.0242247	0.0436236
Zm00001eb022410	1261.2	296.098	619.322	-1.71846	9.43462e-08	3.97129e-07
Zm00001eb022570	68.4553	28.0257	45.8341	-1.46052	0.00899541	0.0178275
Zm00001eb022580	178.68	49.9589	140.798	-2.39174	5.86247e-09	2.82404e-08
Zm00001eb022630	42.9296	97.4807	59.0816	1.28786	0.0147863	0.0279439
Zm00001eb022680	502.392	1007.71	797.035	1.02263	1.32855e-07	5.49299e-07
Zm00001eb022740	2629.15	1257.5	1883.9	-1.09128	2.9925e-11	1.81284e-10
Zm00001eb022750	314.43	671.399	455.524	1.2458	7.64351e-07	2.8699e-06
Zm00001eb022810	2436.54	63.3625	1132.27	-5.25684	6.81105e-99	1.03343e-96
Zm00001eb022860	351.558	58.4884	224.591	-2.18738	1.88116e-10	1.06056e-09
Zm00001eb022920	3733.71	389.923	1964.14	-2.77178	1.7727e-30	3.79514e-29
Zm00001eb022950	6.96155	85.2956	37.2985	3.58654	6.96948e-07	2.62783e-06
Zm00001eb022980	2556.05	3631.16	3672.95	1.27439	1.63467e-05	5.16279e-05
Zm00001eb022990	2.32052	63.3625	41.9306	5.10504	9.4316e-10	4.94862e-09
Zm00001eb023090	103.263	30.4627	75.0541	-2.1328	7.9308e-06	2.60489e-05
Zm00001eb023100	162.436	387.486	258.695	1.32492	1.16133e-06	4.26359e-06
Zm00001eb023120	1185.78	498.37	828.589	-1.06816	6.72737e-08	2.88134e-07
Zm00001eb023130	357.36	151.095	254.485	-1.37707	3.19102e-07	1.25549e-06
Zm00001eb023170	300.507	110.884	207.036	-1.18865	7.16956e-05	0.000206851
Zm00001eb023220	11.6026	148.658	74.7249	4.14435	1.44084e-13	1.06869e-12
Zm00001eb023230	52.2117	146.221	83.456	1.66635	0.000552363	0.00138369
Zm00001eb023250	116.026	9.74807	53.923	-4.08643	1.05552e-08	4.95002e-08
Zm00001eb023280	109.064	376.519	252.556	1.99104	6.26893e-13	4.42565e-12
Zm00001eb023300	587.091	110.884	343.369	-2.30213	3.42883e-20	4.13739e-19
Zm00001eb023310	1169.54	230.298	676.946	-2.19843	3.35948e-26	5.86066e-25
Zm00001eb023330	13.9231	1.21851	6.63543	-4.40394	0.0246251	0.0442881
Zm00001eb023360	35.968	15.8406	44.1936	-1.56888	0.0256991	0.046035
Zm00001eb023520	1091.8	98.6992	509.706	-2.93379	1.86149e-22	2.62391e-21
Zm00001eb023540	76.5771	7.31105	32.9772	-2.18729	0.00569284	0.0117384
Zm00001eb023590	1263.52	471.563	951.133	-1.60765	7.35917e-15	6.13513e-14
Zm00001eb023600	3283.53	979.681	1638.72	-1.38618	2.39638e-05	7.40255e-05
Zm00001eb023650	4.64104	58.4884	28.0408	2.58809	0.00092276	0.00222019
Zm00001eb023680	0	82.8586	39.5729	5.1386	5.79467e-09	2.7923e-08
Zm00001eb023690	102.103	67.018	106.361	-1.18191	0.00848911	0.0169068
Zm00001eb023740	257.577	18.2776	162.27	-4.16013	2.04583e-22	2.8769e-21
Zm00001eb023810	3000.43	8875.62	5707.67	1.48002	1.69369e-22	2.39308e-21
Zm00001eb023860	2102.39	4184.36	3258.3	1.03933	1.60318e-11	9.97545e-11
Zm00001eb023870	570.847	3135.22	1950.21	2.40893	8.57419e-43	2.97752e-41
Zm00001eb023880	5430.01	1476.83	2820.4	-1.44116	3.12063e-07	1.22943e-06
Zm00001eb023890	2098.91	3989.4	2913.1	1.0439	2.31901e-09	1.16787e-08
Zm00001eb023920	2339.08	1012.58	1538.49	-1.16821	1.2927e-09	6.68188e-09
Zm00001eb023930	1154.46	447.193	778.967	-1.36216	7.2757e-13	5.10472e-12
Zm00001eb024000	269.18	46.3033	141.338	-2.41325	7.21391e-11	4.22231e-10
Zm00001eb024020	151.994	502.026	278.714	1.84682	3.54973e-08	1.56942e-07
Zm00001eb024030	2166.2	4800.93	3268.46	1.2157	6.99343e-12	4.50108e-11
Zm00001eb024060	0	31.6812	12.8547	5.08963	0.00057047	0.00142483
Zm00001eb024150	375.924	617.784	439.535	1.06725	0.00103587	0.00246866
Zm00001eb024220	865.553	346.057	599.023	-1.14112	7.29839e-08	3.11149e-07
Zm00001eb024240	459.463	41.4293	230.363	-3.47105	5.60026e-26	9.65026e-25
Zm00001eb024250	49.8911	15.8406	33.476	-1.27802	0.0480998	0.0804755
Zm00001eb024290	288.904	32.8997	193.873	-3.47482	2.51247e-20	3.05786e-19
Zm00001eb024330	4501.8	1213.64	2730.5	-2.07592	3.18212e-25	5.24217e-24
Zm00001eb024340	0	9.74807	3.30597	5.42756	0.0326311	0.0569288
Zm00001eb024440	22.0449	154.751	93.4757	2.94687	5.16366e-12	3.36514e-11
Zm00001eb024570	576.649	221.769	470.526	-1.51602	1.39846e-08	6.46805e-08
Zm00001eb024580	146.193	20.7147	73.8115	-2.70118	5.38043e-08	2.32973e-07
Zm00001eb024600	1924.87	761.568	1322.13	-1.2643	1.13821e-13	8.51699e-13
Zm00001eb024670	8.12181	0	4.28047	-5.29323	0.0206715	0.0378751
Zm00001eb024680	659.027	198.617	394.157	-1.19217	8.93814e-05	0.000254013
Zm00001eb024720	6.96155	35.3368	16.6676	2.9607	0.00612575	0.0125532
Zm00001eb024790	0	4.87404	3.82536	5.6406	0.0191048	0.0352292
Zm00001eb024820	165.917	92.6067	139.559	-1.22297	0.000752267	0.00184036
Zm00001eb024920	449.02	919.974	726.845	1.05029	1.48843e-07	6.11643e-07
Zm00001eb024960	743.726	2332.23	1514.65	2.00981	1.71728e-16	1.62798e-15
Zm00001eb024970	24.3654	0	7.73102	-4.63321	0.020184	0.0370576
Zm00001eb025110	165.917	70.6735	119.613	-1.08833	0.0023357	0.00521517
Zm00001eb025140	1644.09	7314.71	4149.05	2.17109	3.51947e-34	8.73579e-33
Zm00001eb025160	103.263	185.213	125.824	1.01843	0.00987535	0.0194179
Zm00001eb025190	5353.43	1653.52	3292.24	-1.58947	1.64764e-21	2.17718e-20
Zm00001eb025240	168.238	85.2956	135.373	-1.34139	0.000232915	0.000620051
Zm00001eb025280	4.64104	46.3033	28.4497	2.89858	0.000120468	0.000335115
Zm00001eb025400	523.277	1060.1	739.103	1.28804	3.40242e-07	1.3344e-06
Zm00001eb025470	3377.51	1132	2296.21	-1.76684	1.15616e-23	1.74795e-22
Zm00001eb025570	23.2052	2.43702	14.7899	-3.52259	0.0019642	0.00445187
Zm00001eb025650	2600.14	1179.52	1738.93	-1.05025	2.62682e-08	1.18097e-07
Zm00001eb025720	1058.16	99.9178	620.706	-3.63151	7.3549e-52	3.44865e-50
Zm00001eb025730	1016.39	437.445	840.381	-1.38136	3.25779e-09	1.614e-08
Zm00001eb025760	5522.83	2450.42	3875.15	-1.05114	2.2507e-11	1.38271e-10
Zm00001eb025790	20.8847	76.7661	47.0417	1.80368	0.000878813	0.00212389
Zm00001eb025870	0	12.1851	6.24277	4.06147	0.0218358	0.0397842
Zm00001eb025880	353.879	97.4807	195.025	-1.69931	4.73143e-07	1.81993e-06
Zm00001eb025890	674.11	53.6144	340.074	-3.41765	2.35062e-33	5.64054e-32
Zm00001eb025900	1273.96	461.815	850.469	-1.29259	4.16811e-11	2.49286e-10
Zm00001eb025970	29.0065	3.65553	15.0034	-2.20799	0.0280205	0.0497625
Zm00001eb025990	178.68	4406.13	2141.81	4.02802	1.16854e-53	5.77186e-52
Zm00001eb026040	0	7.31105	7.33111	6.57935	0.00129176	0.00302632
Zm00001eb026090	0	4.87404	4.11501	5.74602	0.0149428	0.0281905
Zm00001eb026180	168.238	42.6478	100.447	-1.78575	7.79443e-06	2.56323e-05
Zm00001eb026220	186.802	2638.07	1442.55	4.16509	1.37622e-71	1.15349e-69
Zm00001eb026260	17.4039	85.2956	49.2297	2.6185	4.9369e-06	1.66744e-05
Zm00001eb026300	1938.79	655.558	1136.25	-1.49082	7.68244e-11	4.48767e-10
Zm00001eb026330	598.694	220.55	383.984	-1.43669	2.71279e-09	1.35694e-08
Zm00001eb026350	39.4488	0	20.0002	-3.37498	0.00228055	0.00510013
Zm00001eb026360	104.423	7.31105	55.8389	-3.07832	2.91877e-07	1.15359e-06
Zm00001eb026680	20.8847	367.99	182.945	3.63025	1.74609e-23	2.6118e-22
Zm00001eb026720	148.513	528.833	320.69	1.93516	1.01454e-13	7.61663e-13
Zm00001eb026770	40.6091	9.74807	23.648	-2.48431	0.00273423	0.00602949
Zm00001eb026890	68.4553	382.612	227.494	2.71032	1.40837e-19	1.63666e-18
Zm00001eb026930	145.032	381.393	282.882	1.4332	4.61236e-08	2.0104e-07
Zm00001eb027010	17.4039	58.4884	24.7764	2.17759	0.0487996	0.0815219
Zm00001eb027020	4.64104	49.9589	20.9016	3.87751	0.000142562	0.000392153
Zm00001eb027340	1338.94	409.419	928.966	-1.51936	1.97412e-12	1.33261e-11
Zm00001eb027390	18.5641	125.506	88.946	3.71879	1.92478e-11	1.18965e-10
Zm00001eb027420	0	15.8406	6.85665	6.48093	0.00135668	0.0031673
Zm00001eb027590	3458.73	1687.64	2592	-1.21601	1.69488e-12	1.14988e-11
Zm00001eb027620	1.16026	101.136	54.7719	4.03718	1.33601e-08	6.19473e-08
Zm00001eb027740	229.731	29.2442	123.829	-3.23048	1.04231e-14	8.55446e-14
Zm00001eb027750	446.7	182.776	339.154	-1.42133	1.84888e-08	8.4444e-08
Zm00001eb027790	247.135	69.455	138.615	-1.47834	0.000104971	0.000294973
Zm00001eb027800	4898.61	1828.98	3156.49	-1.26977	2.00402e-13	1.47092e-12
Zm00001eb027810	258.738	130.38	195.876	-1.1576	9.54239e-05	0.000269966
Zm00001eb027830	1805.36	291.224	1077.22	-2.2644	3.54711e-21	4.56298e-20
Zm00001eb027900	63.8142	327.779	241.643	2.77935	1.35214e-16	1.29134e-15
Zm00001eb027980	56.8527	9.74807	28.5468	-2.1116	0.00436922	0.00922976
Zm00001eb028000	1130.09	339.964	819.145	-1.68143	8.49893e-14	6.42293e-13
Zm00001eb028020	1299.49	559.296	1024.74	-1.59723	5.05485e-12	3.29786e-11
Zm00001eb028030	25376	62131.8	40423.8	1.31507	2.28884e-14	1.82586e-13
Zm00001eb028070	29.0065	98.6992	52.9986	1.54728	0.00482586	0.0100906
Zm00001eb028150	22.0449	6.09255	14.0637	-2.51827	0.01832	0.0339132
Zm00001eb028160	705.437	3360.65	1956.7	2.08397	3.41181e-33	8.12109e-32
Zm00001eb028190	2245.1	952.874	1565.33	-1.38655	3.69849e-14	2.8949e-13
Zm00001eb028260	27.8462	69.455	52.5198	1.45833	0.00453683	0.00954838
Zm00001eb028270	225.09	59.7069	109.397	-1.18994	0.0258395	0.0462584
Zm00001eb028310	1263.52	503.244	929.177	-1.4587	2.68959e-14	2.13057e-13
Zm00001eb028330	0	9.74807	3.59562	5.54906	0.0236266	0.0426738
Zm00001eb028360	93.981	28.0257	63.2949	-1.98405	6.09381e-05	0.000177546
Zm00001eb028400	215.808	29.2442	150.11	-3.7871	6.11025e-15	5.13299e-14
Zm00001eb028610	33.6475	24.3702	44.0287	-1.59795	0.0221733	0.040342
Zm00001eb028620	56.8527	7.31105	33.0376	-2.57963	0.000240384	0.000638154
Zm00001eb028720	76.5771	34.1183	52.5377	-1.50008	0.00572679	0.0118018
Zm00001eb028820	1162.58	480.093	799.308	-1.23786	4.73867e-11	2.81985e-10
Zm00001eb028860	228.571	1606	934.993	2.74879	9.755e-48	4.0142e-46
Zm00001eb028990	269.18	28.0257	138.652	-2.99569	6.84722e-15	5.7277e-14
Zm00001eb029050	0	681.147	342.639	9.76601	1.80139e-20	2.21061e-19
Zm00001eb029150	226.25	40.2108	125.509	-2.79375	1.25885e-11	7.896e-11
Zm00001eb029200	11172.1	37681.2	25340.5	1.63117	7.18057e-24	1.09737e-22
Zm00001eb029210	24.3654	6.09255	12.8438	-2.35414	0.0328529	0.0572584
Zm00001eb029220	18.5641	85.2956	52.9284	2.17133	3.14232e-05	9.56434e-05
Zm00001eb029440	0	10.9666	3.32095	5.43365	0.0356973	0.0616853
Zm00001eb029460	10.4423	192.524	103.272	4.10382	2.44891e-19	2.79752e-18
Zm00001eb029470	29.0065	3.65553	17.6931	-2.32153	0.0132985	0.0253896
Zm00001eb029490	807.54	3456.91	2184.84	2.02095	3.4182e-34	8.49869e-33
Zm00001eb029510	1105.73	495.933	862.985	-1.35772	4.9767e-11	2.95318e-10
Zm00001eb029520	2498.04	5873.21	3837.08	1.18185	4.78429e-11	2.84357e-10
Zm00001eb029530	2376.21	804.216	1712.43	-1.79251	4.46408e-21	5.71275e-20
Zm00001eb029540	169.398	576.355	352.73	1.46176	2.38686e-08	1.07899e-07
Zm00001eb029560	109.064	38.9923	73.0764	-1.79145	0.000134898	0.000372178
Zm00001eb029570	0	52.3959	23.6764	6.86907	7.04713e-06	2.32783e-05
Zm00001eb029640	242.494	70.6735	148.425	-1.40627	7.24768e-05	0.00020882
Zm00001eb029650	66.1348	14.6221	39.6066	-2.49747	0.000101964	0.000287151
Zm00001eb029680	154.314	73.1105	130.041	-1.66418	4.61784e-05	0.000137094
Zm00001eb029710	1261.2	3762.76	2767.37	1.65248	1.15641e-19	1.34863e-18
Zm00001eb029720	0	46.3033	28.0859	8.51622	1.22062e-07	5.06943e-07
Zm00001eb029730	263.379	64.581	145.244	-1.93489	9.20057e-08	3.87608e-07
Zm00001eb029740	25.5257	14.6221	26.1439	-1.68191	0.0336563	0.0585345
Zm00001eb029970	229.731	502.026	369.222	1.02461	1.01057e-05	3.27309e-05
Zm00001eb030090	39.4488	219.332	133.834	2.51505	1.04948e-12	7.25488e-12
Zm00001eb030100	124.148	743.291	380.264	2.77719	2.10515e-18	2.27484e-17
Zm00001eb030110	31.327	841.99	474.943	5.41117	2.48703e-57	1.35764e-55
Zm00001eb030170	89.3399	1445.15	793.711	4.18585	1.94206e-82	2.10475e-80
Zm00001eb030190	49.8911	212.021	139.965	2.09686	1.13978e-09	5.92146e-09
Zm00001eb030230	40.6091	103.573	70.2141	1.52135	0.000782949	0.00190942
Zm00001eb030240	6.96155	42.6478	33.5521	2.12529	0.00353526	0.00761653
Zm00001eb030310	61.4937	10.9666	37.1135	-2.98182	2.08906e-05	6.50827e-05
Zm00001eb030380	469.905	12.1851	237.891	-5.44163	3.0868e-36	8.44076e-35
Zm00001eb030390	12362.6	4897.19	8063.3	-1.19915	5.72469e-13	4.05983e-12
Zm00001eb030410	779.694	333.872	615.975	-1.55354	1.28395e-10	7.36491e-10
Zm00001eb030420	10141.8	2563.74	6478.39	-1.98897	2.89625e-43	1.02014e-41
Zm00001eb030470	98.622	249.794	170.271	1.05556	0.000982661	0.00235322
Zm00001eb030490	674.11	236.391	402.753	-1.53708	1.71507e-08	7.85387e-08
Zm00001eb030520	34.8078	6.09255	24.3717	-2.17547	0.0067251	0.0136694
Zm00001eb030540	136.911	53.6144	105.919	-1.2133	0.00217087	0.00487733
Zm00001eb030550	4.64104	140.129	55.3093	5.63883	0.00387444	0.0082684
Zm00001eb030570	1329.66	2541.81	1965.45	1.01023	2.59283e-10	1.44091e-09
Zm00001eb030650	138.071	1688.85	1053.47	3.72059	9.76879e-61	6.05931e-59
Zm00001eb030680	2837.99	5209.13	4143.84	1.02989	1.38186e-10	7.89438e-10
Zm00001eb030720	8.12181	45.0848	33.3703	2.69462	0.00010543	0.000296178
Zm00001eb030730	154.314	310.72	238.243	1.1719	1.75976e-05	5.52894e-05
Zm00001eb030750	9.28207	42.6478	33.0925	2.17096	0.00160168	0.00368642
Zm00001eb030850	107.904	62.144	89.9587	-1.24114	0.00424671	0.00898959
Zm00001eb030880	355.039	142.566	248.508	-1.54661	5.36896e-08	2.32579e-07
Zm00001eb030890	746.046	313.157	570.848	-1.29778	2.70105e-09	1.3513e-08
Zm00001eb030900	4.64104	23.1517	14.2515	1.90248	0.0488872	0.0816406
Zm00001eb030930	76.5771	225.424	149.103	1.18718	0.000629051	0.00156099
Zm00001eb030990	145.032	14.6221	102.867	-2.27881	6.48988e-05	0.00018838
Zm00001eb031040	414.212	3840.74	2347.38	3.4463	1.13412e-74	1.01375e-72
Zm00001eb031050	0	12.1851	7.68067	6.64578	0.000756345	0.00184911
Zm00001eb031080	556.924	7.31105	223.068	-6.20583	7.17688e-27	1.29398e-25
Zm00001eb031090	58.0129	106.01	74.9572	1.03867	0.020983	0.0383792
Zm00001eb031140	0	6.09255	4.41963	5.84878	0.0108701	0.0211672
Zm00001eb031150	3140.82	642.154	1937.8	-2.17715	1.40425e-35	3.73964e-34
Zm00001eb031170	106.744	38.9923	81.0565	-1.20575	0.00697092	0.0141198
Zm00001eb031190	133.43	21.9332	57.6684	-2.73718	3.53055e-05	0.000106721
Zm00001eb031290	37.1283	9.74807	30.3657	-2.23921	0.00230456	0.00515187
Zm00001eb031300	1250.76	3272.92	2241.92	1.53959	6.06528e-19	6.77183e-18
Zm00001eb031360	100.943	341.183	201.828	1.68923	2.54551e-08	1.14651e-07
Zm00001eb031370	0	136.473	66.7711	4.99415	0.00467035	0.00979664
Zm00001eb031380	12.7628	378.956	207.376	4.16961	9.13233e-27	1.63856e-25
Zm00001eb031390	49.8911	1147.84	558.524	4.40995	5.22262e-70	4.22191e-68
Zm00001eb031400	2104.71	5257.87	3593.58	1.24349	2.80718e-16	2.62089e-15
Zm00001eb031410	179.84	492.278	314.164	1.38418	4.602e-08	2.00618e-07
Zm00001eb031510	510.514	197.398	365.218	-1.58033	1.81866e-10	1.02591e-09
Zm00001eb031570	2.32052	17.0591	10.0586	4.32444	0.00508675	0.010592
Zm00001eb031590	850.47	98.6992	472.778	-2.93836	1.31728e-34	3.33971e-33
Zm00001eb031700	402.61	218.113	350.538	-1.52209	3.82332e-06	1.31307e-05
Zm00001eb031730	589.412	1476.83	964.286	1.20252	8.85774e-10	4.66324e-09
Zm00001eb031760	0	84.0771	41.0258	5.7517	1.59203e-09	8.14373e-09
Zm00001eb031780	6.96155	26.8072	28.7798	2.8326	0.000586983	0.00146323
Zm00001eb031810	1112.69	255.887	700.144	-2.3365	4.41025e-27	8.0299e-26
Zm00001eb031850	3.48078	14.6221	11.767	3.87562	0.00737792	0.0148862
Zm00001eb031880	4063.23	492.278	1795.12	-2.74736	3.54701e-22	4.92008e-21
Zm00001eb031950	0	126.725	45.8741	9.22266	5.39309e-09	2.60941e-08
Zm00001eb031960	0	95.0437	39.1227	6.66334	3.98127e-08	1.74639e-07
Zm00001eb031970	2875.12	19950.7	10697.7	2.68894	2.12285e-66	1.54701e-64
Zm00001eb031990	78.8976	48.7404	78.3839	-1.8509	0.00187018	0.00425312
Zm00001eb032000	872.515	163.28	546.738	-2.6295	5.48373e-30	1.14581e-28
Zm00001eb032010	71.9361	225.424	155.748	1.55229	1.68778e-06	6.06318e-06
Zm00001eb032030	410.732	127.943	287.173	-1.60457	2.18575e-09	1.10283e-08
Zm00001eb032040	76.5771	19.4961	43.3425	-1.76938	0.00253866	0.00563095
Zm00001eb032210	1.16026	20.7147	10.9824	4.13375	0.00178941	0.00408081
Zm00001eb032220	5.80129	123.069	62.6516	5.02343	1.16202e-13	8.68855e-13
Zm00001eb032240	64.9745	212.021	146.348	1.68858	3.59666e-07	1.40481e-06
Zm00001eb032250	6.96155	46.3033	25.5333	2.79598	0.000261662	0.000690308
Zm00001eb032290	98316.9	28867.7	67981.1	-1.97341	1.57832e-33	3.81206e-32
Zm00001eb032310	0	136.473	72.0727	7.53	2.24548e-11	1.3798e-10
Zm00001eb032320	59.1732	24.3702	44.7618	-1.8879	0.00198633	0.00449961
Zm00001eb032330	31.327	328.997	181.947	3.69038	1.20417e-25	2.02661e-24
Zm00001eb032340	7760.97	23391.7	16145.3	1.65712	1.00792e-30	2.18151e-29
Zm00001eb032360	5.80129	43.8663	22.6168	2.5564	0.00151449	0.00350454
Zm00001eb032370	95.1412	291.224	211.614	1.38287	1.12944e-05	3.64047e-05
Zm00001eb032500	104.423	25.5887	76.8307	-1.83655	0.00014021	0.00038615
Zm00001eb032550	2149.96	471.563	1347.43	-2.10766	8.76815e-32	1.98184e-30
Zm00001eb032580	6.96155	110.884	47.3786	2.06005	0.00793473	0.0158947
Zm00001eb032660	0	20.7147	10.3924	7.08138	0.000119016	0.000331419
Zm00001eb032740	1.16026	41.4293	17.0197	6.31026	8.16698e-05	0.000233533
Zm00001eb032790	23.2052	287.568	150.091	2.83866	8.48566e-12	5.41555e-11
Zm00001eb032800	896.88	3165.69	2101.69	1.96031	1.42304e-31	3.19208e-30
Zm00001eb032870	0	80.4216	40.4223	4.77248	1.6279e-08	7.4697e-08
Zm00001eb032890	26.686	141.347	82.5648	1.67393	0.000533601	0.00133884
Zm00001eb032900	0	10.9666	5.63814	6.19922	0.00350303	0.00755592
Zm00001eb032960	6.96155	502.026	260.558	6.02971	6.58216e-47	2.63886e-45
Zm00001eb032970	1870.34	6187.59	4404.85	1.75618	1.59139e-23	2.38523e-22
Zm00001eb033030	2650.03	5919.52	4875.87	1.08944	1.53367e-07	6.29445e-07
Zm00001eb033040	587.091	86.5141	376.54	-2.4874	7.54492e-17	7.36009e-16
Zm00001eb033080	3560.83	1836.29	3373.43	-1.37998	6.10403e-08	2.62767e-07
Zm00001eb033100	740.245	302.19	670.824	-1.72081	5.56147e-09	2.68517e-08
Zm00001eb033120	93.981	493.496	265.626	2.50075	1.22367e-16	1.17434e-15
Zm00001eb033130	3948.36	14199.3	9656.7	2.11058	1.8093e-32	4.18543e-31
Zm00001eb033260	51.0514	18.2776	28.7685	-1.43027	0.0460837	0.0775171
Zm00001eb033350	300.507	120.632	193.568	-1.40448	8.12411e-06	2.66424e-05
Zm00001eb033370	46.4104	18.2776	34.8083	-1.81048	0.00596905	0.0122533
Zm00001eb033390	1026.83	5200.6	2821.43	2.26466	5.93546e-34	1.46344e-32
Zm00001eb033440	1529.22	526.396	1173.23	-1.42519	1.15308e-09	5.98947e-09
Zm00001eb033450	0	7.31105	4.43461	5.85326	0.0102656	0.0201065
Zm00001eb033460	70.7758	212.021	144.948	1.76153	1.39803e-07	5.76654e-07
Zm00001eb033540	12.7628	35.3368	28.3281	2.04355	0.0047296	0.00990968
Zm00001eb033550	1642.93	342.401	975.455	-2.25415	1.00263e-34	2.56838e-33
Zm00001eb033570	16.2436	102.355	60.906	2.84444	3.00874e-08	1.34248e-07
Zm00001eb033580	3894.99	8360.19	5908.06	1.09318	2.7182e-13	1.98087e-12
Zm00001eb033630	4.64104	29.2442	17.2229	2.23609	0.012872	0.024674
Zm00001eb033650	0	12.1851	4.20487	5.77463	0.0141359	0.0268187
Zm00001eb033670	1740.39	3241.23	2431.81	1.40937	5.12493e-07	1.9616e-06
Zm00001eb033680	487.309	175.465	309.719	-1.29929	7.06703e-07	2.66224e-06
Zm00001eb033690	407.251	2273.74	1229.4	2.46087	4.9995e-35	1.29755e-33
Zm00001eb033700	677.591	1490.24	1066.83	1.1888	1.55193e-11	9.6667e-11
Zm00001eb033740	39.4488	121.851	75.9417	1.70144	0.000111847	0.000312692
Zm00001eb033780	2057.14	19475.4	9675.54	3.20226	7.10798e-67	5.27077e-65
Zm00001eb033790	7390.85	25681.3	15640.7	2.10368	8.6172e-19	9.51688e-18
Zm00001eb033800	126.468	25.5887	64.585	-1.81501	0.000596419	0.00148562
Zm00001eb033870	1662.65	6298.47	5152.06	2.73043	4.7667e-07	1.83206e-06
Zm00001eb033880	100.943	471.563	358.807	2.88762	9.00596e-18	9.32328e-17
Zm00001eb033890	1.16026	174.247	109.313	9.0557	7.23362e-11	4.23302e-10
Zm00001eb033910	472.225	1140.52	860.957	1.34284	5.43152e-12	3.53503e-11
Zm00001eb033920	3.48078	20.7147	10.1143	3.03329	0.0157748	0.0296128
Zm00001eb033930	0	85.2956	48.3027	5.0242	4.82455e-10	2.60958e-09
Zm00001eb033960	30.1667	143.784	93.8973	2.24805	4.62572e-08	2.01593e-07
Zm00001eb034050	951.412	68397.4	30968.7	5.82276	5.71072e-195	3.313e-192
Zm00001eb034090	1804.2	4876.47	3268.36	1.57582	3.40359e-20	4.11028e-19
Zm00001eb034100	656.707	1239.22	926.259	1.01836	5.79345e-08	2.49943e-07
Zm00001eb034130	9548.93	226447	118964	4.64788	9.2241e-235	7.79753e-232
Zm00001eb034180	6128.49	31424.1	18725.2	2.48449	7.98695e-58	4.45867e-56
Zm00001eb034220	276.142	102.355	189.952	-1.06891	0.000903257	0.00217787
Zm00001eb034240	5.80129	112.103	46.3068	4.28623	2.8519e-09	1.42148e-08
Zm00001eb034290	1072.08	149.877	642.417	-3.12551	1.66088e-39	5.15099e-38
Zm00001eb034370	1472.37	116.977	857.555	-3.78066	9.86181e-67	7.24024e-65
Zm00001eb034380	41.7693	25.5887	42.1534	-1.40814	0.0259473	0.0464373
Zm00001eb034460	83.5386	8.52956	57.4449	-3.68614	5.40128e-09	2.61209e-08
Zm00001eb034480	356.199	54.8329	222.847	-3.06563	2.53912e-20	3.08901e-19
Zm00001eb034520	632.341	86.5141	355.205	-3.03269	5.25038e-30	1.09861e-28
Zm00001eb034610	1693.98	196.18	971.686	-3.32172	1.21488e-56	6.5117e-55
Zm00001eb034730	134.59	51.1774	89.461	-1.61275	0.000136582	0.000376579
Zm00001eb034760	885.278	17399.1	9730.6	4.23685	4.00968e-135	1.15179e-132
Zm00001eb034830	3745.32	1794.86	2805	-1.16021	1.36096e-13	1.01122e-12
Zm00001eb034840	1048.87	171.81	767.081	-2.95816	1.64321e-27	3.06157e-26
Zm00001eb034890	143.872	834.679	401.882	2.17741	2.9584e-12	1.97229e-11
Zm00001eb034900	18.5641	165.717	106.504	3.25061	3.47038e-14	2.725e-13
Zm00001eb034910	0	18.2776	6.59696	6.42457	0.00191721	0.00435238
Zm00001eb034970	291.225	26.8072	153.319	-3.22192	4.36105e-18	4.6033e-17
Zm00001eb034980	160.116	594.632	325.76	1.6242	3.42011e-08	1.5146e-07
Zm00001eb035060	2.32052	138.91	86.286	7.70536	3.01601e-12	2.01024e-11
Zm00001eb035070	4.64104	227.861	113.159	6.69623	0.000328374	0.000852321
Zm00001eb035190	2.32052	29.2442	13.1152	3.88094	0.00118001	0.00278302
Zm00001eb035320	2632.63	872.453	1648.16	-1.37679	4.53856e-13	3.24118e-12
Zm00001eb035340	196.084	2928.08	1478.38	4.01041	1.63413e-86	1.91861e-84
Zm00001eb035350	56.8527	181.558	123.569	1.39155	0.000151218	0.000414153
Zm00001eb035370	11416.9	4320.83	7463.97	-1.21472	3.83604e-13	2.76148e-12
Zm00001eb035390	2771.86	7507.23	5085.89	1.61369	5.14803e-21	6.55964e-20
Zm00001eb035600	0	566.607	269.687	9.42178	6.0378e-19	6.74369e-18
Zm00001eb035650	75.4168	242.483	155.276	1.66203	1.84082e-07	7.48136e-07
Zm00001eb035690	74.2566	389.923	231.998	2.79946	5.70738e-17	5.61945e-16
Zm00001eb035700	4443.79	965.059	2708.48	-2.25486	1.174e-47	4.81762e-46
Zm00001eb035710	385.206	110.884	258.516	-1.76745	7.03459e-11	4.12306e-10
Zm00001eb035720	120.667	38.9923	74.4356	-1.69327	0.000194187	0.00052331
Zm00001eb035820	1499.05	662.869	1013.49	-1.17387	1.18626e-09	6.15428e-09
Zm00001eb035870	12.7628	37.7738	23.734	1.60862	0.0304375	0.0536587
Zm00001eb035880	17.4039	1.21851	8.08493	-3.01179	0.0360898	0.0622981
Zm00001eb035950	0	57.2699	25.9035	8.39866	2.06192e-07	8.3126e-07
Zm00001eb035960	2327.48	6298.47	4859.07	1.63038	5.98858e-18	6.26978e-17
Zm00001eb035990	3.48078	25.5887	18.2069	2.21526	0.0161241	0.0302245
Zm00001eb036040	597.533	145.003	365.65	-1.98725	9.49144e-17	9.19225e-16
Zm00001eb036090	64.9745	35.3368	54.6796	-1.30903	0.0133148	0.0254191
Zm00001eb036130	13637.7	114452	64670	3.12331	3.97408e-114	7.78682e-112
Zm00001eb036180	194.923	45.0848	112.145	-1.76169	8.34248e-06	2.73132e-05
Zm00001eb036190	45.2501	4.87404	24.7587	-2.72226	0.000847755	0.00205493
Zm00001eb036250	718.2	279.039	434.182	-1.279	2.27293e-06	8.03553e-06
Zm00001eb036310	13.9231	52.3959	39.2656	2.43997	0.000128207	0.000355007
Zm00001eb036320	451.341	145.003	263.329	-1.7964	2.57055e-08	1.15708e-07
Zm00001eb036340	0	12.1851	7.41173	3.31603	0.0334123	0.0581478
Zm00001eb036370	1932.99	484.967	1159.82	-2.01843	3.48428e-28	6.67245e-27
Zm00001eb036450	66.1348	4.87404	39.9989	-3.11991	8.35447e-06	2.73464e-05
Zm00001eb036470	49.8911	213.239	116.999	2.36529	2.80868e-08	1.25738e-07
Zm00001eb036480	1591.88	3696.96	2748.63	1.27939	4.70836e-16	4.33032e-15
Zm00001eb036550	104.423	735.98	466.048	3.12223	2.30209e-34	5.76244e-33
Zm00001eb036580	82.3784	265.635	172.259	1.93287	2.87316e-09	1.43063e-08
Zm00001eb036600	23.2052	49.9589	39.3322	1.33275	0.0228686	0.0414947
Zm00001eb036640	2633.79	5510.1	4121.55	1.02453	4.06646e-12	2.67841e-11
Zm00001eb036710	1156.78	2562.52	1902.72	1.49903	4.36257e-12	2.86325e-11
Zm00001eb036750	1369.11	9131.51	5732.57	2.80449	1.02502e-61	6.62167e-60
Zm00001eb036770	42.9296	9.74807	26.5246	-1.6196	0.0281609	0.0499787
Zm00001eb036780	589.412	90.1697	409.188	-2.96319	1.63569e-24	2.59075e-23
Zm00001eb036910	176.359	731.105	461.887	2.24174	3.29651e-22	4.58335e-21
Zm00001eb036920	6945.31	10613.2	8148.78	1.11244	0.000129754	0.000359055
Zm00001eb036940	1115.01	3664.06	2512.6	1.36902	7.88369e-10	4.17122e-09
Zm00001eb036950	6044.95	2296.89	3429.81	-1.2951	7.38271e-07	2.77692e-06
Zm00001eb036960	0	23.1517	10.4223	7.08517	0.000119865	0.000333596
Zm00001eb037010	1561.71	270.509	769	-2.28497	7.75632e-18	8.06913e-17
Zm00001eb037020	88.1797	146.221	109.584	1.12236	0.0071616	0.0144734
Zm00001eb037050	898.04	2357.82	1598.71	1.31688	1.35998e-15	1.21016e-14
Zm00001eb037100	4.64104	43.8663	21.1474	2.98875	0.00051668	0.00130003
Zm00001eb037150	26.686	2.43702	13.7308	-4.4536	0.00156448	0.00360895
Zm00001eb037210	294.706	759.131	525.817	1.42085	6.79537e-12	4.37646e-11
Zm00001eb037220	8.12181	36.5553	24.276	2.2839	0.00264541	0.00584932
Zm00001eb037240	0	49.9589	20.5999	8.06784	1.28335e-06	4.67961e-06
Zm00001eb037250	0	52.3959	23.5264	8.25977	4.27238e-07	1.65152e-06
Zm00001eb037300	302.828	53.6144	177.239	-2.6886	1.09236e-15	9.77906e-15
Zm00001eb037360	103.263	19.4961	52.3158	-2.3926	3.3177e-05	0.000100647
Zm00001eb037390	0	17.0591	7.45093	6.60088	0.000867455	0.0020989
Zm00001eb037410	0	527.614	288.604	11.877	5.85106e-16	5.34472e-15
Zm00001eb037420	3745.32	1738.81	2865.52	-1.08836	1.36561e-11	8.54397e-11
Zm00001eb037450	334.155	154.751	234.933	-1.09408	6.16296e-05	0.000179366
Zm00001eb037470	2082.66	268.072	945.824	-2.57265	6.53349e-19	7.27263e-18
Zm00001eb037490	0	14.6221	4.81413	5.96968	0.00881906	0.0175026
Zm00001eb037500	1322.7	2683.16	2121.32	1.25584	1.10406e-11	6.97836e-11
Zm00001eb037510	0	8.52956	5.02889	6.03462	0.00601164	0.012333
Zm00001eb037520	2464.39	12237.5	7447.55	2.06223	1.40722e-28	2.74098e-27
Zm00001eb037530	71.9361	1383.01	807.749	4.50962	6.25709e-81	6.51861e-79
Zm00001eb037540	81.2181	387.486	224.435	1.70503	3.89625e-07	1.51423e-06
Zm00001eb037570	1720.66	606.818	1226.19	-1.46529	1.57877e-15	1.39645e-14
Zm00001eb037600	30.1667	4671.76	2259.46	7.87528	1.41538e-147	4.98533e-145
Zm00001eb037630	511.674	1737.59	1160.24	1.41849	5.01773e-10	2.70862e-09
Zm00001eb037640	1845.97	21421.4	11571.8	3.50861	7.30645e-138	2.16176e-135
Zm00001eb037690	38542.6	10089.3	20278	-1.62313	1.83497e-11	1.13699e-10
Zm00001eb037700	241.334	26.8072	128.148	-3.1009	2.96934e-15	2.57033e-14
Zm00001eb037860	479.187	181.558	292.805	-1.4127	1.11257e-06	4.09295e-06
Zm00001eb037920	0	10.9666	6.21744	6.3406	0.00220717	0.0049525
Zm00001eb037940	299.347	41.4293	210.388	-3.59582	1.68733e-18	1.83271e-17
Zm00001eb038010	1604.64	794.468	1298.1	-1.13397	2.4392e-09	1.22486e-08
Zm00001eb038030	1.16026	70.6735	26.3686	5.44234	1.56461e-06	5.63646e-06
Zm00001eb038060	29.0065	27539.5	14810.9	10.6262	1.65051e-53	8.12541e-52
Zm00001eb038070	1222.91	5945.11	3687.95	2.57946	5.85136e-38	1.73124e-36
Zm00001eb038110	746.046	1673.01	1161.35	1.18559	3.21213e-11	1.94311e-10
Zm00001eb038160	961.855	194.961	521.828	-1.72684	6.50041e-09	3.11815e-08
Zm00001eb038180	525.597	205.928	296.457	-1.22719	0.000379715	0.000975567
Zm00001eb038210	404.93	813.964	606.764	1.07054	7.10376e-08	3.03361e-07
Zm00001eb038250	35.968	95.0437	68.7369	1.84498	0.000135341	0.000373365
Zm00001eb038400	8705.42	2998.75	5120.6	-1.17527	3.83069e-07	1.48992e-06
Zm00001eb038410	6590.27	1253.85	4061.82	-2.53399	1.92302e-56	1.02332e-54
Zm00001eb038500	2.32052	21.9332	9.82887	4.28277	0.00603688	0.0123813
Zm00001eb038530	844.668	2679.5	1701.81	1.77939	1.07925e-22	1.5531e-21
Zm00001eb038540	424.655	155.969	279.551	-1.62331	3.99021e-09	1.9611e-08
Zm00001eb038570	0	28.0257	11.6408	7.24441	6.34405e-05	0.000184401
Zm00001eb038580	0	79.2031	39.497	9.00758	7.56884e-09	3.598e-08
Zm00001eb038610	0	37.7738	14.6571	7.57659	1.55538e-05	4.92762e-05
Zm00001eb038670	2912.25	1188.05	1993.24	-1.26729	2.88595e-15	2.50034e-14
Zm00001eb038710	998.983	453.285	794.799	-1.3728	2.58325e-10	1.43585e-09
Zm00001eb038780	61.4937	955.311	470.601	4.21778	4.33379e-47	1.74692e-45
Zm00001eb038800	0	14.6221	7.00203	3.64847	0.0248764	0.0446775
Zm00001eb038870	35846.2	13564.4	23216.7	-1.3759	1.88162e-18	2.03925e-17
Zm00001eb038880	171.718	957.748	553.677	2.04346	6.13464e-15	5.15056e-14
Zm00001eb038890	37.1283	988.211	658.224	4.33788	9.65221e-34	2.36603e-32
Zm00001eb038900	1734.59	865.141	1335.92	-1.07841	2.90593e-10	1.60676e-09
Zm00001eb038960	0	8.52956	3.29099	5.42151	0.0310885	0.0545464
Zm00001eb039270	31.327	99.9178	66.804	1.28956	0.00665546	0.0135411
Zm00001eb039330	62.654	6.09255	34.0333	-2.73715	0.000124313	0.000344807
Zm00001eb039340	1387.67	452.067	993.02	-1.62167	2.80911e-16	2.62187e-15
Zm00001eb039350	2011.89	23.1517	858.475	-6.08335	2.61946e-75	2.37736e-73
Zm00001eb039390	1125.45	2556.43	1876.54	1.15366	6.24493e-13	4.40976e-12
Zm00001eb039420	9.28207	73.1105	40.1393	2.40975	0.00011791	0.000328557
Zm00001eb039430	1113.85	2362.69	1656.12	1.03651	1.24882e-09	6.4641e-09
Zm00001eb039490	0	9.74807	8.25072	3.48098	0.0233536	0.0422762
Zm00001eb039500	38.2885	80.4216	52.498	1.1836	0.0254123	0.0455488
Zm00001eb039550	20332.4	41486.6	29743	1.04306	9.99716e-13	6.9287e-12
Zm00001eb039600	0	7.31105	3.27601	5.41548	0.0306206	0.0539108
Zm00001eb039610	1232.19	4629.12	2806.76	1.84274	5.01956e-31	1.1001e-29
Zm00001eb039740	2269.47	711.609	1414.7	-1.57751	7.8027e-19	8.64962e-18
Zm00001eb039810	653.226	300.972	468.805	-1.13734	1.18078e-07	4.9143e-07
Zm00001eb039820	956.053	315.594	703.051	-1.61621	2.93424e-13	2.13253e-12
Zm00001eb039910	27.8462	0	9.94088	-3.97853	0.0126059	0.0242094
Zm00001eb039920	18.5641	4.87404	9.75958	-2.82151	0.0491146	0.0819925
Zm00001eb039990	2.32052	42.6478	18.5247	3.16612	0.00105875	0.00251709
Zm00001eb040000	18.5641	85.2956	52.168	2.3661	9.16503e-06	2.98181e-05
Zm00001eb040010	0	2.43702	4.3747	5.83499	0.0156558	0.0294119
Zm00001eb040030	3.48078	43.8663	17.9815	2.47022	0.0117072	0.0226407
Zm00001eb040040	8561.55	3436.2	6115.48	-1.39611	1.88816e-21	2.47959e-20
Zm00001eb040060	0	9.74807	3.01632	5.29491	0.0460853	0.0775171
Zm00001eb040070	406.091	1556.04	921.102	2.54135	0.000412894	0.0010544
Zm00001eb040100	42.9296	76.7661	70.7751	1.41157	0.00423835	0.0089751
Zm00001eb040130	117.186	567.825	353.573	1.98342	1.70172e-13	1.25496e-12
Zm00001eb040140	1068.6	2488.2	1782.64	1.50648	2.5989e-13	1.8944e-12
Zm00001eb040150	1401.59	3130.35	2301.54	1.2269	4.34992e-15	3.71003e-14
Zm00001eb040180	1104.57	2852.53	2050.67	1.27647	7.14904e-14	5.4389e-13
Zm00001eb040260	2230.02	756.694	1482.46	-1.66062	8.98255e-22	1.20913e-20
Zm00001eb040290	5.80129	41.4293	25.623	2.84919	0.000215372	0.000576357
Zm00001eb040300	1.16026	28.0257	17.8946	3.91121	0.000177303	0.000480655
Zm00001eb040310	3285.85	1157.58	2319.3	-1.54975	1.10114e-21	1.47219e-20
Zm00001eb040340	0	13.4036	4.5095	5.87545	0.0111093	0.0215917
Zm00001eb040350	0	3.65553	8.44477	6.78372	0.00120798	0.00284445
Zm00001eb040360	244.815	96.2622	163.326	-1.46329	6.2166e-06	2.07246e-05
Zm00001eb040380	155.475	38.9923	83.9651	-1.70835	0.000189201	0.000510756
Zm00001eb040390	19.7244	74.3291	50.0268	2.1125	8.735e-05	0.000248526
Zm00001eb040450	299.347	982.118	679.855	1.60005	9.2223e-14	6.9554e-13
Zm00001eb040560	1021.03	2157.98	1664.25	1.31821	2.68385e-12	1.79451e-11
Zm00001eb040580	58.0129	806.653	412.053	3.96154	1.11129e-48	4.71731e-47
Zm00001eb040760	4.64104	40.2108	24.8265	4.62977	3.54475e-05	0.000107117
Zm00001eb040780	306.308	2850.09	1723.86	2.92155	7.76787e-33	1.82258e-31
Zm00001eb040800	5.80129	35.3368	15.7	2.01301	0.0393364	0.067321
Zm00001eb040890	1481.65	675.054	1180.93	-1.06867	1.6717e-07	6.82591e-07
Zm00001eb040920	573.168	63.3625	277.607	-3.08851	1.52684e-22	2.17186e-21
Zm00001eb040950	151.994	29.2442	81.2528	-2.37614	2.93053e-07	1.15808e-06
Zm00001eb040990	0	14.6221	6.84167	6.47805	0.00133998	0.00313135
Zm00001eb041030	2279.91	60432	32064.8	5.27972	1.67814e-18	1.82407e-17
Zm00001eb041050	88.1797	9.74807	58.9096	-1.83611	0.00566095	0.01168
Zm00001eb041070	135.75	26.8072	133.278	-2.79432	4.84956e-08	2.10696e-07
Zm00001eb041120	1140.53	595.851	950.505	-1.05055	2.62913e-07	1.04512e-06
Zm00001eb041140	5671.35	1675.45	3300.22	-1.21144	2.63718e-06	9.22623e-06
Zm00001eb041350	0	7.31105	4.43461	5.85326	0.0102656	0.0201065
Zm00001eb041400	4273.23	2331.01	3625.82	-1.08486	5.64685e-09	2.72417e-08
Zm00001eb041410	1185.78	526.396	1119.4	-1.68361	7.0964e-09	3.38647e-08
Zm00001eb041430	154.314	565.388	403.123	1.5473	1.43121e-07	5.89849e-07
Zm00001eb041460	582.45	23400.2	11629.8	5.77299	1.40835e-24	2.24267e-23
Zm00001eb041530	30.1667	4.87404	19.0896	-3.27738	0.000914258	0.00220224
Zm00001eb041540	96.3015	69.455	91.348	-1.26793	0.0100861	0.0197929
Zm00001eb041580	104.423	13.4036	60.1396	-2.42134	8.23526e-06	2.6992e-05
Zm00001eb041600	313.27	1329.39	874.243	1.82766	3.39491e-15	2.92332e-14
Zm00001eb041610	17.4039	63.3625	41.5224	1.69138	0.00330091	0.00716169
Zm00001eb041630	610.296	4547.48	2489.02	2.82529	2.2879e-69	1.82951e-67
Zm00001eb041690	127.628	30.4627	85.1384	-1.72278	0.000119937	0.000333733
Zm00001eb041700	232.052	143.784	233.092	-1.57275	0.000112047	0.000313193
Zm00001eb041730	56.8527	26.8072	42.1788	-1.34884	0.0195303	0.0359557
Zm00001eb041790	1486.29	740.854	1128.44	-1.13499	3.19772e-10	1.76086e-09
Zm00001eb041810	0	12.1851	3.62557	5.56022	0.027906	0.0495681
Zm00001eb041850	707.758	325.342	555.27	-1.08383	9.25534e-07	3.43543e-06
Zm00001eb041860	80.0579	4.87404	46.8418	-4.22932	6.71646e-09	3.21501e-08
Zm00001eb041890	25.5257	87.7327	70.2832	1.08217	0.0491008	0.0819788
Zm00001eb041910	162.436	80.4216	125.034	-1.21135	0.000663191	0.00163911
Zm00001eb042000	27.8462	358.242	180.438	3.70719	2.10357e-26	3.70687e-25
Zm00001eb042020	87.0194	283.913	203.716	1.8546	8.33116e-10	4.39697e-09
Zm00001eb042050	1642.93	8884.15	5282.37	2.58494	6.27501e-56	3.29182e-54
Zm00001eb042070	0	36.5553	17.249	7.81217	3.97122e-06	1.36117e-05
Zm00001eb042080	447.86	893.167	657.433	1.12804	3.67502e-08	1.62142e-07
Zm00001eb042090	37.1283	82.8586	66.1464	1.1752	0.0114173	0.022135
Zm00001eb042150	812.181	489.841	590.69	-1.02912	0.000254149	0.000672044
Zm00001eb042220	3501.66	916.319	3086.69	-2.71764	7.84734e-19	8.69259e-18
Zm00001eb042250	510.514	154.751	307.973	-1.63543	5.12606e-10	2.76357e-09
Zm00001eb042280	543.001	3188.84	1662.42	2.31647	6.48126e-29	1.28612e-27
Zm00001eb042310	67.295	505.681	296.433	3.26742	5.89163e-28	1.11741e-26
Zm00001eb042350	218.129	1197.79	767.462	2.65943	4.16949e-36	1.13281e-34
Zm00001eb042370	5859.31	1813.14	3333.68	-1.34796	7.04399e-09	3.36254e-08
Zm00001eb042390	6394.19	20461.2	13563.2	1.71979	3.68569e-35	9.59933e-34
Zm00001eb042410	135.75	1406.16	701.393	3.30056	1.6598e-48	7.02554e-47
Zm00001eb042460	3209.28	1021.11	1755.55	-1.31522	9.9821e-07	3.68991e-06
Zm00001eb042530	303.988	2251.8	1149.64	3.4925	0.000193357	0.000521357
Zm00001eb042590	655.546	123.069	379.445	-2.52297	6.29711e-24	9.66352e-23
Zm00001eb042600	865.553	514.211	762.542	-1.07156	4.34519e-06	1.48044e-05
Zm00001eb042610	735.604	303.409	508.718	-1.39961	1.89605e-10	1.06793e-09
Zm00001eb042650	18.5641	2.43702	8.10032	-3.63283	0.0258382	0.0462584
Zm00001eb042690	2.32052	24.3702	13.945	3.03102	0.00380695	0.00814141
Zm00001eb042710	10941.2	5179.88	7700.87	-1.16043	1.01525e-12	7.03308e-12
Zm00001eb042720	140.391	17.0591	100.646	-2.12587	0.000124538	0.000345367
Zm00001eb042730	967.656	2115.33	1540.49	1.04689	2.6994e-10	1.49648e-09
Zm00001eb042740	46.4104	106.01	76.8823	1.21482	0.00418197	0.00886267
Zm00001eb042760	1797.24	4074.69	2975.18	1.35789	9.22412e-16	8.29274e-15
Zm00001eb042780	237.853	855.393	757.833	1.43411	0.0360898	0.0622981
Zm00001eb042850	104.423	25.5887	87.6672	-2.72061	1.52831e-07	6.27333e-07
Zm00001eb042880	42.9296	13.4036	30.4903	-2.04874	0.00346985	0.00749676
Zm00001eb042890	1575.63	421.604	957.188	-1.70059	1.01874e-17	1.05095e-16
Zm00001eb042910	0	8.52956	3.00134	5.28823	0.0428307	0.0726083
Zm00001eb042930	0	9.74807	4.75422	5.95304	0.00753733	0.0151705
Zm00001eb042940	1470.05	8701.37	4608.47	2.49668	4.77406e-43	1.6716e-41
Zm00001eb042970	13222.3	31971.2	21423.5	1.0911	2.91462e-11	1.76928e-10
Zm00001eb042980	1015.23	424.041	719.425	-1.36755	3.45466e-12	2.28818e-11
Zm00001eb042990	4190.86	8575.87	5772.19	1.07051	3.37599e-08	1.49633e-07
Zm00001eb043000	3227.84	7931.28	5326.74	1.15823	5.22972e-13	3.7213e-12
Zm00001eb043030	141.552	327.779	259.681	1.0214	0.00050773	0.00127849
Zm00001eb043050	0	9.74807	3.01632	5.29491	0.0460853	0.0775171
Zm00001eb043060	1509.5	584.884	1178.39	-1.83439	8.81514e-14	6.65341e-13
Zm00001eb043100	41.7693	2.43702	20.9981	-2.30477	0.0151427	0.028524
Zm00001eb043270	969.976	406.982	694.444	-1.39682	4.40573e-12	2.88902e-11
Zm00001eb043300	664.828	1350.11	966.304	1.06349	1.11229e-08	5.20554e-08
Zm00001eb043310	2844.95	7824.05	5247.3	1.42982	4.25985e-23	6.23632e-22
Zm00001eb043340	645.104	204.71	455.439	-1.71885	9.52456e-14	7.17422e-13
Zm00001eb043380	102.103	322.905	249.128	1.47247	6.20532e-06	2.06893e-05
Zm00001eb043390	278.462	169.373	237.747	-1.0477	0.000422952	0.00107841
Zm00001eb043400	54.5322	1960.58	1050.09	4.99677	3.62268e-110	6.69902e-108
Zm00001eb043450	102.103	4.87404	55.7771	-2.72241	6.99649e-05	0.000202272
Zm00001eb043470	4600.43	9815.09	7376.87	1.03228	3.25587e-12	2.1633e-11
Zm00001eb043480	522.117	4546.26	2725.31	3.32722	4.57818e-78	4.54545e-76
Zm00001eb043580	669.469	103.573	383.813	-2.48682	5.94156e-23	8.64697e-22
Zm00001eb043620	9727.61	3923.6	6601.35	-1.12709	5.27048e-12	3.43324e-11
Zm00001eb043690	2057.14	966.278	1489.32	-1.06318	1.00039e-10	5.7866e-10
Zm00001eb043710	2.32052	63.3625	30.3239	6.11538	4.67564e-07	1.79987e-06
Zm00001eb043750	29.0065	86.5141	59.6504	1.7972	0.000250605	0.000663457
Zm00001eb043760	1204.35	5920.74	3635.81	2.3616	3.39997e-55	1.74948e-53
Zm00001eb043810	92.8207	569.044	360.686	2.54294	2.8353e-22	3.95139e-21
Zm00001eb043830	0	20.7147	11.8406	7.26998	5.35123e-05	0.000157367
Zm00001eb043850	17362.1	7858.17	11337.6	-1.03393	3.74465e-08	1.6492e-07
Zm00001eb043890	0	24.3702	8.98904	6.87103	0.000358116	0.000924006
Zm00001eb043900	0	1459.77	692.977	11.7359	2.82183e-18	3.02279e-17
Zm00001eb044020	90.5002	13.4036	52.852	-2.75351	1.02463e-06	3.7819e-06
Zm00001eb044040	2417.98	700.643	1564.3	-1.85355	1.2533e-28	2.45248e-27
Zm00001eb044060	798.258	3693.3	2040.8	2.2288	5.36459e-29	1.0674e-27
Zm00001eb044070	96.3015	240.046	184.969	1.04379	0.00164207	0.00377263
Zm00001eb044080	154.314	460.596	318.192	2.44601	0.00407847	0.00865948
Zm00001eb044090	97.4617	7.31105	49.4692	-3.04915	1.07007e-06	3.94225e-06
Zm00001eb044120	0	9.74807	6.78176	6.46643	0.00153173	0.0035403
Zm00001eb044140	17.4039	137.692	83.9542	3.17612	4.67107e-12	3.05488e-11
Zm00001eb044150	460.623	64.581	187.546	-2.45227	2.83154e-07	1.12091e-06
Zm00001eb044170	320.231	160.843	293.436	-1.11333	0.000387347	0.000993449
Zm00001eb044180	1336.62	688.458	1034.2	-1.01702	9.57091e-09	4.50628e-08
Zm00001eb044210	7423.34	2847.66	4871.87	-1.36265	7.99147e-18	8.30792e-17
Zm00001eb044220	34.8078	170.591	123.178	2.2511	2.15893e-08	9.79848e-08
Zm00001eb044250	0	142.566	88.7973	8.77463	3.92927e-10	2.14493e-09
Zm00001eb044300	791.297	370.427	595.593	-1.17096	7.77451e-09	3.68924e-08
Zm00001eb044310	317.911	42.6478	182.013	-2.61948	6.61051e-15	5.53595e-14
Zm00001eb044320	134.59	13.4036	65.2451	-3.23594	4.63474e-09	2.26023e-08
Zm00001eb044360	18.5641	53.6144	29.3824	2.0726	0.0113873	0.0220856
Zm00001eb044380	2522.4	12968.6	7700.47	2.32472	2.20526e-60	1.35087e-58
Zm00001eb044390	548.802	135.255	309.641	-1.98165	6.07911e-13	4.29985e-12
Zm00001eb044410	429.296	1196.58	755.353	1.6975	5.95274e-12	3.85476e-11
Zm00001eb044420	1068.6	205.928	654.127	-2.4837	8.76952e-33	2.05272e-31
Zm00001eb044430	5.80129	56.0514	38.0094	2.91673	1.86386e-05	5.83926e-05
Zm00001eb044440	362.001	3062.11	1615.87	2.90784	2.83009e-57	1.54206e-55
Zm00001eb044450	2072.22	687.239	1237.15	-1.43872	1.11502e-11	7.04162e-11
Zm00001eb044460	0	24.3702	11.0166	7.16519	8.43398e-05	0.000240633
Zm00001eb044480	838.867	1509.73	1146.33	1.02732	1.3059e-07	5.40388e-07
Zm00001eb044500	1637.13	2992.66	2357.86	1.14301	2.53689e-09	1.27175e-08
Zm00001eb044510	465.264	160.843	317.777	-1.51898	6.21484e-10	3.32631e-09
Zm00001eb044530	17.4039	0	8.85101	-6.34027	0.000821001	0.00199531
Zm00001eb044540	0	18.2776	15.8761	5.39648	0.000183519	0.000496278
Zm00001eb044660	17.4039	120.632	79.281	1.77909	0.00148218	0.00343597
Zm00001eb044780	4251.19	1705.91	2934.54	-1.21389	9.73713e-15	8.0137e-14
Zm00001eb044860	23605.5	2363.91	12068.9	-3.12881	2.22077e-79	2.27356e-77
Zm00001eb044870	1298.33	5717.24	3595.01	2.36974	4.55515e-39	1.39661e-37
Zm00001eb044880	1.16026	121.851	55.373	8.06409	1.40283e-08	6.48623e-08
Zm00001eb044900	2.32052	20.7147	12.8811	3.09247	0.00462836	0.00971942
Zm00001eb044920	44.0898	103.573	69.3	1.10681	0.0138648	0.0263737
Zm00001eb044930	0	12.1851	6.52207	6.40945	0.00171561	0.00392786
Zm00001eb044950	1763.59	3683.55	2679.59	1.24768	3.29667e-12	2.18942e-11
Zm00001eb044970	196.084	732.324	465.432	1.71518	5.54915e-14	4.27003e-13
Zm00001eb044980	616.097	264.416	452.204	-1.07993	1.88504e-06	6.73501e-06
Zm00001eb045030	40.6091	230.298	114.976	1.92404	9.37994e-06	3.04905e-05
Zm00001eb045040	107.904	1245.32	629.617	2.77842	2.28662e-18	2.46463e-17
Zm00001eb045170	2.32052	73.1105	30.4955	3.679	9.21746e-06	2.99788e-05
Zm00001eb045180	22.0449	265.635	118.212	3.07471	4.48281e-12	2.93631e-11
Zm00001eb045200	1271.64	734.761	1171.88	-1.04447	8.48043e-06	2.77372e-05
Zm00001eb045210	771.572	419.167	587.878	-1.1108	8.66689e-07	3.22916e-06
Zm00001eb045220	565.046	92.6067	321.728	-2.61405	7.08447e-24	1.08528e-22
Zm00001eb045280	736.764	274.165	485.864	-1.37862	2.24014e-10	1.25267e-09
Zm00001eb045340	4.64104	21.9332	19.3985	3.75339	0.000423298	0.0010792
Zm00001eb045370	103.263	2.43702	53.3942	-5.12945	2.59741e-10	1.44318e-09
Zm00001eb045420	6024.06	1894.78	3525.71	-1.4476	1.04092e-12	7.1991e-12
Zm00001eb045430	30.1667	10.9666	26.2196	-1.78506	0.0189077	0.0348985
Zm00001eb045450	640.463	391.141	536.891	-1.06729	1.62316e-05	5.13026e-05
Zm00001eb045470	2.32052	13.4036	6.53788	3.5933	0.0408214	0.0696249
Zm00001eb045540	493.11	2525.97	1543.36	2.37229	5.66747e-46	2.17488e-44
Zm00001eb045600	5.80129	24.3702	13.9566	2.10659	0.0310618	0.0545464
Zm00001eb045630	635.822	185.213	439.105	-2.26308	9.41145e-15	7.76078e-14
Zm00001eb045640	2666.28	1028.42	1790.68	-1.24954	1.67283e-13	1.23519e-12
Zm00001eb045660	8155.46	755.476	4275.28	-3.20223	2.77308e-73	2.39204e-71
Zm00001eb045670	4448.43	916.319	2674.62	-2.07584	3.45117e-31	7.63724e-30
Zm00001eb045690	310.949	60.9255	163.05	-2.07611	6.90733e-09	3.30104e-08
Zm00001eb045730	806.38	269.291	557.425	-1.61677	1.11376e-14	9.12565e-14
Zm00001eb045760	793.617	269.291	501.01	-1.60665	1.39089e-12	9.504e-12
Zm00001eb045780	6.96155	113.321	67.2908	3.29675	3.61734e-09	1.78377e-08
Zm00001eb045790	9102.23	28487.5	19663.8	1.67862	2.13809e-30	4.55106e-29
Zm00001eb045810	2236.98	906.571	1628.92	-1.23305	8.91641e-13	6.19854e-12
Zm00001eb045870	3749.96	1831.42	2804.62	-1.17636	7.4039e-13	5.18852e-12
Zm00001eb045880	639.303	331.434	498.559	-1.26632	2.50514e-07	9.98917e-07
Zm00001eb045930	684.553	74.3291	412.353	-3.10564	1.96138e-31	4.37311e-30
Zm00001eb045960	308.629	963.841	588.869	1.77327	1.15457e-13	8.63726e-13
Zm00001eb045990	37.1283	187.65	105.404	2.41564	1.12624e-09	5.85318e-09
Zm00001eb046030	1.16026	17.0591	9.50995	2.7175	0.0305413	0.0538161
Zm00001eb046080	258.738	764.005	503.457	1.77549	3.60691e-14	2.82846e-13
Zm00001eb046120	1965.48	3834.65	2900.93	1.04823	1.20054e-11	7.55273e-11
Zm00001eb046130	90.5002	153.532	117.609	1.04223	0.00554863	0.011469
Zm00001eb046350	1008.27	420.386	670.813	-1.0888	3.53457e-07	1.38192e-06
Zm00001eb046400	359.68	119.414	203.417	-1.22189	0.00061784	0.00153485
Zm00001eb046410	174.039	29.2442	98.8882	-2.16033	3.83155e-07	1.49007e-06
Zm00001eb046440	20.8847	813.964	397.849	3.39082	0.00169746	0.00388961
Zm00001eb046450	17.4039	56.0514	33.6791	1.823	0.00469156	0.00983555
Zm00001eb046510	606.815	1671.79	1051.5	1.72853	1.48529e-11	9.26919e-11
Zm00001eb046530	109.064	13.4036	49.6722	-2.50216	5.54508e-05	0.000162647
Zm00001eb046560	138.071	64.581	108.082	-1.13782	0.00244084	0.00543068
Zm00001eb046570	0	188.869	88.0578	10.1641	1.27693e-11	8.00267e-11
Zm00001eb046580	2153.44	15432.4	8756.58	2.565	5.29028e-42	1.78273e-40
Zm00001eb046620	11.6026	48.7404	28.9321	2.11615	0.00219079	0.00491908
Zm00001eb046660	0	3.65553	4.25003	4.38369	0.0459973	0.0774395
Zm00001eb046680	0	15.8406	8.3049	6.75802	0.000459685	0.00116564
Zm00001eb046710	4176.93	1657.17	2733.27	-1.02475	3.69586e-07	1.44165e-06
Zm00001eb046740	656.707	2530.84	1496.35	2.72645	0.00820002	0.0163762
Zm00001eb046750	678.751	1446.37	1061.42	1.47896	1.55374e-09	7.963e-09
Zm00001eb046790	7313.11	1747.34	4131.35	-1.91168	2.9204e-26	5.10371e-25
Zm00001eb046920	6384.9	53140.4	25533	2.96544	9.71589e-45	3.57542e-43
Zm00001eb046980	1487.45	733.543	1099.13	-1.08626	6.97149e-10	3.71382e-09
Zm00001eb046990	866.713	369.208	589.569	-1.30743	1.02912e-09	5.3739e-09
Zm00001eb047050	0	38.9923	17.579	5.52863	5.17376e-05	0.00015239
Zm00001eb047060	170.558	704.298	415.222	2.28168	2.12259e-17	2.15073e-16
Zm00001eb047070	498.911	21.9332	265.786	-4.61882	3.14771e-39	9.69108e-38
Zm00001eb047120	67.295	0	92.2434	-6.70458	0.000203024	0.000545633
Zm00001eb047150	183.321	1666.92	951.594	3.41034	4.97013e-60	3.00718e-58
Zm00001eb047200	1460.77	430.134	994.912	-1.42186	2.19548e-09	1.10755e-08
Zm00001eb047260	160.116	2837.91	1670.03	4.18335	2.4208e-93	3.27051e-91
Zm00001eb047270	211.167	620.221	445.641	1.58367	4.84589e-12	3.16502e-11
Zm00001eb047280	4331.25	14912.1	9820.35	1.84289	2.03661e-38	6.12369e-37
Zm00001eb047350	110.225	18.2776	74.4878	-2.49547	4.47063e-07	1.72454e-06
Zm00001eb047460	97.4617	7.31105	59.4935	-4.98746	0.00383762	0.00820047
Zm00001eb047470	484.988	187.65	305.611	-1.1252	5.45514e-05	0.000160232
Zm00001eb047550	106.744	342.401	238.212	1.92739	1.86668e-11	1.15567e-10
Zm00001eb047580	350.398	113.321	247.599	-1.558	2.93149e-08	1.30919e-07
Zm00001eb047600	6.96155	109.666	56.0064	3.96269	2.55891e-11	1.56297e-10
Zm00001eb047630	61.4937	9.74807	51.9901	-4.0403	2.36547e-07	9.46923e-07
Zm00001eb047660	67.295	14.6221	40.8638	-1.97136	0.00105753	0.0025148
Zm00001eb047680	48.7309	7.31105	28.5503	-3.65855	5.20994e-05	0.00015341
Zm00001eb047710	4.64104	36.5553	25.0816	4.1744	1.38175e-05	4.41251e-05
Zm00001eb047750	13.9231	56.0514	50.2139	1.70603	0.00713533	0.0144252
Zm00001eb047760	2505	24683.3	13644.2	3.42054	5.26738e-109	9.44521e-107
Zm00001eb047770	78.8976	209.584	143.188	1.39086	1.98435e-05	6.19835e-05
Zm00001eb047810	650.905	249.794	453.48	-1.38928	1.56248e-10	8.87824e-10
Zm00001eb047830	100.943	1988.61	1012.63	4.11142	3.51927e-89	4.43083e-87
Zm00001eb047860	19.7244	8.52956	22.0015	-2.24441	0.0131526	0.0251386
Zm00001eb047890	1052.35	71.892	546.021	-3.76503	4.51307e-55	2.31418e-53
Zm00001eb047930	411.892	124.288	293.004	-1.78913	3.57933e-11	2.15598e-10
Zm00001eb047980	12675.8	4925.21	9561.68	-1.50625	2.39037e-19	2.73382e-18
Zm00001eb048020	487.309	163.28	332.417	-1.77415	3.51607e-12	2.32781e-11
Zm00001eb048090	1345.9	636.062	954.113	-1.06687	6.00318e-09	2.88948e-08
Zm00001eb048100	0	20.7147	11.851	4.97271	0.000839123	0.00203601
Zm00001eb048150	13.9231	51.1774	30.6026	1.6464	0.0130939	0.025036
Zm00001eb048220	6480.05	2667.32	4229.14	-1.14739	6.79972e-11	3.99094e-10
Zm00001eb048230	53.3719	0	26.3517	-4.41724	2.42374e-05	7.48315e-05
Zm00001eb048250	5.80129	34.1183	18.8919	2.00791	0.0192291	0.035432
Zm00001eb048270	978.098	503.244	714.813	-1.01096	2.97166e-07	1.17308e-06
Zm00001eb048290	2405.22	823.712	1568.23	-1.24586	7.14804e-10	3.80281e-09
Zm00001eb048320	15.0834	145.003	67.4142	2.76058	1.54277e-07	6.3283e-07
Zm00001eb048330	17.4039	130.38	65.3785	2.46848	1.21941e-06	4.46352e-06
Zm00001eb048420	2612.9	416.73	1371.8	-2.24423	3.61945e-22	5.01586e-21
Zm00001eb048470	0	97.4807	48.7008	9.30979	1.44885e-09	7.45128e-09
Zm00001eb048480	1179.98	10713.1	5623.37	3.17272	2.7547e-87	3.32666e-85
Zm00001eb048490	2.32052	24.3702	9.86918	3.42378	0.00961038	0.0189423
Zm00001eb048510	628.86	2266.43	1510.31	1.43345	3.12288e-09	1.55054e-08
Zm00001eb048550	1210.15	2110.46	1765.38	1.05511	3.91377e-08	1.71856e-07
Zm00001eb048670	1555.91	5446.74	3424.97	1.79524	6.50533e-33	1.53487e-31
Zm00001eb048680	297.026	126.725	201.617	-1.03974	0.000473817	0.0011986
Zm00001eb048710	2.32052	12.1851	9.70905	4.25732	0.00721159	0.0145694
Zm00001eb048770	494.27	1294.06	844.479	1.43501	5.9829e-13	4.23422e-12
Zm00001eb048790	0	23.1517	8.10512	6.72151	0.000696472	0.00171335
Zm00001eb048840	986.22	428.915	633.178	-1.329	1.8672e-07	7.58128e-07
Zm00001eb048870	51.0514	7.31105	24.62	-3.21043	0.000344133	0.000890256
Zm00001eb048880	15.0834	1.21851	9.92552	-5.02007	0.00581742	0.0119677
Zm00001eb048920	220.449	909.008	531.812	1.4085	3.48836e-06	1.20404e-05
Zm00001eb048950	334.155	1167.33	989.056	1.47078	1.71659e-05	5.40018e-05
Zm00001eb048960	148.513	610.473	621.574	2.80102	2.79425e-13	2.03479e-12
Zm00001eb049060	30.1667	0	13.971	-4.50157	0.00139691	0.00325308
Zm00001eb049080	718.2	2515	1597.44	1.80509	1.38507e-28	2.70139e-27
Zm00001eb049110	1.16026	26.8072	10.9177	3.72834	0.00388366	0.0082845
Zm00001eb049130	3.48078	34.1183	18.7203	2.73932	0.00226456	0.0050678
Zm00001eb049140	394.488	3028	1684.89	2.86194	3.4214e-65	2.42755e-63
Zm00001eb049180	2.32052	18.2776	8.62534	4.06476	0.0118297	0.0228478
Zm00001eb049260	0	30.4627	12.2501	7.31789	4.75761e-05	0.000141031
Zm00001eb049270	19.7244	70.6735	41.7578	2.61316	0.00038981	0.000999333
Zm00001eb049330	10.4423	38.9923	27.8447	1.68958	0.0167005	0.0311963
Zm00001eb049370	223.93	80.4216	161.438	-1.75888	1.80676e-07	7.35205e-07
Zm00001eb049580	281.943	785.938	510.645	1.3449	5.75123e-10	3.09048e-09
Zm00001eb049590	85.8592	170.591	122.927	1.3758	0.000489107	0.00123453
Zm00001eb049600	16.2436	80.4216	51.1194	2.27377	2.21932e-05	6.89376e-05
Zm00001eb049650	249.456	87.7327	161.754	-1.1663	0.000552813	0.00138447
Zm00001eb049660	394.488	31.6812	215.878	-4.02334	7.25095e-28	1.37346e-26
Zm00001eb049780	575.488	1557.25	985.058	1.43674	1.04439e-12	7.22138e-12
Zm00001eb049790	105.584	35.3368	62.6026	-1.63718	0.00110527	0.00261928
Zm00001eb049800	755.329	244.92	463.869	-1.34158	6.96373e-08	2.97525e-07
Zm00001eb049880	256.417	21.9332	131.673	-3.58661	3.45778e-18	3.67608e-17
Zm00001eb049920	6.96155	45.0848	42.2405	2.79255	8.76976e-05	0.000249419
Zm00001eb049950	2031.61	7000.34	4222.16	1.70303	5.98176e-25	9.68174e-24
Zm00001eb049960	4.64104	19.4961	11.698	2.72829	0.016599	0.031036
Zm00001eb049980	507.033	268.072	371.439	-1.14575	1.03819e-05	3.35962e-05
Zm00001eb050010	119.507	37.7738	84.6201	-1.15046	0.0120501	0.023234
Zm00001eb050060	2777.66	7409.75	4964.82	1.28412	1.42156e-16	1.35546e-15
Zm00001eb050070	496.591	34.1183	265.077	-3.7452	2.80576e-33	6.7055e-32
Zm00001eb050130	32.4872	77.9846	57.69	1.51524	0.00222799	0.00499389
Zm00001eb050220	4279.03	10693.6	7352.21	1.37372	7.79594e-21	9.81107e-20
Zm00001eb050230	2.32052	14.6221	7.13215	3.74256	0.0284998	0.0505227
Zm00001eb050240	6.96155	910.226	438.538	6.32259	7.39895e-67	5.45917e-65
Zm00001eb050260	0	84.0771	46.7981	9.2526	2.11554e-09	1.06885e-08
Zm00001eb050270	8.12181	173.028	98.6659	4.38829	2.91492e-19	3.31834e-18
Zm00001eb050320	31.327	2.43702	13.9703	-3.41872	0.00330923	0.00717764
Zm00001eb050400	278.462	99.9178	179.092	-1.58897	5.37795e-07	2.05339e-06
Zm00001eb050410	124.148	2073.9	1131.91	4.35453	4.59071e-86	5.32649e-84
Zm00001eb050430	56.8527	544.674	290.51	3.74704	3.7616e-25	6.15908e-24
Zm00001eb050460	6565.91	11987.7	8774.33	1.10645	4.77452e-08	2.07649e-07
Zm00001eb050470	98.622	38.9923	72.1105	-1.3083	0.00344973	0.00745668
Zm00001eb050500	2264.83	3393.55	2687.38	1.00309	8.67653e-05	0.000246958
Zm00001eb050510	120.667	246.139	180.506	1.15442	0.000125784	0.000348527
Zm00001eb050610	62.654	24.3702	47.9078	-1.42224	0.0092735	0.0183344
Zm00001eb050630	433.937	96.2622	277.057	-1.84513	4.95689e-10	2.6792e-09
Zm00001eb050700	18.5641	158.406	79.5801	2.31812	3.73136e-06	1.28312e-05
Zm00001eb050710	880.637	231.517	552.426	-1.98442	4.94274e-21	6.3062e-20
Zm00001eb050790	204.206	54.8329	122.991	-1.65091	7.7233e-06	2.54153e-05
Zm00001eb050820	177.52	408.201	296.734	1.20284	1.00641e-06	3.71835e-06
Zm00001eb050930	53.3719	28.0257	55.7599	-1.43778	0.0129995	0.0248847
Zm00001eb050950	388.687	32.8997	283.039	-3.44072	2.10731e-18	2.27635e-17
Zm00001eb051050	263.379	721.357	522.394	1.07705	4.78846e-05	0.000141859
Zm00001eb051070	552.283	207.147	369.273	-1.00247	0.000292709	0.000765795
Zm00001eb051130	603.335	1729.06	1100.67	1.70698	6.88359e-15	5.7565e-14
Zm00001eb051160	22.0449	176.684	118.086	2.30483	1.41517e-06	5.13372e-06
Zm00001eb051200	370.123	8620.95	4311.37	4.5946	3.76311e-162	1.50458e-159
Zm00001eb051210	1630.16	3974.78	2780.22	1.1179	2.27948e-11	1.39865e-10
Zm00001eb051240	578.969	2507.69	1645.14	2.62937	7.25792e-23	1.05162e-21
Zm00001eb051330	6.96155	24.3702	13.9156	2.93862	0.0307945	0.0541911
Zm00001eb051360	89.3399	40.2108	64.012	-1.71731	0.00134982	0.00315235
Zm00001eb051370	313.27	114.54	257.698	-1.52462	1.76199e-06	6.31216e-06
Zm00001eb051380	4.64104	101.136	51.0181	3.46869	3.27862e-08	1.45674e-07
Zm00001eb051480	194.923	85.2956	137.824	-1.34317	8.67414e-05	0.000246913
Zm00001eb051500	871.354	5536.91	3014.55	2.37402	3.23771e-35	8.48488e-34
Zm00001eb051520	18.5641	0	10.9411	-6.65013	0.000263094	0.000693775
Zm00001eb051620	5.80129	67.018	37.9114	4.56202	4.8418e-08	2.10421e-07
Zm00001eb051740	58.0129	142.566	103.854	1.55506	5.85601e-05	0.000171038
Zm00001eb051750	41.7693	266.854	154.451	2.98459	1.3674e-16	1.30549e-15
Zm00001eb051770	23.2052	7.31105	16.417	-1.85451	0.042968	0.0728201
Zm00001eb051810	31.327	91.3882	53.9182	1.52606	0.00354808	0.00764192
Zm00001eb051940	3.48078	214.458	107.49	7.12089	8.68825e-06	2.83667e-05
Zm00001eb051960	47.5706	210.802	102.424	2.3654	4.13902e-06	1.41459e-05
Zm00001eb052000	4775.63	1208.76	3137.94	-1.96496	1.56773e-33	3.79268e-32
Zm00001eb052050	0	1.21851	3.49077	5.50954	0.0369895	0.063695
Zm00001eb052080	496.591	1241.66	940.612	1.17085	5.0573e-08	2.19335e-07
Zm00001eb052190	32.4872	152.314	93.6098	2.55536	2.50981e-09	1.25882e-08
Zm00001eb052220	481.507	181.558	366.518	-1.36182	1.44422e-07	5.94961e-07
Zm00001eb052230	197.244	63.3625	127.102	-1.53099	1.39329e-05	4.44694e-05
Zm00001eb052250	221.609	433.789	364.274	1.05941	3.06754e-05	9.34988e-05
Zm00001eb052270	280.783	162.062	241.051	-1.16839	0.000129474	0.000358316
Zm00001eb052330	2.32052	28.0257	16.7261	3.96394	0.000188375	0.000508574
Zm00001eb052340	186.802	84.0771	126.163	-1.36966	0.000263575	0.000694859
Zm00001eb052440	34.8078	191.306	117.293	1.95563	1.6065e-06	5.78031e-06
Zm00001eb052460	827.265	327.779	599.293	-1.39643	8.99157e-12	5.73225e-11
Zm00001eb052540	356.199	1904.53	1100.08	2.4065	1.97091e-41	6.52276e-40
Zm00001eb052550	219.289	600.725	426.494	1.66506	1.44026e-12	9.83e-12
Zm00001eb052570	0	38.9923	14.1032	5.22641	0.000405033	0.00103594
Zm00001eb052580	0	51.1774	21.4942	5.81422	1.11295e-05	3.59053e-05
Zm00001eb052670	1840.17	77.9846	919.022	-4.58075	8.01906e-91	1.03607e-88
Zm00001eb052700	33.6475	102.355	67.4138	2.34484	5.63708e-05	0.000165231
Zm00001eb052730	56.8527	18.2776	40.2636	-1.21607	0.0437996	0.0740598
Zm00001eb052750	5251.33	1714.44	3829.89	-1.79439	1.34181e-23	2.02036e-22
Zm00001eb052780	25.5257	820.057	387.317	5.43084	3.16477e-52	1.5054e-50
Zm00001eb052880	62.654	147.44	109.668	1.09294	0.00319546	0.00695198
Zm00001eb052890	38.2885	186.432	154.051	2.31578	6.31899e-08	2.71507e-07
Zm00001eb052950	829.585	4744.87	3458.68	2.38173	3.14697e-18	3.35408e-17
Zm00001eb052960	386.366	1093	720.109	1.33792	2.48628e-11	1.5205e-10
Zm00001eb052970	549.963	2937.83	1714.53	2.3037	2.15519e-42	7.38028e-41
Zm00001eb053000	0	71.892	36.2209	8.8827	1.48971e-08	6.86329e-08
Zm00001eb053010	4724.57	1999.57	3524.83	-1.11495	1.09966e-10	6.33978e-10
Zm00001eb053220	2030.45	308.283	1193.31	-2.65894	5.24011e-48	2.17446e-46
Zm00001eb053230	385.206	153.532	289.816	-1.40557	9.62729e-08	4.04664e-07
Zm00001eb053320	3597.96	9693.24	6974.07	1.3333	6.12016e-16	5.58019e-15
Zm00001eb053330	2053.66	6777.35	4406.81	1.70407	6.91145e-32	1.56937e-30
Zm00001eb053350	139.231	19.4961	85.9234	-2.60607	1.5427e-08	7.09527e-08
Zm00001eb053360	68.4553	956.53	442.735	3.1182	5.14153e-22	7.07217e-21
Zm00001eb053410	1193.91	3204.68	2268.55	1.36197	8.5151e-17	8.27377e-16
Zm00001eb053420	1287.89	365.553	720.365	-1.85781	6.77177e-13	4.76585e-12
Zm00001eb053460	532.559	1638.89	1084.34	1.43675	4.40336e-14	3.42128e-13
Zm00001eb053510	1011.75	2211.59	1649.65	1.335	2.87086e-13	2.08801e-12
Zm00001eb053550	135.75	555.64	393.893	2.02943	2.24657e-14	1.79452e-13
Zm00001eb053560	16.2436	143.784	77.6823	2.26637	1.12469e-05	3.62684e-05
Zm00001eb053580	129.949	547.111	334.65	2.41811	1.20619e-16	1.15869e-15
Zm00001eb053620	35.968	251.013	142.777	2.31412	8.39018e-10	4.42417e-09
Zm00001eb053650	1848.29	5136.02	3583.85	1.57442	1.61499e-24	2.56344e-23
Zm00001eb053660	37.1283	198.617	114.958	2.54788	2.32699e-11	1.42607e-10
Zm00001eb053670	643.944	2210.38	1356.65	1.63527	1.58065e-19	1.82826e-18
Zm00001eb053680	1449.16	3511.74	2592.6	1.37022	2.00109e-17	2.03318e-16
Zm00001eb053710	25.5257	349.712	177.813	4.00387	2.28125e-27	4.22034e-26
Zm00001eb053740	416.533	98.6992	245.322	-1.78434	1.12082e-09	5.82603e-09
Zm00001eb053750	14217.8	79883	42580.4	2.33118	3.85232e-41	1.26643e-39
Zm00001eb053760	0	98.6992	40.0262	9.02614	9.27245e-09	4.37125e-08
Zm00001eb053770	1525.74	10499.9	5612.82	2.53323	1.20731e-45	4.59136e-44
Zm00001eb053830	2065.26	595.851	1267.05	-1.7347	3.38066e-22	4.69374e-21
Zm00001eb053850	126.468	302.19	214.134	1.2436	7.03104e-06	2.32329e-05
Zm00001eb053860	699.636	2558.87	1634.78	1.89004	1.79716e-31	4.01301e-30
Zm00001eb053920	114.866	17.0591	68.9969	-2.92766	9.31123e-09	4.3882e-08
Zm00001eb053930	502.392	80.4216	287.242	-2.68578	5.20995e-23	7.58597e-22
Zm00001eb053940	811.021	324.123	604.973	-1.47992	6.10684e-12	3.95022e-11
Zm00001eb053980	0	43.8663	19.9457	8.02161	1.42521e-06	5.16635e-06
Zm00001eb053990	0	35.3368	15.3565	6.2453	0.000117673	0.000327987
Zm00001eb054010	1705.58	4987.36	3217.41	1.51333	2.54552e-22	3.5576e-21
Zm00001eb054020	636.982	2177.48	1418.77	1.96719	1.29142e-25	2.17098e-24
Zm00001eb054060	1089.48	209.584	610.047	-2.15418	9.75169e-22	1.3079e-20
Zm00001eb054110	404.93	2136.05	1281.77	2.10765	2.88812e-23	4.27041e-22
Zm00001eb054220	37.1283	84.0771	56.9701	1.08244	0.0269428	0.0479983
Zm00001eb054240	730.963	298.535	587.981	-1.60239	1.3212e-10	7.56684e-10
Zm00001eb054250	3973.89	1630.37	2818.06	-1.10014	1.70906e-10	9.67214e-10
Zm00001eb054280	3090.93	1279.43	2252.55	-1.27132	1.35252e-15	1.20424e-14
Zm00001eb054290	3538.79	810.309	1880.51	-2.05139	1.32992e-19	1.54732e-18
Zm00001eb054310	472.225	137.692	320.599	-1.87116	1.60982e-13	1.18938e-12
Zm00001eb054320	1228.71	193.743	702.628	-2.64039	5.01131e-39	1.53488e-37
Zm00001eb054340	61.4937	10.9666	34.0978	-1.50649	0.0331487	0.0577195
Zm00001eb054390	1196.23	4791.18	2823.62	1.83257	1.48536e-26	2.63316e-25
Zm00001eb054470	24555.7	2039.78	11943.7	-3.67011	2.79709e-66	2.03336e-64
Zm00001eb054480	811.021	389.923	603.707	-1.03815	1.66624e-07	6.80644e-07
Zm00001eb054520	1191.59	581.229	885.404	-1.11523	1.36135e-09	7.0171e-09
Zm00001eb054600	4.64104	49.9589	25.2774	3.27541	4.6633e-05	0.000138388
Zm00001eb054660	317.911	810.309	646.267	1.10266	3.85231e-05	0.000115643
Zm00001eb054680	1354.02	9677.4	5432.43	2.64421	1.68727e-55	8.77348e-54
Zm00001eb054760	1278.61	6528.77	4402.37	2.49742	1.2773e-41	4.25442e-40
Zm00001eb054790	1304.13	6991.81	3865.46	2.19868	5.58285e-35	1.44641e-33
Zm00001eb054800	638.142	2422.4	1642.18	2.12775	1.73221e-30	3.71383e-29
Zm00001eb054840	484.988	1328.17	920.511	1.05849	8.48771e-06	2.77579e-05
Zm00001eb054850	0	7.31105	2.98636	5.28159	0.0414066	0.0704282
Zm00001eb054860	0	4.87404	4.11501	5.74602	0.0149428	0.0281905
Zm00001eb054870	0	9.74807	3.59562	5.54906	0.0236266	0.0426738
Zm00001eb054900	0	6.09255	3.84033	5.64578	0.0179516	0.0332769
Zm00001eb054910	6925.59	2709.96	4756.19	-1.15043	9.21728e-12	5.87234e-11
Zm00001eb054930	0	54.8329	25.0046	8.34774	2.6677e-07	1.05931e-06
Zm00001eb054940	858.592	169.373	538.48	-2.39481	1.2506e-27	2.3389e-26
Zm00001eb054960	410.732	1100.31	877.396	1.19541	5.6858e-06	1.90495e-05
Zm00001eb054980	4172.29	9528.74	6889.55	1.08785	4.10967e-13	2.95128e-12
Zm00001eb054990	1779.84	4820.42	3280.68	1.80395	4.16531e-15	3.55873e-14
Zm00001eb055020	2799.7	1242.88	2106.23	-1.2694	1.48101e-14	1.20051e-13
Zm00001eb055030	1786.8	502.026	1232.84	-2.03323	1.74314e-25	2.91215e-24
Zm00001eb055310	3956.48	27997.7	14745.7	2.56724	2.64454e-47	1.0733e-45
Zm00001eb055370	9.28207	43.8663	29.3835	1.60841	0.0243521	0.043829
Zm00001eb055380	0	19.4961	9.80844	4.70437	0.00254735	0.00564811
Zm00001eb055410	8.12181	35.3368	24.1317	2.07822	0.00608311	0.0124701
Zm00001eb055430	1298.33	10591.3	5872.78	3.17053	3.96844e-78	3.95334e-76
Zm00001eb055440	10.4423	86.5141	45.9681	2.45002	3.75698e-05	0.000112942
Zm00001eb055460	1787.96	610.473	1008.86	-1.02784	0.000728793	0.00178707
Zm00001eb055540	174.039	835.897	548.176	2.463	2.82253e-27	5.19666e-26
Zm00001eb055560	389.847	548.329	492.293	1.12801	0.000387252	0.000993291
Zm00001eb055710	85.8592	281.476	210.068	1.90944	9.33907e-10	4.90355e-09
Zm00001eb055800	2212.61	5820.82	4103.68	1.42897	3.68274e-22	5.09879e-21
Zm00001eb055810	3.48078	116.977	58.2622	4.48495	1.50782e-12	1.02768e-11
Zm00001eb055830	315.59	147.44	339.853	-1.62903	2.59491e-05	7.98333e-05
Zm00001eb055840	221.609	500.807	373.161	1.05785	7.86797e-06	2.58596e-05
Zm00001eb055860	1570.99	6062.08	3632.42	1.97464	1.88337e-33	4.53402e-32
Zm00001eb055870	822.624	1419.56	1156.9	1.12612	2.43011e-07	9.71091e-07
Zm00001eb055880	4933.42	21192.3	12903.5	2.12328	7.20177e-52	3.3822e-50
Zm00001eb055950	127.628	38.9923	69.2138	-1.36024	0.00763656	0.0153483
Zm00001eb055980	126.468	1478.05	768.759	3.18578	5.05438e-42	1.70518e-40
Zm00001eb056000	0	2.43702	3.2161	5.39099	0.0383621	0.0658172
Zm00001eb056010	9090.63	78091.8	38389	3.39108	4.98393e-10	2.69185e-09
Zm00001eb056030	113.705	2992.66	1516.25	4.40653	3.77988e-97	5.53641e-95
Zm00001eb056070	790.136	1844.82	1150.04	1.40069	1.63403e-07	6.68039e-07
Zm00001eb056200	42.9296	95.0437	68.874	1.21367	0.00652419	0.013296
Zm00001eb056330	450.18	291.224	451.472	-1.04259	0.000474902	0.00120104
Zm00001eb056390	2532.85	1380.57	2198.65	-1.26505	1.19983e-08	5.59888e-08
Zm00001eb056450	10040.9	18460.4	12529.6	1.06697	8.6781e-06	2.83399e-05
Zm00001eb056460	0	26.8072	13.3637	7.44416	2.31286e-05	7.16025e-05
Zm00001eb056470	302.828	677.491	514.808	1.12599	1.66971e-07	6.81967e-07
Zm00001eb056490	2449.31	1007.71	1724.17	-1.18753	6.63421e-13	4.67237e-12
Zm00001eb056550	3176.79	6671.34	4569.81	1.09573	4.29511e-10	2.33559e-09
Zm00001eb056560	4.64104	47.5219	34.2059	4.29183	2.14802e-07	8.64438e-07
Zm00001eb056610	0	36.5553	17.249	7.81217	3.97122e-06	1.36117e-05
Zm00001eb056630	2.32052	19.4961	13.5644	4.81563	0.000829042	0.00201386
Zm00001eb056640	13.9231	68.2365	46.9344	2.1039	0.000238919	0.000634436
Zm00001eb056700	312.11	164.499	230.173	-1.07416	0.000150555	0.000412547
Zm00001eb056730	459.463	214.458	316.473	-1.26483	2.80449e-06	9.7723e-06
Zm00001eb056740	606.815	69.455	297.598	-2.91619	5.1064e-22	7.02711e-21
Zm00001eb056780	345.757	80.4216	231.568	-2.50013	8.41089e-15	6.97067e-14
Zm00001eb056810	2.32052	13.4036	8.28613	3.14314	0.0209464	0.0383266
Zm00001eb056830	20.8847	85.2956	53.7153	2.61466	6.65014e-06	2.2063e-05
Zm00001eb056870	8.12181	71.892	38.1688	1.86161	0.00866268	0.0172142
Zm00001eb056930	10516.6	20698.8	16158.2	1.25443	3.26815e-12	2.17096e-11
Zm00001eb056950	642.783	6029.18	3147.44	2.76948	1.04326e-33	2.5531e-32
Zm00001eb056970	0	9776.1	4506.05	13.4805	1.428e-38	4.31566e-37
Zm00001eb056990	95.1412	158.406	138.577	1.24523	0.00102815	0.00245145
Zm00001eb057000	505.873	2279.83	1549.64	2.07923	2.48151e-22	3.47142e-21
Zm00001eb057010	15.0834	6955.25	3025.28	8.68541	1.58342e-165	6.78968e-163
Zm00001eb057030	569.687	98.6992	331.084	-2.38805	1.44339e-20	1.78535e-19
Zm00001eb057040	534.879	274.165	455.534	-1.2707	9.17019e-07	3.40638e-06
Zm00001eb057060	913.124	153.532	507.317	-2.43848	9.07495e-27	1.62925e-25
Zm00001eb057090	893.399	1763.18	1208.26	1.15745	6.56093e-07	2.4817e-06
Zm00001eb057100	2839.15	973.589	1863.95	-1.58072	4.8873e-22	6.73501e-21
Zm00001eb057210	1154.46	565.388	957.208	-1.4644	2.11091e-09	1.06707e-08
Zm00001eb057250	1732.27	17105.4	11521.6	3.70626	4.5158e-65	3.19639e-63
Zm00001eb057290	1374.91	101.136	569.81	-3.07473	9.71009e-18	1.00312e-16
Zm00001eb057320	0	254.668	96.6872	10.2985	1.2482e-11	7.83587e-11
Zm00001eb057330	0	29.2442	13.9937	4.23576	0.000770245	0.00188046
Zm00001eb057350	19.7244	388.704	192.209	3.62821	3.45285e-22	4.79171e-21
Zm00001eb057370	40.6091	1876.5	993.495	5.21674	3.43666e-103	5.58684e-101
Zm00001eb057380	210.007	1835.07	1133.4	3.03086	2.48202e-42	8.47008e-41
Zm00001eb057420	2.32052	188.869	97.3482	6.34205	2.95389e-19	3.36141e-18
Zm00001eb057460	1965.48	783.501	1380.84	-1.39248	1.49345e-16	1.42171e-15
Zm00001eb057480	0	9.74807	3.30597	5.42756	0.0326311	0.0569288
Zm00001eb057490	1921.39	807.872	1187.14	-1.05867	7.83088e-06	2.57464e-05
Zm00001eb057500	675.271	187.65	431.746	-1.70882	1.0226e-13	7.67132e-13
Zm00001eb057580	3271.93	807.872	2402.99	-2.3133	1.06195e-26	1.90078e-25
Zm00001eb057700	177.52	38.9923	85.5919	-2.23542	1.58887e-05	5.02727e-05
Zm00001eb057710	1087.16	2517.44	2023.21	1.49236	3.28441e-13	2.37594e-12
Zm00001eb057720	3096.73	7216.01	4916.79	1.22406	5.9764e-15	5.02483e-14
Zm00001eb057730	30.1667	120.632	68.2994	2.11773	1.10098e-05	3.55271e-05
Zm00001eb057780	0	51.1774	19.8959	6.61926	2.80913e-05	8.59501e-05
Zm00001eb057810	69798.9	16754.5	47484.2	-2.04736	1.33424e-31	3.00428e-30
Zm00001eb057840	2960.98	784.72	2248.71	-2.38213	3.64878e-23	5.36562e-22
Zm00001eb057860	689.194	2200.63	1438.45	2.02277	8.15305e-18	8.47293e-17
Zm00001eb057870	26.686	87.7327	59.7888	1.38291	0.00540533	0.0112002
Zm00001eb057920	2.32052	406.982	215.791	6.21429	2.52219e-37	7.23803e-36
Zm00001eb057930	395.648	64.581	229.937	-2.54991	2.89628e-18	3.09694e-17
Zm00001eb057960	0	7.31105	4.43461	5.85326	0.0102656	0.0201065
Zm00001eb057990	110.225	56.0514	89.8846	-1.28921	0.00219907	0.0049362
Zm00001eb058030	0	13.4036	6.2474	6.34694	0.00213634	0.00480962
Zm00001eb058050	184.481	116.977	181.332	-1.46625	0.000384951	0.00098799
Zm00001eb058070	88.1797	1779.02	909.2	4.07743	1.34776e-78	1.37032e-76
Zm00001eb058080	205.366	60.9255	129.816	-1.77006	4.918e-07	1.88678e-06
Zm00001eb058100	46.4104	406.982	230.9	2.2449	2.85253e-08	1.27566e-07
Zm00001eb058110	70.7758	3762.76	1903.03	4.95554	1.42284e-58	8.11128e-57
Zm00001eb058130	1891.22	7537.7	4928.63	2.26996	3.02558e-34	7.53518e-33
Zm00001eb058140	74.2566	163.28	134.694	1.04467	0.00385842	0.00823776
Zm00001eb058150	674.11	1733.94	1158.46	1.41549	5.9707e-15	5.02146e-14
Zm00001eb058220	870.194	353.368	619.608	-1.25374	3.36233e-10	1.84669e-09
Zm00001eb058260	64.9745	13.4036	62.1586	-2.65251	2.0942e-05	6.52359e-05
Zm00001eb058270	127.628	269.291	222.761	1.26688	2.21068e-05	6.87268e-05
Zm00001eb058300	97.4617	52.3959	82.8679	-1.05431	0.0137452	0.0261648
Zm00001eb058350	0	4.87404	3.24606	5.40336	0.0321097	0.0561318
Zm00001eb058360	141.552	515.429	363.83	2.72518	1.01876e-10	5.88939e-10
Zm00001eb058370	1081.36	4080.79	2679.63	2.09952	1.20293e-34	3.0629e-33
Zm00001eb058410	7912.97	2596.64	5036.58	-1.39425	4.1216e-16	3.80724e-15
Zm00001eb058430	55.6924	4.87404	30.2193	-3.04903	6.95404e-05	0.000201084
Zm00001eb058440	98.622	56.0514	70.7995	-1.19536	0.015768	0.0296021
Zm00001eb058460	1936.47	4190.45	2913.78	1.5797	2.60297e-08	1.17096e-07
Zm00001eb058490	27.8462	57.2699	42.0409	1.22448	0.0298783	0.052783
Zm00001eb058520	733.284	101.136	391.637	-2.7838	2.79155e-28	5.3667e-27
Zm00001eb058590	2834.51	17368.6	9840.08	2.67586	5.48036e-69	4.3588e-67
Zm00001eb058620	45.2501	124.288	94.4495	1.38408	0.000695272	0.0017114
Zm00001eb058690	26.686	470.345	192.687	4.47674	1.72829e-18	1.87651e-17
Zm00001eb058700	3697.75	9917.45	6729.44	1.782	3.0465e-15	2.63327e-14
Zm00001eb058710	2648.87	7571.82	5132.19	1.8778	2.85426e-17	2.87046e-16
Zm00001eb058730	46.4104	170.591	89.2361	1.99009	3.38207e-05	0.000102442
Zm00001eb058740	30.1667	64.581	48.0953	1.29356	0.0147906	0.027948
Zm00001eb058800	83.5386	216.895	160.447	1.65948	5.58785e-07	2.13106e-06
Zm00001eb058820	17.4039	174.247	87.6879	3.56507	1.47743e-13	1.09473e-12
Zm00001eb058860	11304.4	587.321	5727.89	-4.23694	2.30249e-163	9.46163e-161
Zm00001eb058870	0	15.8406	4.8291	5.97391	0.00987103	0.0194108
Zm00001eb058890	1017.55	406.982	653.515	-1.17645	1.12487e-07	4.69019e-07
Zm00001eb058900	368.962	106.01	218.002	-1.3498	4.21984e-05	0.000125916
Zm00001eb058940	461.783	1958.14	1236.62	1.65289	1.39545e-11	8.72323e-11
Zm00001eb058950	3455.25	6949.16	5188.4	1.00149	2.2932e-12	1.54027e-11
Zm00001eb058960	0	68.2365	35.3174	6.51455	7.48975e-08	3.18894e-07
Zm00001eb059030	11765	2589.33	6764.82	-2.00982	3.20265e-34	7.96945e-33
Zm00001eb059040	277.302	637.28	492.146	1.17273	2.14844e-07	8.64488e-07
Zm00001eb059080	0	25.5887	9.90403	3.16056	0.0274702	0.0488526
Zm00001eb059140	473.386	129.162	303.131	-1.92284	3.63907e-14	2.8499e-13
Zm00001eb059150	41.7693	258.324	157.673	1.40952	0.00450154	0.00947718
Zm00001eb059220	2406.38	4830.17	3393.95	1.22691	5.2342e-09	2.53626e-08
Zm00001eb059240	9.28207	732.324	395.905	5.37802	1.69548e-50	7.647e-49
Zm00001eb059290	0	7.31105	2.98636	5.28159	0.0414066	0.0704282
Zm00001eb059310	229.731	1949.61	1023.76	2.85099	1.55971e-44	5.72545e-43
Zm00001eb059350	22.0449	48.7404	28.1858	1.5588	0.0498323	0.0830594
Zm00001eb059550	23.2052	96.2622	61.3975	1.88301	0.000106707	0.000299368
Zm00001eb059560	669.469	102.355	421.868	-2.62379	4.47123e-24	6.94803e-23
Zm00001eb059590	4.64104	25.5887	14.7108	2.05716	0.0314729	0.0551326
Zm00001eb059630	197.244	48.7404	105.529	-2.25604	9.91052e-07	3.66437e-06
Zm00001eb059750	41.7693	4.87404	22.3781	-2.40503	0.00437957	0.00924569
Zm00001eb059800	6.96155	85.2956	47.0173	3.6922	3.21412e-09	1.59343e-08
Zm00001eb059810	879.476	332.653	597.406	-1.71046	6.36708e-12	4.11047e-11
Zm00001eb059840	2042.06	566.607	1224.35	-1.71167	1.04342e-19	1.21974e-18
Zm00001eb059850	1015.23	380.175	727.917	-1.57781	8.06006e-15	6.69116e-14
Zm00001eb059880	233.212	731.105	465.441	1.29007	3.35442e-07	1.3168e-06
Zm00001eb059920	2.32052	29.2442	18.9703	2.52318	0.00726574	0.0146708
Zm00001eb059930	0	21.9332	13.4538	6.05572	0.000257485	0.000680077
Zm00001eb059950	22.0449	70.6735	50.3034	1.85381	0.000494672	0.00124741
Zm00001eb060020	12.7628	48.7404	27.9446	1.72209	0.0134592	0.02566
Zm00001eb060030	0	20.7147	10.3924	7.08138	0.000119016	0.000331419
Zm00001eb060040	3761.56	199.836	2009.78	-4.13499	9.13916e-115	1.81477e-112
Zm00001eb060050	5093.54	30835.6	17527.5	2.62631	5.09183e-74	4.49707e-72
Zm00001eb060070	388.687	213.239	303.171	-1.1212	2.59781e-05	7.9914e-05
Zm00001eb060100	5.80129	96.2622	40.7587	3.9742	4.67201e-08	2.03507e-07
Zm00001eb060110	545.322	131.599	297.868	-1.74625	4.94179e-09	2.40126e-08
Zm00001eb060130	511.674	81.6401	348.802	-2.81045	5.48357e-22	7.53564e-21
Zm00001eb060170	128.789	354.586	261.527	1.52145	2.01579e-08	9.1759e-08
Zm00001eb060190	135.75	19.4961	49.5082	-2.41581	0.00214302	0.0048229
Zm00001eb060230	2.32052	46.3033	18.1093	4.08332	0.000152605	0.000417681
Zm00001eb060250	645.104	243.702	490.717	-1.32173	5.95339e-08	2.56506e-07
Zm00001eb060310	62.654	23.1517	43.9049	-1.53238	0.00661871	0.0134738
Zm00001eb060390	35.968	69.455	53.2313	1.28665	0.0130822	0.0250153
Zm00001eb060420	100.943	154.751	146.531	1.04684	0.0043544	0.00920043
Zm00001eb060500	91.6605	449.63	266.638	1.78378	1.86941e-08	8.53686e-08
Zm00001eb060520	4806.95	913.882	2675.6	-2.34391	1.17472e-42	4.05561e-41
Zm00001eb060540	2228.86	687.239	1433.1	-1.7281	1.5413e-24	2.44779e-23
Zm00001eb060560	1320.37	11685.5	6115.22	3.16233	2.93462e-80	3.02531e-78
Zm00001eb060570	16.2436	7889.85	3554.89	9.39329	1.96739e-161	7.76122e-159
Zm00001eb060590	6.96155	143.784	76.5151	3.37814	4.60521e-10	2.49642e-09
Zm00001eb060600	37.1283	282.694	143.358	2.93147	2.51368e-15	2.18742e-14
Zm00001eb060610	118.346	46.3033	79.4487	-1.2787	0.00274107	0.00604321
Zm00001eb060640	2275.27	4742.44	3679.37	1.07565	8.15749e-12	5.21625e-11
Zm00001eb060650	0	98.6992	51.3226	9.38556	9.63904e-10	5.05477e-09
Zm00001eb060660	1922.55	6151.03	4259.97	1.65636	1.34453e-24	2.14567e-23
Zm00001eb060680	2460.91	30317.7	15919.7	3.81539	3.28152e-86	3.83757e-84
Zm00001eb060790	0	13.4036	4.6595	4.51491	0.0338656	0.0588329
Zm00001eb060830	105.584	1392.76	763.373	3.59063	2.67219e-64	1.85592e-62
Zm00001eb060840	392.168	59.7069	201.614	-2.19254	6.56979e-10	3.50614e-09
Zm00001eb060890	1241.48	438.663	773.264	-1.25695	1.68449e-08	7.7174e-08
Zm00001eb060910	0	15.8406	7.43595	6.59823	0.000857172	0.00207657
Zm00001eb060950	1.16026	56.0514	29.6544	7.14477	1.53381e-06	5.53222e-06
Zm00001eb060980	45.2501	25.5887	36.4753	-1.38093	0.032554	0.0568311
Zm00001eb061060	5696.87	1822.89	3523.23	-1.55216	1.42709e-20	1.76593e-19
Zm00001eb061070	487.309	52.3959	338.349	-3.92974	8.86487e-27	1.5925e-25
Zm00001eb061080	69.6155	1659.61	890.3	4.3856	8.99763e-87	1.06913e-84
Zm00001eb061150	956.053	148.658	470.733	-2.04522	3.75625e-10	2.05427e-09
Zm00001eb061160	408.411	51.1774	187.518	-2.44315	8.82555e-10	4.64712e-09
Zm00001eb061210	568.527	1155.15	973.427	1.03912	2.19675e-06	7.78573e-06
Zm00001eb061230	29.0065	60.9255	46.731	1.34723	0.0131201	0.0250837
Zm00001eb061250	2315.88	23641.5	13328.7	3.40392	2.96333e-127	7.69088e-125
Zm00001eb061260	1763.59	4926.43	3245.02	1.55872	7.10022e-22	9.65858e-21
Zm00001eb061270	1.16026	160.843	91.5206	5.71897	1.78723e-18	1.93909e-17
Zm00001eb061280	3907.75	46336.2	28514.9	3.72209	7.93896e-99	1.19842e-96
Zm00001eb061300	172.879	536.144	358.19	1.13101	0.000141788	0.000390244
Zm00001eb061310	6591.43	20756.1	13582.8	1.78952	3.46434e-30	7.31616e-29
Zm00001eb061340	0	14.6221	7.72098	4.36506	0.00871537	0.0173166
Zm00001eb061350	294.706	932.16	693.241	1.66671	6.83176e-13	4.8035e-12
Zm00001eb061380	62.654	212.021	141.816	1.49072	1.80271e-05	5.65666e-05
Zm00001eb061400	73.0963	300.972	223.472	2.36126	4.45899e-13	3.18975e-12
Zm00001eb061510	713.559	3032.87	1784.16	1.96275	3.95588e-30	8.32451e-29
Zm00001eb061520	1412.04	4852.1	3117.96	1.73072	1.70905e-30	3.66789e-29
Zm00001eb061540	9.28207	46.3033	28.472	2.21258	0.00157048	0.00362108
Zm00001eb061550	142.712	502.026	308.136	2.07826	6.36795e-13	4.49234e-12
Zm00001eb061580	0	7.31105	4.72426	5.9447	0.00802667	0.0160539
Zm00001eb061590	0	6.09255	4.41963	5.84878	0.0108701	0.0211672
Zm00001eb061600	1.16026	13.4036	6.25817	3.25931	0.0370682	0.0638009
Zm00001eb061630	373.603	45.0848	224.037	-3.00084	1.61289e-21	2.13228e-20
Zm00001eb061670	147.353	798.123	434.521	2.57679	2.17967e-22	3.05784e-21
Zm00001eb061730	10104.7	43573.9	24423.6	2.20542	7.29081e-28	1.38012e-26
Zm00001eb061750	1594.2	287.568	979.801	-2.04846	1.4726e-15	1.30605e-14
Zm00001eb061770	6.96155	0	8.49045	-6.29429	0.0016677	0.00382676
Zm00001eb061810	3285.85	1292.84	2293.49	-1.439	3.10658e-19	3.53245e-18
Zm00001eb061830	13.9231	175.465	89.7395	3.70036	2.07478e-15	1.81509e-14
Zm00001eb061880	4227.98	29216.2	14634	3.09137	4.77197e-08	2.07569e-07
Zm00001eb061890	641.623	307.064	475.145	-1.35716	4.34602e-08	1.89907e-07
Zm00001eb061920	106.744	237.609	187.487	1.0478	0.000732074	0.00179437
Zm00001eb061930	44.0898	676.273	358.256	4.07396	6.57755e-50	2.89598e-48
Zm00001eb061940	29.0065	403.327	253.296	4.06595	1.0928e-33	2.66992e-32
Zm00001eb061970	13.9231	99.9178	50.5203	2.17118	0.000177095	0.000480135
Zm00001eb061980	18.5641	1.21851	11.2147	-3.09088	0.0132162	0.0252537
Zm00001eb062000	256.417	703.08	485.308	1.45034	6.28313e-12	4.05981e-11
Zm00001eb062040	532.559	1084.47	786.408	1.10955	9.32855e-09	4.39496e-08
Zm00001eb062050	4.64104	47.5219	28.9818	4.40771	1.36099e-06	4.94932e-06
Zm00001eb062080	1072.08	1824.11	1498.96	1.04804	1.38896e-07	5.73313e-07
Zm00001eb062110	104.423	37.7738	75.8012	-1.86353	6.90119e-05	0.000199651
Zm00001eb062120	0	4.87404	4.11501	5.74602	0.0149428	0.0281905
Zm00001eb062160	1800.72	802.998	1265.32	-1.18843	6.56697e-12	4.23212e-11
Zm00001eb062170	1163.74	2460.17	1810.23	1.44416	2.40509e-10	1.34147e-09
Zm00001eb062210	0	32.8997	12.8593	7.38782	3.63584e-05	0.000109668
Zm00001eb062220	1233.36	508.118	901.528	-1.28344	4.09441e-12	2.69562e-11
Zm00001eb062380	0	17.0591	10.0578	7.03463	0.000152461	0.000417325
Zm00001eb062410	539.52	233.954	359.17	-1.22688	9.28132e-07	3.44291e-06
Zm00001eb062420	9350.53	3979.65	6480.26	-1.18555	4.97085e-16	4.56747e-15
Zm00001eb062460	301.667	107.229	206.904	-1.8844	1.39011e-08	6.43044e-08
Zm00001eb062490	976.938	1981.3	1542.58	1.09941	1.01402e-10	5.86316e-10
Zm00001eb062500	1772.88	3491.03	2691.07	1.02263	2.62723e-11	1.60338e-10
Zm00001eb062510	725.162	3840.74	2559.35	2.50142	9.73882e-40	3.02671e-38
Zm00001eb062520	743.726	3003.63	2095.12	2.20271	1.45088e-30	3.12424e-29
Zm00001eb062540	0	63.3625	28.7973	3.62208	0.000186575	0.000503942
Zm00001eb062560	1995.65	20456.3	10764.9	3.71011	1.7408e-44	6.36653e-43
Zm00001eb062570	109.064	1379.35	753.723	4.03387	1.23633e-54	6.2636e-53
Zm00001eb062580	565.046	4253.82	2433.83	3.30421	3.62639e-40	1.14386e-38
Zm00001eb062590	22.0449	725.013	360.968	5.3344	1.34774e-58	7.69797e-57
Zm00001eb062600	12414.8	35290.5	23333.3	1.67324	5.07298e-23	7.39381e-22
Zm00001eb062630	1415.52	3048.71	2214.35	1.04887	1.75669e-11	1.09031e-10
Zm00001eb062680	617.258	2686.81	1636.36	2.0915	1.00661e-37	2.93713e-36
Zm00001eb062710	0	23.1517	7.23617	6.55753	0.00161646	0.00371784
Zm00001eb062740	8.12181	64.581	35.0996	2.34799	0.000433537	0.00110369
Zm00001eb062750	0	10.9666	8.845	3.58215	0.0165349	0.0309221
Zm00001eb062770	1305.29	7276.94	4001.07	2.29993	4.34143e-41	1.42406e-39
Zm00001eb062800	1901.66	15990.5	8841.33	3.05089	2.18065e-103	3.56458e-101
Zm00001eb062860	283.103	71.892	244.507	-2.47482	7.36673e-11	4.3092e-10
Zm00001eb062870	504.713	1147.84	877.639	1.81707	3.22897e-09	1.59999e-08
Zm00001eb062900	31.327	73.1105	77.7552	2.12271	0.000130702	0.000361447
Zm00001eb062920	119.507	353.368	215.929	1.6031	9.54545e-08	4.01394e-07
Zm00001eb063070	350.398	1056.45	635.781	2.18602	0.00522418	0.0108545
Zm00001eb063150	3.48078	21.9332	15.0844	2.62544	0.00758168	0.0152515
Zm00001eb063160	1196.23	17592.8	8952.13	3.55867	1.83297e-76	1.73266e-74
Zm00001eb063200	112.545	52.3959	90.1405	-1.34322	0.00129504	0.00303351
Zm00001eb063210	1046.55	146.221	552.895	-2.99231	2.60979e-31	5.79699e-30
Zm00001eb063220	18683.6	657.995	10033.7	-5.19513	5.47619e-115	1.1022e-112
Zm00001eb063270	879.476	190.087	557.657	-2.02286	2.78598e-18	2.98655e-17
Zm00001eb063300	4967.07	2746.52	3969.05	-1.18218	2.82505e-09	1.40952e-08
Zm00001eb063310	20.8847	183.995	109.621	2.6562	5.86192e-10	3.14596e-09
Zm00001eb063320	3.48078	41.4293	21.9756	3.50871	6.35533e-05	0.00018471
Zm00001eb063330	4187.37	23921.8	13880.6	3.17502	1.8881e-05	5.91146e-05
Zm00001eb063350	114.866	1469.52	901.128	4.23363	3.26911e-52	1.55254e-50
Zm00001eb063360	543.001	293.661	483.997	-1.06785	3.66372e-05	0.000110453
Zm00001eb063370	223.93	59.7069	180.534	-2.4365	3.03935e-10	1.67708e-09
Zm00001eb063390	4867.29	1609.65	3365.09	-1.53259	3.35666e-21	4.32739e-20
Zm00001eb063420	26.686	408.201	279.817	3.30452	1.80296e-14	1.44839e-13
Zm00001eb063470	647.424	318.031	516.361	-1.07422	1.06016e-06	3.9077e-06
Zm00001eb063480	0	3.65553	2.94143	5.26157	0.0447494	0.0755406
Zm00001eb063530	190.282	14.6221	104.404	-4.12608	1.81941e-16	1.72149e-15
Zm00001eb063610	1142.86	205.928	614.764	-2.15432	7.84312e-19	8.69118e-18
Zm00001eb063630	1.16026	31.6812	17.4792	6.35396	5.99535e-05	0.000174866
Zm00001eb063640	10.4423	75.5476	42.549	2.00088	0.00154205	0.00356248
Zm00001eb063650	44.0898	84.0771	71.7861	1.25672	0.00626959	0.012824
Zm00001eb063660	203.045	813.964	497.425	1.88729	2.63916e-18	2.8343e-17
Zm00001eb063680	3226.68	9863.83	6335.65	1.82773	3.16612e-21	4.09244e-20
Zm00001eb063700	1862.22	4457.31	3125.91	1.26279	2.57451e-17	2.59795e-16
Zm00001eb063770	5146.91	11215.2	8235.3	1.03688	1.56178e-12	1.06397e-11
Zm00001eb063780	109.064	705.517	419.699	2.69876	3.71832e-31	8.20999e-30
Zm00001eb063870	4747.78	1811.92	3208.82	-1.33786	1.23271e-18	1.35283e-17
Zm00001eb063890	80.0579	997.959	496.565	2.92502	3.47789e-20	4.19317e-19
Zm00001eb063910	255.257	1443.93	870.643	2.25696	3.18029e-25	5.24207e-24
Zm00001eb063960	681.072	143.784	320.106	-1.87574	4.58692e-07	1.76756e-06
Zm00001eb063970	249.456	126.725	254.437	-1.10463	0.00322775	0.00701582
Zm00001eb063990	953.733	1928.9	1529.65	1.04735	2.65688e-09	1.32988e-08
Zm00001eb064020	1142.86	392.36	741.792	-1.43025	3.68903e-13	2.65849e-12
Zm00001eb064080	47.5706	1.21851	19.5266	-4.38173	0.000173469	0.000470995
Zm00001eb064120	24465.2	7915.44	15090.9	-1.42429	1.13557e-16	1.09262e-15
Zm00001eb064130	379.405	818.838	574.26	1.06023	2.54326e-07	1.01316e-06
Zm00001eb064140	2778.82	863.923	1876.12	-1.64585	3.30088e-23	4.86855e-22
Zm00001eb064160	264.539	92.6067	185.524	-1.11635	0.000845114	0.0020492
Zm00001eb064170	2037.41	950.437	1541.3	-1.00532	7.83456e-09	3.71655e-08
Zm00001eb064210	3291.65	1320.86	2228.38	-1.24601	1.10643e-14	9.06812e-14
Zm00001eb064230	1.16026	29.2442	15.1734	3.08759	0.00368272	0.00790372
Zm00001eb064330	1.16026	24.3702	11.3067	5.68911	0.00083325	0.00202326
Zm00001eb064340	891.079	3876.08	2165.29	1.80038	7.75366e-18	8.06913e-17
Zm00001eb064350	313.27	5317.57	2615.36	3.66466	3.93023e-62	2.58408e-60
Zm00001eb064410	1477.01	3266.82	2336.46	1.17323	4.27729e-14	3.32682e-13
Zm00001eb064440	93.981	36.5553	74.0135	-1.63165	0.000454736	0.00115418
Zm00001eb064450	401.45	948	729.753	1.37721	3.25863e-11	1.96962e-10
Zm00001eb064480	920.085	95.0437	526.107	-3.35288	1.99406e-46	7.8455e-45
Zm00001eb064510	26.686	0	8.0215	-6.18165	0.00260611	0.00576802
Zm00001eb064520	242.494	604.381	438.014	1.59967	6.21756e-11	3.66525e-10
Zm00001eb064590	944.451	2935.39	1919.1	1.60738	2.77041e-24	4.33236e-23
Zm00001eb064610	16.2436	165.717	95.6567	3.08099	1.81051e-12	1.22468e-11
Zm00001eb064660	60.3335	272.946	149.49	1.90456	6.18844e-08	2.66246e-07
Zm00001eb064680	2851.92	5858.59	3990.34	1.14328	6.98143e-09	3.3343e-08
Zm00001eb064730	449.02	977.244	628.322	1.30945	2.4515e-06	8.62454e-06
Zm00001eb064800	953.733	2271.3	1590.83	1.3634	2.81235e-15	2.43871e-14
Zm00001eb064850	2364.61	921.193	1787.53	-1.24532	3.85041e-10	2.10382e-09
Zm00001eb064950	0	26.8072	11.7758	5.86219	0.000535235	0.0013426
Zm00001eb064970	1.16026	9.74807	5.91323	4.67141	0.0176129	0.0327004
Zm00001eb064990	7119.35	32562.2	18116.1	2.08944	1.10832e-34	2.82932e-33
Zm00001eb065120	41.7693	2094.62	1173.31	6.08141	2.22332e-119	4.83686e-117
Zm00001eb065140	98.622	659.213	375.824	2.00513	4.74509e-09	2.31024e-08
Zm00001eb065160	14125	37260.8	24865.3	1.31792	5.83982e-20	6.93071e-19
Zm00001eb065190	54.5322	132.817	90.7972	1.46597	0.00031545	0.000820863
Zm00001eb065250	216.968	60.9255	149.118	-1.63179	2.89839e-06	1.0084e-05
Zm00001eb065300	1630.16	246.139	998.47	-2.88454	1.71752e-47	6.99947e-46
Zm00001eb065330	10.4423	38.9923	27.105	1.77907	0.0120789	0.0232846
Zm00001eb065380	835.386	103.573	495.788	-3.03327	9.62952e-38	2.81568e-36
Zm00001eb065410	0	6.09255	5.86788	6.25813	0.00365138	0.00784215
Zm00001eb065440	385.206	194.961	286.834	-1.34374	6.2512e-06	2.08282e-05
Zm00001eb065450	157.795	65.7995	130.744	-1.80572	8.26837e-06	2.70885e-05
Zm00001eb065510	2216.09	845.645	1482.87	-1.19186	9.70991e-11	5.62646e-10
Zm00001eb065530	0	19.4961	11.536	7.23247	6.4515e-05	0.00018734
Zm00001eb065550	1786.8	1000.4	1414.3	-1.11862	3.70543e-08	1.63314e-07
Zm00001eb065560	262.219	96.2622	180.122	-1.46869	1.18639e-06	4.34967e-06
Zm00001eb065580	10.4423	822.494	382.329	5.60975	1.08129e-57	6.00228e-56
Zm00001eb065600	182.161	1353.76	702.752	2.89598	4.26177e-38	1.26472e-36
Zm00001eb065650	44.0898	1238.01	563.608	4.37163	5.43319e-55	2.77637e-53
Zm00001eb065700	0	6.09255	4.41963	5.84878	0.0108701	0.0211672
Zm00001eb065810	0	35.3368	18.103	7.88215	2.77993e-06	9.69469e-06
Zm00001eb065830	0	18.2776	9.49345	6.95097	0.00020838	0.000558759
Zm00001eb065860	938.649	460.596	699.835	-1.26762	6.51285e-09	3.12311e-08
Zm00001eb065920	1538.5	743.291	1076.72	-1.0334	3.35878e-08	1.48967e-07
Zm00001eb065940	2100.07	1044.26	1665.19	-1.14582	1.10602e-10	6.37517e-10
Zm00001eb066040	0	2.43702	3.7954	5.63002	0.0240606	0.0433757
Zm00001eb066090	0	9.74807	3.30597	5.42756	0.0326311	0.0569288
Zm00001eb066100	363.161	1797.3	1137.41	2.25216	1.03933e-32	2.42513e-31
Zm00001eb066110	71.9361	481.311	292.173	3.02822	1.49769e-26	2.65343e-25
Zm00001eb066120	0	10.9666	8.10534	5.3242	0.00377282	0.00807658
Zm00001eb066230	1400.43	800.561	1156.03	-1.01688	1.5041e-07	6.17736e-07
Zm00001eb066240	1.16026	36.5553	17.6115	2.57227	0.0134552	0.025654
Zm00001eb066270	319.071	175.465	252.288	-1.0316	0.000133912	0.000369595
Zm00001eb066280	49.8911	121.851	84.2781	1.43855	0.000532304	0.00133582
Zm00001eb066310	33.6475	244.92	113.586	2.80452	2.31066e-10	1.29016e-09
Zm00001eb066320	387.526	2307.86	1160.92	2.35367	5.13257e-24	7.947e-23
Zm00001eb066380	0	95.0437	46.0743	6.89202	4.21753e-09	2.06459e-08
Zm00001eb066400	0	6381.33	2876.76	11.8389	4.46332e-56	2.35815e-54
Zm00001eb066420	5348.79	18222.8	11334.5	1.89912	2.59971e-28	5.01093e-27
Zm00001eb066470	3437.85	13714.3	8554.61	2.05274	2.41589e-46	9.45488e-45
Zm00001eb066480	247.135	8341.91	3952.23	5.22085	6.95784e-127	1.77467e-124
Zm00001eb066510	10301.9	20897.4	14839.7	1.32231	1.64891e-09	8.42451e-09
Zm00001eb066550	90.5002	29.2442	55.7982	-1.57861	0.00199819	0.00452338
Zm00001eb066560	44.0898	154.751	105.768	1.76609	3.77898e-06	1.29859e-05
Zm00001eb066570	185.641	2172.6	1390.97	3.91314	1.85177e-64	1.28913e-62
Zm00001eb066620	529.078	35.3368	251.246	-3.86981	1.25862e-29	2.58423e-28
Zm00001eb066630	106.744	2036.13	1013.09	4.06357	1.03759e-85	1.19452e-83
Zm00001eb066640	1330.82	274.165	822.917	-1.77898	5.16713e-11	3.06005e-10
Zm00001eb066650	605.655	1905.75	1295.76	1.48943	5.27822e-15	4.45936e-14
Zm00001eb066680	15909.5	30791.7	23006.3	1.18634	4.45197e-11	2.65512e-10
Zm00001eb066690	3108.33	21131.4	12479.3	2.78804	2.11879e-85	2.4298e-83
Zm00001eb066700	16.2436	96.2622	49.6073	2.03769	0.000342164	0.000885472
Zm00001eb066720	5.80129	30.4627	16.7883	2.32583	0.0102471	0.0200821
Zm00001eb066810	2899.49	831.023	1892.36	-1.7865	1.12187e-28	2.19819e-27
Zm00001eb067010	654.386	210.802	450.437	-1.59949	1.20529e-12	8.27784e-12
Zm00001eb067050	91.6605	25.5887	50.2554	-1.63501	0.00350345	0.00755625
Zm00001eb067060	6.96155	28.0257	16.4795	1.95222	0.0290139	0.0513663
Zm00001eb067080	2557.21	940.689	1685.24	-1.44214	8.576e-18	8.89373e-17
Zm00001eb067100	0	8.52956	3.29099	5.42151	0.0310885	0.0545464
Zm00001eb067120	116.026	26.8072	70.8187	-1.91622	3.97832e-05	0.000119172
Zm00001eb067140	2.32052	19.4961	8.21102	3.4959	0.0173326	0.0322305
Zm00001eb067190	171.718	108.447	180.126	-1.12008	0.00376563	0.0080641
Zm00001eb067200	1117.33	2667.32	1874.97	1.33592	3.15292e-16	2.9372e-15
Zm00001eb067210	1941.11	1088.13	1565.74	-1.03693	1.51137e-08	6.95875e-08
Zm00001eb067260	0	6.09255	3.26103	5.40944	0.030954	0.0543846
Zm00001eb067290	1225.23	2405.34	1822.05	1.08935	5.75243e-11	3.39647e-10
Zm00001eb067310	0	67.018	28.3405	8.52817	1.15667e-07	4.81735e-07
Zm00001eb067330	417.693	2326.13	1283.76	2.67419	4.62046e-31	1.01489e-29
Zm00001eb067340	459.463	1150.27	804.254	1.27909	4.38689e-12	2.87858e-11
Zm00001eb067400	0	9.74807	5.77317	4.82911	0.0142282	0.0269835
Zm00001eb067430	0	10.9666	9.99324	4.74202	0.00310785	0.00677661
Zm00001eb067460	5095.86	1381.79	3181.5	-1.66718	2.08311e-21	2.72953e-20
Zm00001eb067490	1074.4	628.751	853.449	-1.0782	1.47346e-06	5.33081e-06
Zm00001eb067500	1605.8	406.982	1053.74	-2.31798	7.92138e-25	1.27444e-23
Zm00001eb067530	16424.6	5478.42	9121.82	-1.43251	3.46105e-09	1.70955e-08
Zm00001eb067550	8243.64	1431.75	4653.12	-2.36446	2.98918e-48	1.2527e-46
Zm00001eb067570	121.827	303.409	227.461	1.41145	5.00796e-07	1.91931e-06
Zm00001eb067580	1866.86	4325.71	3392.61	1.2253	1.23566e-11	7.76374e-11
Zm00001eb067590	52.2117	7.31105	19.0704	-2.9978	0.0079383	0.0158981
Zm00001eb067600	226.25	113.321	162.407	-1.5256	0.000167475	0.00045564
Zm00001eb067620	694.995	121.851	541.962	-2.86479	2.674e-20	3.2491e-19
Zm00001eb067640	11.6026	141.347	76.7558	3.29514	1.09477e-11	6.92408e-11
Zm00001eb067650	336.475	1078.38	694.738	1.61238	8.75898e-17	8.50236e-16
Zm00001eb067680	178.68	9.74807	90.6539	-3.99628	7.58526e-15	6.31649e-14
Zm00001eb067710	76165.2	5136.02	38886.1	-4.22124	6.10667e-59	3.54271e-57
Zm00001eb067720	3027.12	1352.55	2207.31	-1.31683	8.72047e-15	7.20907e-14
Zm00001eb067730	0	3.65553	4.10003	5.74113	0.0166113	0.0310552
Zm00001eb067820	66.1348	154.751	107.312	1.53494	0.000108448	0.00030385
Zm00001eb067900	1480.49	588.54	1084.17	-1.35387	9.86399e-14	7.41102e-13
Zm00001eb067910	172.879	416.73	316.994	1.1569	8.88396e-06	2.89585e-05
Zm00001eb067920	2333.28	994.303	1666.15	-1.06102	2.0241e-09	1.02581e-08
Zm00001eb068030	6.96155	36.5553	23.7377	1.85386	0.0171747	0.0319932
Zm00001eb068060	89.3399	34.1183	61.3146	-1.39033	0.00374353	0.00802195
Zm00001eb068070	633.501	129.162	343.449	-2.13539	2.73914e-15	2.37663e-14
Zm00001eb068080	602.174	168.154	373.493	-1.78956	4.1074e-14	3.19913e-13
Zm00001eb068130	828.425	238.828	512.426	-1.62746	2.44415e-13	1.78556e-12
Zm00001eb068140	0	14.6221	8.86922	6.85327	0.000328677	0.000852809
Zm00001eb068200	0	7.31105	3.85531	5.65092	0.0173307	0.032229
Zm00001eb068220	2.32052	24.3702	9.00023	3.27085	0.0188491	0.0348012
Zm00001eb068240	863.233	309.501	647.557	-1.61732	3.61456e-13	2.60839e-12
Zm00001eb068280	95.1412	397.234	301.303	1.15001	0.00798704	0.0159887
Zm00001eb068290	1405.07	426.478	937.59	-1.81654	1.43366e-22	2.04619e-21
Zm00001eb068330	38.2885	204.71	122.471	2.09946	2.32113e-08	1.0504e-07
Zm00001eb068370	339.956	199.836	271.35	-1.00123	0.000229999	0.000612951
Zm00001eb068400	11020.1	31331.5	22746.7	1.58839	7.22572e-24	1.1037e-22
Zm00001eb068410	24.3654	316.812	147.497	3.44311	7.42921e-19	8.24459e-18
Zm00001eb068460	77.7373	288.787	208.252	1.819	1.12271e-08	5.25265e-08
Zm00001eb068480	2.32052	36.5553	12.9051	4.7133	0.00175565	0.00401085
Zm00001eb068490	44.0898	130.38	77.2379	1.52424	0.000669218	0.00165277
Zm00001eb068520	445.539	54.8329	318.242	-2.78371	3.22929e-14	2.5438e-13
Zm00001eb068530	640.463	1136.87	809.258	1.12025	3.10292e-05	9.45188e-05
Zm00001eb068560	5.80129	0	4.15035	-5.25591	0.0240011	0.0432815
Zm00001eb068590	317.911	653.121	454.313	1.08854	2.53418e-06	8.88586e-06
Zm00001eb068610	4.64104	17.0591	11.518	2.89485	0.0156638	0.0294233
Zm00001eb068640	1995.65	759.131	1547.54	-1.72582	1.34836e-15	1.2009e-14
Zm00001eb068710	4391.58	1649.86	2798.85	-1.33292	3.72591e-14	2.91328e-13
Zm00001eb068720	68.4553	28.0257	48.7824	-1.36267	0.0105354	0.0205818
Zm00001eb068730	87.0194	23.1517	52.6756	-1.77818	0.000748406	0.00183122
Zm00001eb068760	1342.42	768.879	1052.24	-1.0484	3.14964e-07	1.24036e-06
Zm00001eb068830	107.904	32.8997	74.3044	-1.23404	0.00924741	0.0182902
Zm00001eb068880	19.7244	2.43702	17.6387	-2.9264	0.0047821	0.0100112
Zm00001eb068890	1.16026	76.7661	39.6381	5.07503	1.39151e-09	7.16758e-09
Zm00001eb068900	49.8911	0	28.9522	-5.58815	5.63307e-06	1.88899e-05
Zm00001eb068960	2465.55	1268.47	1953.26	-1.24408	2.05305e-10	1.15307e-09
Zm00001eb068990	31.327	0	13.3611	-4.43181	0.00199366	0.0045138
Zm00001eb069010	406.091	7279.37	3691.77	4.09432	2.45678e-145	8.07654e-143
Zm00001eb069020	266.86	1392.76	746.668	2.38542	2.34848e-25	3.90362e-24
Zm00001eb069040	764.611	8.52956	306.464	-6.18061	3.56641e-34	8.84487e-33
Zm00001eb069050	74.2566	1.21851	30.6568	-3.78688	3.67721e-05	0.000110803
Zm00001eb069070	6756.19	1883.82	4050.93	-1.74151	4.68414e-26	8.09991e-25
Zm00001eb069090	268.02	63.3625	151.225	-1.82382	2.039e-07	8.237e-07
Zm00001eb069140	245.975	43.8663	188.908	-2.90907	8.39297e-14	6.3461e-13
Zm00001eb069210	770.412	283.913	525.606	-1.30296	1.26202e-09	6.53015e-09
Zm00001eb069250	3.48078	26.8072	13.5357	2.89259	0.00578402	0.0119081
Zm00001eb069270	1119.65	348.494	775.435	-1.71675	4.6283e-18	4.88365e-17
Zm00001eb069310	10.4423	70.6735	38.0304	2.72744	1.62466e-05	5.1339e-05
Zm00001eb069320	85.8592	415.512	231.303	2.42203	4.78964e-15	4.06282e-14
Zm00001eb069340	8.12181	183.995	113.133	4.65461	2.35462e-21	3.07441e-20
Zm00001eb069350	601.014	1658.39	1184.87	1.28626	1.22361e-10	7.02698e-10
Zm00001eb069360	536.04	102.355	292.851	-2.02154	6.30834e-12	4.07343e-11
Zm00001eb069370	90.5002	18.2776	50.0876	-1.93169	0.000552542	0.00138402
Zm00001eb069460	136.911	47.5219	95.4273	-1.81664	1.20532e-05	3.87173e-05
Zm00001eb069490	4201.3	1877.72	2857.81	-1.2808	7.54237e-12	4.8428e-11
Zm00001eb069500	7059.02	2053.19	4688.39	-1.67396	5.67585e-25	9.20676e-24
Zm00001eb069510	90.5002	10.9666	37.884	-2.68758	0.000238347	0.000633089
Zm00001eb069600	624.219	1317.21	1120.51	1.17617	1.60434e-07	6.56354e-07
Zm00001eb069610	99.7823	20.7147	61.6657	-1.98479	8.37394e-05	0.000239081
Zm00001eb069630	26.686	179.121	97.2113	3.0541	7.56705e-12	4.85653e-11
Zm00001eb069640	2.32052	48.7404	24.3719	4.29156	3.30984e-06	1.14536e-05
Zm00001eb069660	84.6989	20.7147	57.1034	-1.67908	0.00144047	0.00334792
Zm00001eb069670	170.558	42.6478	107.239	-1.41315	0.000922585	0.00222019
Zm00001eb070050	917.765	6654.28	3915.59	2.92837	9.34163e-82	9.978e-80
Zm00001eb070070	310.949	127.943	198.989	-1.17535	0.00014382	0.000395355
Zm00001eb070100	1989.84	381.393	1172.07	-2.80419	5.1329e-24	7.947e-23
Zm00001eb070130	4993.75	10156.3	7576.36	1.02415	2.57293e-13	1.87639e-12
Zm00001eb070170	979.259	4881.35	3334.33	2.25043	6.20565e-26	1.065e-24
Zm00001eb070180	3060.76	1363.51	2428.05	-1.41191	2.12816e-13	1.56011e-12
Zm00001eb070190	4934.58	1063.76	2633.6	-1.98766	2.84081e-21	3.68645e-20
Zm00001eb070230	429.296	1208.76	802.494	1.41754	3.88879e-14	3.03613e-13
Zm00001eb070250	1819.29	896.823	1393.46	-1.26547	7.71881e-11	4.50714e-10
Zm00001eb070270	88.1797	29.2442	80.0615	-2.60638	4.75246e-06	1.61011e-05
Zm00001eb070310	6862.93	81956.9	43174.8	3.67924	9.30453e-114	1.7993e-111
Zm00001eb070320	1427.12	6961.34	3911.99	2.24469	6.08074e-41	1.97922e-39
Zm00001eb070330	0	299.753	136.344	10.7948	3.62215e-13	2.61323e-12
Zm00001eb070340	0	28.0257	15.7063	5.36991	0.000119236	0.00033197
Zm00001eb070350	0	7.31105	4.72426	5.9447	0.00802667	0.0160539
Zm00001eb070360	5505.43	2165.29	3950.77	-1.40415	1.34624e-20	1.66937e-19
Zm00001eb070390	51.0514	4.87404	29.2194	-3.14886	5.6682e-05	0.000166077
Zm00001eb070410	481.507	86.5141	275.62	-2.7725	3.8257e-19	4.32522e-18
Zm00001eb070430	19.7244	4.87404	13.479	-2.71195	0.0136283	0.0259556
Zm00001eb070460	742.566	2907.36	2079.96	2.04575	9.03976e-24	1.37441e-22
Zm00001eb070480	181	754.257	549.172	2.28214	2.2725e-19	2.60103e-18
Zm00001eb070490	59.1732	9.74807	28.5269	-2.10875	0.0051314	0.0106771
Zm00001eb070510	667.149	324.123	482.165	-1.0152	1.97927e-06	7.05297e-06
Zm00001eb070520	0	25.5887	11.7609	5.86034	0.000526563	0.00132253
Zm00001eb070530	129.949	420.386	272.148	1.27181	2.0257e-05	6.32085e-05
Zm00001eb070550	13289.6	5856.15	9702.03	-1.01401	3.4623e-10	1.89948e-09
Zm00001eb070600	430.456	1253.85	872.373	1.74733	2.37616e-18	2.55835e-17
Zm00001eb070610	2.32052	43.8663	30.0843	6.09304	7.96844e-07	2.98471e-06
Zm00001eb070660	22.0449	73.1105	42.58	2.00304	0.000943688	0.00226741
Zm00001eb070730	3239.44	1372.04	2365.5	-1.26568	6.02471e-16	5.49485e-15
Zm00001eb070740	657.867	1541.41	1117.67	1.43169	9.66908e-14	7.27382e-13
Zm00001eb070760	1552.43	7848.42	5122.96	2.22378	1.69537e-30	3.64543e-29
Zm00001eb070820	462.943	2426.05	1530.22	2.05427	2.90895e-18	3.10936e-17
Zm00001eb070840	4578.38	19720.4	11514.6	1.95081	6.54365e-35	1.68647e-33
Zm00001eb070850	5.80129	56.0514	30.5664	3.41827	4.2808e-06	1.45985e-05
Zm00001eb070860	9081.35	4882.57	6859.82	-1.039	1.31927e-10	7.55727e-10
Zm00001eb070870	10.4423	32.8997	21.9043	2.01368	0.0111181	0.0216074
Zm00001eb070890	10.4423	218.113	113.574	4.29552	8.4537e-22	1.14106e-20
Zm00001eb071010	74.2566	8.52956	70.5021	-3.38166	1.9653e-07	7.95377e-07
Zm00001eb071050	3426.24	41.4293	1659.43	-6.99141	1.32576e-16	1.26696e-15
Zm00001eb071060	0	20.7147	9.38376	5.53391	0.00171811	0.00393267
Zm00001eb071070	1573.31	444.756	1113.43	-1.93165	8.85608e-22	1.19319e-20
Zm00001eb071080	95.1412	3192.49	1665.67	4.03768	1.93774e-08	8.83659e-08
Zm00001eb071090	4.64104	37.7738	15.5278	3.83692	0.00357466	0.00769413
[truncated: 9,927 more rows]
