# Supplementary material for: The molecular mechanism by which heat stress during the grain filling period inhibits maize grain filling and reduces yield
Source: Front Plant Sci. 2025 Jan 17;15:1533527. doi: 10.3389/fpls.2024.1533527 (PMC11782181; doi:10.3389/fpls.2024.1533527)
Supplement: Supplementary Figure 1 — Cluster analysis of seed setting rates of different maize inbred Lines. [file DataSheet1.zip › Table S1.xlsx]

## Sheet: Sheet1
Table S1: Primers used in this study
	Gene ID	Forward Perimer Sequence(5'→3')	Reverse Perimer Sequence(5'→3')
ZmPIP5K	Zm00001eb044280	CGTGGTGTACTGCCTGATATT	TGCCTGGTTATACCAACCTTC
ZmSTK	Zm00001eb374240	CTGGAGCTCAAGCAGACAAT	TTCTGCTCCTCCTCCATCTT
ZmANX	Zm00001eb015930	GCCTGATGGGACAACTAAGAA	GCAGATCACAAAGCAGCAATAG
ZmbZIP25	Zm00001eb352420	CTCGAACTCAGAGATGGCTTATG	CCGGAATCAGAAGCTGTAAGG
ZmSLG	Zm00001eb083290	GGTGGTACAGTTTCTCGAAGG	GAGAAAGCTACGACTCACACTC
ZmSSP	Zm00001eb224430	CAGCCCTGCAGTAGAATACAA	GACTTGTCAGACTTGGCTACTT
ZmSUS1	Zm00001eb392880	ACGACAGGAACAAGCCAATC	AGACGACCACGAGGTTCA
ZmSUS2	Zm00001eb016290	TCAAAGCCCATCCTCTTCTC	GCAACGACGACAAGGTTTAC
Zmsh1	Zm00001eb374090	GCGAACCTCGTGATCGTT	TATGGCCCTTCAACTTGTACTC
ZmHXK3	Zm00001eb363200	TCGAAGGCTGGTTGTCAAAG	CAACACCGCTCCCATCAC
ZmSUT1	Zm00001eb005460	CTGTACAGCGTCCCGTTC	TCACCTGAGGGATGACGAT
ZmMST1	Zm00001eb298310	CCTGTGTACCTGTCGGAGAT	GATCTTGTTGGTGCCGTAGTT
ZmSWEET13c	Zm00001eb133100	CGTTCTACCGCATCTACAAGAG	GAACGTCTCGTTGGACTTGAT
ZmSWEET4c	Zm00001eb236810	CCCGGTGCCCACCTTC	CGGGGGCGGTGCGCC
ZmSWEET13b	Zm00001eb408900	CTGCGTTATCGAGACCATCTAC	AAAGACGCCGCCATTGA
ZmSWEET13a	Zm00001eb408920	GCCATGCTGTGGATCTTCTA	CGAAGTACATGACGACGTAGAT
ZmSUGCAR	Zm00001eb304390	CCATGTGGACTGGTTCTTCTAC	CCGGTTTCATCTTCTCCATGTAT
ZmAGPS2	Zm00001eb176800	CCAGGACCCTGATCCCT	GCATCGAGATGGACACTCC
ZmAGPL4	Zm00001eb056340	CCGATGAGCAACTGCATAAAC	TGCTGAAATCGTAGGCTCTG
ZmSh2	Zm00001eb159060	ACTCAGGTCCTCACCAGATAA	CTCTACCACCAAAGCACCTATT
ZmAGPL2	Zm00001eb296990	GGAGTGAGAGGATGAGGATCAA	TCTGGGCCAGCATCTGA
ZmAGPL3	Zm00001eb304130	ACCCCGCCGCGCCGCACACGA	CGTGGGATCAAGGAGGAGC
ZmBt1	Zm00001eb235570	CGTGTCCAGGACGTTTGT	TCGTTCTGCATGATCCACTG
ZmWaxy1	Zm00001eb378140	TAGCCACGTCGCAGCTCGTCGCAA	CCCAGGCTCCAGCACCAGC
ZmTPP2	Zm00001eb098650	GCTGGGCAAGTTCGAGAG	CGTCTCGCTCATGAAGGC
ZmTPS13	Zm00001eb312020	GGAGAAGGTGTTGAGACATGAG	AGCAACGCCTCCTGTTATG
ZmSU1	Zm00001eb174590	TGGCCGAGGAGAGGTTC	GAGCGAAGAGGCACAGC
ZmSU2	Zm00001eb279740	CATCCGTTCTAACGACTGGAAG	TCGAGGGAGTAGTTGGTGTAG
ZmISA2	Zm00001eb287400	GAGTCAGCGAGTGCTACTTTAC	CTAGCACCTGGTGTGTTTCA
ZmSSI	Zm00001eb376100	TTGCTGAAGGTTCCATCGATAA	CTTCGCCAGTTACAAAGACAATG
ZmDu1	Zm00001eb413290	ACCAGGCAATGCTTCTAGTG	GGGCTTAGGCTTCAAACTTCTA
ZmZpu1	Zm00001eb088740	ACCACCTCCGCGCTTTG	ACGGGACGCACCCTTTG
ZmBEIIa	Zm00001eb242610	TGCTGGTGTGGCTGATG	TGGTACTTATAGCCTTGCAACA
ZmAe	Zm00001eb357830	AGGATGTTATGAGCTTGGATGAA	AGGCCCTCTTGTGAAAGATATG
ARF1	Zm00001eb035640	GCGACTTCAGTTTGCCTTTC	CTGTAACCTCAAACTCGCTATCT
ARF2	Zm00001eb045640	TAACAGACCGCCAGCTTAAC	TGCACTGCCGATCACAAA
ARF3	Zm00001eb066640	CAGTCCGGTGGTTATCTGAAG	GGCTCGCTTGCTGTAGTATT
ARF4	Zm00001eb067270	GCTACCTGTGGGAACAATGA	CTAACTTCGGTGGTGGAAGTAG
ARF5	Zm00001eb076420	CAGTTCCGCCACATCTACC	CGCATGAAGACGACGATGT
ARF6	Zm00001eb082150	CAACGGGCTCGAGAGTTATTT	GTATGCCTTGCTGACCAGTAG
ARF7	Zm00001eb118970	CAGCGAACCCAAACATCAAG	CTTGAACCAGCTCCCAGTTA
ARF8	Zm00001eb247720	GCCTTATCCGAGGTAATGTGAG	AGGGTAGTACACCACCTCAA
ARF9	Zm00001eb136130	ACAACAATCGCATCAGGAAATG	TGACCCAGAAAGCAAAGAAGA
ARF10	Zm00001eb142540	GACAATCATCACCGTCTCTCTT	GTTTGTGTCCTTGTGCTTGATT
ARF11	Zm00001eb152940	ATTTCTCGGGCAGTTCCTATG	TTGTGGCTGACAATCCAGTAA
ARF12	Zm00001eb157270	AGGAGGATGTTTGGCTGATG	TGGCTGTGGGAAATCATACC
ARF13	Zm00001eb170540	GCACACTGTAAACGCTCATTAC	GATAGCTCTGTCTGTTCATCCC
ARF14	Zm00001eb182260	GGACAATGAGGCAGACAAGA	CAGAACCTATCTCAATGCCAAAC
ARF15	Zm00001eb185290	CTCCAGGATTAGCTGGTTCAT	TTGTTGGTAGCCGAGAAGTAG
ARF16	Zm00001eb207450	GAGTTGCAGTGGAGTCTGTT	GTCCAGGTAATGGTGCTAGTG
ARF17	Zm00001eb221620	GTACAGAACGCGATGAGGAA	TCAGCAACCTGAGCAGAAG
ARF18	Zm00001eb224680	CTCTCATGTGGCTTCGAGATAC	TCAGGTTGCAGACCAAGTAAG
ARF19	Zm00001eb225570	CCGTTCGAGGTGGTGTACTA	GAAGGCCATCTTGAACCTCATC
ARF20	Zm00001eb232120	GGATCCTGCCTCAACAAGATAG	GACACATCTGCAAGCACAAAT
ARF21	Zm00001eb273540	GTTACAGAACGTGAAGAGAGTGAG	TCCGGGTACAATGGGATACA
ARF22	Zm00001eb273840	TCACAGGCACAGAGCTTTAC	GGCATACTGAGGTGAGAAACTG
ARF23	Zm00001eb292830	CGACCAACCGTGAAGAAGTA	GAGAGGCTCGCTTCCATTTA
ARF24	Zm00001eb295830	TGCTTCAGACAACAGGGAAG	GGGATGGATAGTTGGTGTTGAT
ARF25	Zm00001eb363810	TCGCTTTGCAGATCCATACTT	ACATCGAATTCCGCTCACTC
ARF26	Zm00001eb370810	CCCTCTCTCTACCCTGGTAAT	TTCCCTCGGCCTATCAAATG
ARF27	Zm00001eb373970	GGTTTACCCAAGTCACCTACTC	CCTGGTGGTATTCTGCTGTT
ARF28	Zm00001eb408800	TATCTGGGACTCGCTCAAGTA	AACCACTGCTATGAGGCATAAA
ARF29	Zm00001eb433020	CATCGGCAGTCCGGATATAAAC	CTCTCCTCCGAGAAACTCATCT
ARF30	Zm00001eb433460	TCCCAGTCGGATGGTTATCT	GGCTCCCTTGCTGTAGTATTT
ARF31	Zm00001eb434380	CCCTTCACGGTCACCTACTA	CTCCGCGAACTGCATGA
ZmAUX1	Zm00001eb026490	GCGCCAGCAACATCTACTA	GACGCGGTAGTTGTGGAA
TAR1	Zm00001eb281900	GGATACTAAGGTGGCTCAGAAG	CCGGCTCATAGCCATTACATA
TAR3	Zm00001eb283420	GGCCAGGAATATGGTCTACTTC	CTCGTAGGCGTCGGAGA
YUC1	Zm00001eb409250	ACTATGCCGGGAAGAGAGT	CTACGGATAACCAAGGAGGTTTC
SPI1	Zm00001eb158550	ACCTACGACCGCCTGAC	GCGTACGCCTCCAGGTA
NIT1	Zm00001eb248290	CCTACTGCACTAGAACGTGTATTC	CCTGAGAAGTGGCATTCTGTT
NIT2	Zm00001eb185550	TTACACGCTTGGCTGCTATG	GGCCAAGAGGGTCAAAGAAA
ZmDXS3	Zm00001eb377300	AGCAGAAGCAGAGAATGACAA	AGCGATGCCCAAGTCAAA
ZmCRTISO1	Zm00001eb200170	GGCGAGGGTCCGTATGA	GAGGTACTTCTCGAGGACCAG
ZmCRTISO2	Zm00001eb114270	CTCGTGAAAGAGGAACTTCCAG	CGCTTTGACACCCATATGAATTG
ZmBCH1	Zm00001eb073250	CGTCGCCAAGAACCCGCTGCT	GTCCTGCGGCACGAAGCAC
ZmVP14	Zm00001eb218680	GCCCTACCTCAAGTACTTCTAC	CGACCAAGTTCTCGGTGAT
ZmABA2	Zm00001eb212270	TCGGAGGAGGACGTGAG	AGTCCACGTTGCGGATG
ZmMPK5	Zm00001eb376640	TGCAAACTGTGACCTCAAGATA	AAAGCTCTGGTGCTCTATACC
ZmABAO	Zm00001eb274240	TCTTCTCTTCGACATGGATTTAAGA	GTACGCCATAGACAGGATATCAG
ZmOsCPS	Zm00001eb021200	CTCATCGAACTAGCCAAGAGTC	CCGTGTGCATCACTTCCTTA
ZmOsKS	Zm00001eb415430	ACCAACTGGATAACGGATCG	AGGGCCAACATCCCATTT
ZmGA16,17ox	Zm00001eb334000	CTGTACATCCACCACGACAAG	CGCCGAACGGGAAGAAC
ZmGA20	Zm00001eb145600	CAACTCCCAGCATTGACCT	GAATGGCTCCGGGATCTTG
ZmACS2	Zm00001eb073290	GGTCATCGTACACAAGGTGAAG	TGGTCTCGTCGTCCATGTTA
ZmACO35	Zm00001eb265150	GCAGTCGCTGTCGGAGA	CGACGACAGGTCCACCA
ZmEBF1	Zm00001eb386390	TGTATGAAGGTGACACAGAAGAG	CTTCTCCAAGGAAGCGATGT
ZmEIL2	Zm00001eb111680	GTACGGCGAGTGCTTCTTT	GTCGTCGCTCATCATCATCTC
ZmRAP2	Zm00001eb265610	GCTCGTCGGTGCTGAAC	GTCGCTGTCGCTCCTGA
ZmIPT	Zm00001eb360550	TGGCATCGTCAGCAACG	GGCCTCCAGCTTCTTGTC
ZmTRIT1	Zm00001eb271810	GGTCTGAGCTCGCTGATTT	CGGCTCAATCTGTTCCAGTTA
ZmCISZOG	Zm00001eb367250	GGAGCTTCTGTGCAACTACT	GATAGCATTGCCTCCTCGAT
ZmCKX	Zm00001eb045490	GGTTACCAGAAGCAGTCTCAG	CGGTTCAGGAAGTCCAAGTAG
ZmD11	Zm00001eb080110	CAAGTCCTCCATGCTCGTC	TTCTCGATGTCGCCTAGGTA
psaC	Zm00001eb395250	CGCCATAGTTAGCGAGGACA	ACCTGTGCAGCTTGAAGGTA
psaH	Zm00001eb295610	CCATCTCCGGAAGGAAGCTC	CCGATGTCGTCGAGGTCAAA
psb27	Zm00001eb214960	AGCCATCACCTAAGCTACCG	CAAGTCCATCTTCGACCCCAA
psb28	Zm00001eb363330	CTTCTCGCCGCCAATCTCCT	CGTGTCACCGGAGGAGGAAG
psbQ	Zm00001eb323460	GCCATGGCGTCGATGACCGGCC	GTGGCCACTGGCATCGTCGGCG
psbW	Zm00001eb352880	GTGTCAGGCTCAAGGTTTGC	GCCAGAAGCGACGACGATG
LHCA2	Zm00001eb325410	CCCAGGAATGGGCAGCAG	CCAGGGATCAAAGCCGAAGT
LHCA3	Zm00001eb208700	AAAGCCCGTCGGACTCCT	CCCTTGTCGAACTTGGCGAG
LHCA4	Zm00001eb433540	CGTGCTCAAGACCCCGTT	GGTTCACGATCTCGGCGTC
LHCB1	Zm00001eb357740	CACCATGGCTCTCACCTCCC	TCAGGTAGCTTGGGGGCT
LHCB4	Zm00001eb255850	CACTGTAACAGCCGCCAATAG	GTAGTGTGCCGTCGAGGTAT
LHCB5	Zm00001eb112260	ATTCTGGGCACCAAGCTCAA	ATGTCCGGAGAAGAGGACGA
LHCB6	Zm00001eb433540	CTCAAGACCCCGTTCCTCGG	GGTTCACGATCTCGGCGTC
ZmTCRR-1	Zm00001eb178220	GGCCACTCAAAGTCCCCATG	CCTTATTTTGACTGACTACT
ZmTCRR-2	Zm00001eb042960	GGACACTATTGGTCCACATGTA	AAGGAATCACCAAAGCTAAA
ZmMEG1	Zm00001eb302080	GCTCCAGCTGAAGAAGGAAT	CACTGAGCCATCGTATAGTAGC
ZmBETL-1	Zm00001eb113830	GGCCATACTTCTCGTCCTATTC	CTTTGTGCTCCACGCTTTC
ZmBETL-2	Zm00001eb172830	GGCATCGGGCAACATACTT	GCAGAGCACCAAGCTCTTATAG
ZmBETL-9	Zm00001eb138660	TACTCTTGGGTTTGCTCCTTG	TTTGGGTTCGCTGGGAATAG
ZmBETL-10	Zm00001eb142290	TCTGCATGAGGCATAACAATTTC	GCATTCTTTGTTGAATGGGATCT
ZmAE1	Zm00001eb203670	CCATGACGTGGAGACGAAAC	GGCACTGAGCCTTCAAACA
ZmAE3	Zm00001eb416250	CAACGGGTGCCACTACAATAA	CGTCTTGCAAGGGCAGTT
ZmEsr6	Zm00001eb201820	ATATGCGGCGGAGCAATC	ACGGCTTGCGACAAACA
ZmDDM1	Zm00001eb055640	CGGATTAAGGCAGAGGAAGAAG	GTGTCTTCGTCAGTAGCTCATC
ZmROS1a	Zm00001eb241240	TCAACTTCTTCCGAGCTCTTTC	CTGCTCCAGCATCATCTCTAAC
ZmROS1b	Zm00001eb289030	CATCTCAGACCCTGGACAATAAA	GATGCAACTCCTTGAACGTAATC
ZmGW6a	Zm00001eb275010	TCCGTCCCGGACATCTT	ACGTTGTGAGCGTGGTG
ZmMTA	Zm00001eb003840	GCCCAGAAGTGAAGCCAAT	CATCTTGTTCCTCGTCGTTGT
ZmHSF	Zm00001eb428800	GTTACGGCGCAGAGGAG	CAGCTTCATCGCGACCT
ZmUVH6	Zm00001eb417930	AGGATTCCCGTCTCCTCTTT	CCCTGGAGGTGAGAATTGTATG
ZmHO-1	Zm00001eb386220	ACGCGCTCCCACA	ACGCGCTCCCACA
ZmGSL-1	Zm00001eb152900	CTCCTCCGCAACCGCCGCG	CCGCGCCTGGGACGCCTTC
ZmCycD2;1	Zm00001eb327750	CCTCCACACTGCTCTGCGGGG	GTTGTTGTCAGTTGCTTGCCTA
ZmCycD5;2	Zm00001eb315430	ACCTCGAAGCGGAGGCCGAG	GGACCTGCAGCAGGCCGGGGAC
PEG1	Zm00001eb315400	GTGGCGCTCGTGGCCGCCC	TAAAATGTCAGATAGATCACT
PEG2	Zm00001eb270940	GGGCAGCCCCCGGACAC	CTTCGGCAACGTGTTC
PEG3	Zm00001eb425570	AGGACGATATGCACGAC	ACAGCAGCAAAATTACAG
PEG4	Zm00001eb330670	CCGCCTGGTGTGCAAGCTGTG	CACGCGCCGCATGCTGCTC
PEG5	Zm00001eb163930	CGACGCGTACCCGGCGGTGCCCGA	GAGCACCTCCGCGCCGCCATCA
PEG6	Zm00001eb266980	CCGAGATGGCGGCGCGCGGC	ATGACGACCTCCGCGCCG
PEG7	Zm00001eb172930	CTGAGATTGGTTCGGATATGACCAT	TGTGCACGATGTGGCTCCT
PEG8	Zm00001eb415010	TGCCCCGCGGTCGTCGCGCTTCCACG	AAGAGCAGGCTGCAAAGGCAC
PEG9	Zm00001eb114200	GGACGCCGTTGCCGCTGAGAAT	GAGGACGCCCCGGCCCCGGC
PEG10	Zm00001eb102090	TCAATCGTCAAAGAACAGTCATA	TCGCCATCTATTGGAGCATTCACT
PEG11	Zm00001eb095070	AGTCCTGAGGGCAGAGTTATC	GGGCAAGCCCTGCGACAAG
PEG12	Zm00001eb160680	GGGAAGCGGCGGCGCGGGGAG	CCAAGGTCGACTCCTCCACC
PEG13	Zm00001eb017850	TGGGCAAGTCGGCAGCG	CGCTCCAGCCCTCCAGCT
PEG14	Zm00001eb030300	AACGAGCTACCGCCGCCAC	GGTGGCAGCACTTGCAT
PEG15	Zm00001eb386520	TGGTGCTGCTCCTTTGCTGC	GCAAAGATAAGGAATGTT
PEG16	Zm00001eb052830	GCAAAGAGCGCGGCCGCGGAG	GAGGAAGCGCGCGGCGGACC
PEG17	Zm00001eb083750	CAGCGCGGGACCGCCGG	TGAGCATTTAAATGAGGGC
PEG18	Zm00001eb037380	GACATCCCGGAGTCCTCCGCCTC	GCCGCACCACCACCCCCAC
PEG19	Zm00001eb382270	AGCAGCAGCGGGATGATGGAGGG	CTCAACTGGTTTTATAACAA
PEG20	Zm00001eb397390	ATGCTATCTGATTCGGTG	AAAAGTCATGCACCAAAGA
PEG21	Zm00001eb356090	TTGTCTCCGGCGCGGTGCTT	AACGGTGCCGGCGGTGG
PEG22	Zm00001eb364230	AAAGGATATTGCTGAAACA	GACAAAGATTGCAGGGG
PEG23	Zm00001eb062730	AAGGATGGGAGCCCTCAC	AAGATCTTCACCTTCAATA
PEG24	Zm00001eb031350	GAATGACGACATCGACTG	GTCCGAGGAGCCGCGC
PEG25	Zm00001eb200130	GAGGGCGGCACTGCCGCGG	GGCGATGGCGGTGGCGGCTG
PEG26	Zm00001eb116770	ATATGTCTACTGATGAAGAATCAG	CCCAGACCTGCTCAAGCTGA
PEG27	Zm00001eb369980	GCCTCTACGAGAACGTCTC	TTTGTGCTAGAAGGGAATGC
PEG28	Zm00001eb091270	TGCTTCTTCTCGCGGCCATCC	TCGGAGAGGTCCTTGGT
PEG29	Zm00001eb409250	TTGGTGCAGGTCCATCAGGCCTTG	TCGCATGTCGCATCCGAG
PEG30	Zm00001eb276160	GCAATGCATTTACAGTGCAGAG	GCAGATGCAAATGAAGCCGCT
PEG31	Zm00001eb186910	GGAAAATCTTCATCCAAAGAAG	AAAAGAAGTCTCTCGGTGT
PEG32	Zm00001eb309650	GAGCGTGGTGACGGCGGCGAGG	CGGTGGCCGCAGCCGCCGC
PEG33	Zm00001eb232040	GGCCCTGGAACCCGCAGGCCACG	GCTTCGGGTCGTTGAGGT
PEG34	Zm00001eb300350	CACCGCTTCCCACCCGGCT	TGCTGCACCCGGATCTCGTCC
PEG35	Zm00001eb013270	CACCGTGACCTAAAGCCGGAAA	CTGGTAAACTATATGCTGGAC
PEG36	Zm00001eb323510	ATGGCGGGAGCCTTCGCTTTCCG	CTTGCCATTGATACTGTTTCGA
PEG37	Zm00001eb212040	GTGGATGTTAGGGGTCAGAA	GAGATAAAATCCGGG
PEG38	Zm00001eb040700	CAGAACACCATGCGGCAAAACTGC	GGAGGTGCACACGCTAATC
PEG39	Zm00001eb398000	GGGAGGTGCAGGTGCCGCTGTTGCAGA	GAGTTCCATGGTGCAAAGGT
PEG40	Zm00001eb125460	GGGCGCCTCCTCCTCCTCCTC	CGCCACCGCGCGCTGCAGCAGCA
PEG41	Zm00001eb281900	AGCGGCGGGATGGCGGCGGC	GGGGAGGTGGAGCCGTCAA
PEG42	Zm00001eb030570	CTACTCTTTCGCGGCGGAGT	CCCGTCCTCCCTCTGCAACG
PEG43	Zm00001eb177560	TGAGGGCGCGTCGCTGCCGTCT	CCTCTGAGGCCGACATCCGCCGC
PEG44	Zm00001eb252590	AGGCCGCATCGCGGCGGCG	ACAGGGACCGCCGGCTCCGG
PEG45	Zm00001eb220460	AACGTGCACGGCGTCGACGC	TCGCCGGCGGGGACGCCG
PEG46	Zm00001eb063220	TCTCGCTGCGCCTCGCGCC	TCACGCCCGTGCTAGCG
PEG47	Zm00001eb211330	AAATCAAAGTAAGAGTGGCCCCAA	GTTGAAGAAGGCAAAAGATTTATCGA
PEG48	Zm00001eb416950	GGGCTCGGGTGCGAGGCGGCGGA	TGGGCTCGTGACCATGTT
PEG49	Zm00001eb025670	GATGAGGCGGCCGTGGCTGTGGTTGGG	ATTTCGTATCAATTGATGAGACTT
PEG50	Zm00001eb028170	AAGATGAAGGAGTTAGACGGCGCC	CCCAGAGGCTTTGGCTTTATT
PEG51	Zm00001eb274340	AGACGGCGCCAGCCCTGCC	CTTTTGCTGATCCCACTGTTGT
PEG52	Zm00001eb241170	GAAGGAGTTAGACGGCGCCAGCCC	GGGAGCTGCTCCTTTGAAAG
PEG53	Zm00001eb421980	TGCAGCGCGGGACCGCCGGCTC	ACCATTTCAGAGAGCTCAAGC
PEG54	Zm00001eb424380	GCCGCGGGTGGCTCTTCCCCTGCCG	GGCCGGCCGCGGCGGCGCCGG
PEG55	Zm00001eb057140	CTGCCTTGACTGGGAAG	AGGCTGAGCCTTGTAATAGC
PEG56	Zm00001eb409170	CTCCTTGGCGGCGGCGCCG	GTCCTATGGGAATGGGGGAA
PEG57	Zm00001eb370430	TGGCGACCAAGGGGAAGCTCG	ACGACGACGAGTCCGGCAA
PEG58	Zm00001eb417960	GAGGTGCTCGTGTTGTAT	TTATTCCTGTGCCTCGTG
PEG59	Zm00001eb281450	TCCGGTACGAGGGCGTCCTG	AGTCGGCAACTTTACACAATGA
MEG1	Zm00001eb026460	CCTCGCGGCCTGCTAGCTGGCATCTGCG	GAGGACGGCGAGCTGAAGCAA
MEG2	Zm00001eb026530	TCTCCCCGGCGTTTACGC	GCTGGAGCCGAAGCCAGAA
MEG3	Zm00001eb178220	ACTCAAAGTCCCCATGTTCTCG	AAGAATCATTGAGTGCTTT
MEG4	Zm00001eb302560	CCGTGGTGTGGGCCATGCTG	GCGGCGGGGTGCGCCACC
MEG5	Zm00001eb373300	TTCCAGACCACGCTCGGCGGC	CGCGCACGCGCAGCAGCAGCA
MEG6	Zm00001eb267220	GTATGAGAAAGTGCATCATTCAAA	CTTCTCCTGATGATGCGGA
MEG7	Zm00001eb349470	TCTTGATGCTGACGGGGAAGAC	CAGAGGCTGATTTTTGCTGG
MEG8	Zm00001eb088410	CTCCTTGGTCCTCATCGCAG	AGACAAGAACTCGCCTG
MEG9	Zm00001eb265900	AAAACTTGCTCCCTAGACG	TTCATTGGGGGCATTT
MEG10	Zm00001eb126890	AGCAGCCACAGCAGCAGCCGC	AAGGTGCACGACAGGGAC
MEG11	Zm00001eb018110	CGGCCGCAAGGCCCGCAACTT	GAACACGTCCGCCGCGA
MEG12	Zm00001eb279420	AGGCGGCGGCCGCAAGGCCCGCAAC	TCCGCGTCGACAACAACGACT
MEG13	Zm00001eb158300	CAGCCTCCGCGAGAGGAGGA	CCGTTCGTCTATGGCAACGA
MEG14	Zm00001eb008690	AAGGTGGAGCTGAAGCGGATC	GTCGCTGTTGTGCGAC
MEG15	Zm00001eb400120	GCAAGGTGGAGCTGAAGC	AGGTCGCGCTCATCATATTC
MEG16	Zm00001eb053220	GGACGACGACGACGAGGTGTC	CTGGAAGGCCATGCCGTTCA
MEG17	Zm00001eb418350	CTGCGCCATGCGGTGACTTC	ATCCCGACCAGTCGTTGC
MEG18	Zm00001eb173090	CCTTCCAAAGCACGCCGAAAGA	TCCCACCATTACCGCCGGT
MEG19	Zm00001eb222450	CATCTCACGTCCTTGGCTCCGG	CGACTTCTTGAGCCCTAC
MEG20	Zm00001eb350350	TCACTTCCATCCAGACGTCAT	GTGCTCGTGCTAGCACCGTG
MEG21	Zm00001eb415180	TGAGTCTGCCTTCCTCAACA	GTTCTATGCAAGCCAGTGAT
MEG22	Zm00001eb006770	GCGGCGGTGTGCCGAGCCGC	GCACCTCACTCTGCCACAC
MEG23	Zm00001eb271490	CAACATGGATATTTTTG	TGAAGATGAGGAGGAAAAA
MEG24	Zm00001eb102180	TTGAGACCATGGAGCATCATC	GCCTCCAAGATAATCCTAG
MEG25	Zm00001eb265890	AGTTCCCCGCTAGTGACTTCT	GAGATGACTGTGGACGGGA
MEG26	Zm00001eb083400	GATCCAGGCCGACGCCGG	CCGGAGAAGCCGCCCAAG
MEG27	Zm00001eb368560	CATCCACATTCATCCCCCA	CCCACTTCCTGTGGTCTT
MEG28	Zm00001eb129830	ATATTCTTACAGGGCCAC	GGAGTGGAGTGCACTGCCGCCTCTG
MEG29	Zm00001eb023460	GTGCCTGAAGAGCAACC	TGGCCGTGCTCATCGAGCACG
MEG30	Zm00001eb163220	TCGATGCAATTATGTCTATGAATC	ATCTTCTTGACATTTCCAAA
MEG31	Zm00001eb338060	AGGAGCAGGTGGCGGCGGCG	AAGTCCACCATTGAGAGGTACA
MEG32	Zm00001eb247680	CCTTTCGACTCGAGAAACTTTCTGCAA	GCAAGCTGGAGAAAGCCA
MEG33	Zm00001eb191480	TGCATCTGCACCGCTGTCCGCTGCAGGCCA	CGCCTGGCCGCGCTGATCGGCCCG
MEG34	Zm00001eb125980	TACTTCGAGCAGTACCAGAGGCGC	GTGGTGCGCGGCGCGCTGGT
MEG35	Zm00001eb003400	GATTGTCCTGCTCCCTGTGCCCT	GAAGATTTCCTGCTTCGGGT
MEG36	Zm00001eb000380	GGAGTCCAGCCCCGACGAC	CGGCACTCGTTGGTGACG
MEG37	Zm00001eb138090	AGAACTGGCCCATGGC	GACGACGTCCTCCTCCA
ZmFIE1	Zm00001eb173090	ACTTCGTGATATCACTGCCACCGTTGC	AGTACAAGCCCAATAGC
ZmFIE2	Zm00001eb098650	TGGGGCGTGGAGTCCATGCGGGCGT	CGTCCGAGGGCAGGCGCATCG
