# Supplementary material for: The molecular mechanism by which heat stress during the grain filling period inhibits maize grain filling and reduces yield
Source: Front Plant Sci. 2025 Jan 17;15:1533527. doi: 10.3389/fpls.2024.1533527 (PMC11782181; doi:10.3389/fpls.2024.1533527)
Supplement: Supplementary Figure 1 — Cluster analysis of seed setting rates of different maize inbred Lines. [file DataSheet1.zip › Table S2.xlsx]

## Sheet: Sheet1
	Table S2-1 Yield evaluation results of 15 inbred lines in a field trial in 2022.							Table S2-2 Yield evaluation results of 15 inbred lines in high temperatures greenhouse 2022.
	Maize hybrids	Seed setting rate (%)	Grain filling rate (mg/d)					Maize hybrids	Seed setting rate (%)	Grain filling rate (mg/d)
	CML122	0.929496	7.12					Zheng58	0.769132	6.53
	Zheng58	0.900751	7.84					CML122	0.720558	6.13
	B77	0.880621	6.24					CIMBL80	0.693748	6.01
	CIMBL46	0.862128	5.52					CIMBL46	0.636149	5.93
	CIMBL80	0.824826	5.41					B77	0.619578	5.67
	B113	0.766768	4.71					B113	0.600186	4.33
	B73	0.745731	4.22					CIMBL155	0.582731	4.12
	4F1	0.734198	4.12					4F1	0.574336	3.93
	CIMBL60	0.714286	3.91					CIMBL60	0.542346	3.91
	CIMBL155	0.685864	3.89					B73	0.495197	3.84
	04K5672	0.493931	2.98					M165	0.476418	2.75
	M165	0.366038	2.48					LH215	0.43571	2.72
	By813	0.341494	2.46					By813	0.42096	2.46
	LH215	0.328972	2.32					04K5672	0.392515	2.11
	Qi319	0.292	1.21					Qi319	0.379876	1.16
