# Supplementary material for: The molecular mechanism by which heat stress during the grain filling period inhibits maize grain filling and reduces yield
Source: Front Plant Sci. 2025 Jan 17;15:1533527. doi: 10.3389/fpls.2024.1533527 (PMC11782181; doi:10.3389/fpls.2024.1533527)
Supplement: Supplementary Figure 1 — Cluster analysis of seed setting rates of different maize inbred Lines. [file DataSheet1.zip › Table S3.xlsx]

## Sheet: Sheet1
Table S3: Differentially expressed genes in Zheng58 kernels before and after heat stress.
ID	Zheng58-kernel-ck	Zheng58-kernel-heat	MeanExpression	log2FoldChange	Pvalue	FDR
Zm00001eb404800	273.288	0	85.6895	-9.65261	1.65626e-08	2.29683e-07
Zm00001eb018070	114.604	0	68.8972	-9.34222	5.62713e-09	8.51251e-08
Zm00001eb077180	103.585	0	61.4664	-9.17751	1.38095e-08	1.94786e-07
Zm00001eb362260	158.683	0	47.3526	-8.79613	1.92574e-06	1.73622e-05
Zm00001eb232760	81.5455	0	41.9289	-8.62441	2.48617e-07	2.73386e-06
Zm00001eb074480	558.697	2.45381	199.404	-8.41322	1.57728e-12	4.37665e-11
Zm00001eb381290	72.7298	0	34.7151	-8.35122	1.12119e-06	1.06529e-05
Zm00001eb144800	22.0393	0	33.7322	-8.31426	1.52985e-05	0.000110552
Zm00001eb033650	117.91	0	344.685	-8.28639	0.000268837	0.00139528
Zm00001eb333490	69.4239	0	31.2166	-8.1973	2.71318e-06	2.3476e-05
Zm00001eb035180	69.4239	0	28.8787	-8.08412	5.70006e-06	4.58029e-05
Zm00001eb372230	476.049	2.45381	311.881	-8.0741	1.23535e-21	1.00853e-19
Zm00001eb133960	98.075	0	28.0257	-8.03866	7.57196e-05	0.000458323
Zm00001eb292840	512.414	2.45381	512.498	-7.99521	1.97243e-23	1.93918e-21
Zm00001eb391690	59.5062	2.45381	145.413	-7.94286	3.4708e-08	4.54718e-07
Zm00001eb429690	61.7101	0	25.7813	-7.92047	1.28115e-05	9.44918e-05
Zm00001eb095760	74.9337	0	24.7453	-7.85919	4.49284e-05	0.00029033
Zm00001eb306350	264.472	0	129.787	-7.81656	7.16834e-12	1.80488e-10
Zm00001eb189520	39.6708	0	23.7784	-7.80754	2.15348e-05	0.000150161
Zm00001eb002780	81.5455	0	22.7243	-7.73585	0.00030094	0.00153765
Zm00001eb061320	1634.22	12.269	609.846	-7.63496	0.000430882	0.00210123
Zm00001eb299300	69.4239	0	19.6939	-7.52907	0.000502136	0.00239164
Zm00001eb335100	65.016	0	19.5939	-7.52178	0.000315135	0.00159887
Zm00001eb034220	4388.03	22.0843	4009.07	-7.41855	9.37684e-35	2.37507e-32
Zm00001eb404790	52.8944	0	16.5635	-7.27935	0.000598813	0.00279418
Zm00001eb015080	631.427	4.90761	353.72	-7.25087	2.56558e-31	5.10275e-29
Zm00001eb053840	2429.84	7.36142	674.476	-7.19634	4.53411e-07	4.69492e-06
Zm00001eb326470	30.8551	0	15.3956	-7.17866	0.000346546	0.00174273
Zm00001eb313920	100.279	0	41.7074	-7.16868	1.43866e-05	0.000104676
Zm00001eb029860	8.81573	0	14.7286	-7.11996	0.00149244	0.00616337
Zm00001eb213530	46.2826	0	14.7436	-7.11142	0.000998054	0.00435787
Zm00001eb119200	1362.03	17.1766	757.244	-7.01139	5.13869e-50	2.8733e-47
Zm00001eb301380	39.6708	0	13.2576	-6.95846	0.00142062	0.00590794
Zm00001eb068660	682.117	9.81523	435.587	-6.95405	1.15629e-32	2.53828e-30
Zm00001eb266690	39.6708	0	12.9236	-6.92141	0.0017483	0.00705637
Zm00001eb273160	16.5295	0	12.8162	-6.9176	0.00131213	0.00550547
Zm00001eb158610	6.6118	0	12.1737	-6.84541	0.00373829	0.0134626
Zm00001eb225510	353.731	2.45381	131.005	-6.81109	7.27115e-13	2.11049e-11
Zm00001eb196710	67.2199	0	31.4387	-6.75993	6.48977e-05	0.000401094
Zm00001eb299050	1304.73	3.68071	402.132	-6.75718	6.70972e-16	3.02193e-14
Zm00001eb272010	50.6905	0	60.9775	-6.7398	1.86892e-06	1.69064e-05
Zm00001eb093710	26.4472	0	11.1207	-6.70742	0.00229463	0.00888673
Zm00001eb326560	166.397	6.13452	142.662	-6.57663	4.46946e-11	9.78955e-10
Zm00001eb050630	2.20393	0	10.0698	-6.57188	0.0133286	0.0392246
Zm00001eb120700	4596.3	79.7487	2558.92	-6.54403	2.18066e-48	1.154e-45
Zm00001eb311120	171.907	2.45381	54.9459	-6.52426	5.10798e-06	4.14609e-05
Zm00001eb294690	16158.1	287.095	10860	-6.52309	3.77287e-69	3.72696e-66
Zm00001eb431990	285.409	7.36142	164.039	-6.51943	1.1313e-14	4.29822e-13
Zm00001eb292280	8.81573	0	9.55176	-6.49492	0.00671113	0.0221105
Zm00001eb101770	27790.5	376.659	15056.7	-6.48615	1.80895e-147	1.3402e-143
Zm00001eb005540	68.3219	0	25.0343	-6.42692	0.000360001	0.00179964
Zm00001eb353120	361.445	2.45381	99.8685	-6.41418	6.00482e-07	6.04254e-06
Zm00001eb389360	24.2433	0	9.06674	-6.41139	0.00663083	0.0218941
Zm00001eb016200	243.535	4.90761	100.52	-6.39718	1.42872e-10	2.84544e-09
Zm00001eb106670	22.0393	0	8.84975	-6.37731	0.00688569	0.0226102
Zm00001eb333900	11.0197	0	8.76677	-6.36998	0.00785749	0.0252119
Zm00001eb042870	13.2236	0	8.64977	-6.34933	0.00754628	0.0243956
Zm00001eb421900	199.456	0	69.3836	-6.33435	1.70032e-07	1.92325e-06
Zm00001eb165030	136.644	4.90761	141.974	-6.32839	8.7043e-12	2.15859e-10
Zm00001eb368550	18.7334	0	8.52427	-6.32475	0.00762893	0.0246332
Zm00001eb138340	13.2236	1.2269	23.1512	-6.29543	0.00139643	0.00581715
Zm00001eb038860	19.8354	0	8.29877	-6.28507	0.00880827	0.0277194
Zm00001eb293090	236.923	6.13452	138.022	-6.28114	4.4585e-15	1.80502e-13
Zm00001eb075000	175.213	2.45381	46.9216	-6.27888	0.000327367	0.00165527
Zm00001eb373460	17.6315	0	8.24877	-6.27767	0.00871789	0.0274826
Zm00001eb162480	94.7691	2.45381	45.5142	-6.2603	1.42887e-06	1.32658e-05
Zm00001eb237530	14.3256	0	7.92329	-6.22135	0.0103363	0.0317131
Zm00001eb085190	26.4472	0	7.94777	-6.21889	0.0160942	0.0458784
Zm00001eb256740	4782.53	53.9837	2361.93	-6.1938	1.83633e-107	6.80245e-104
Zm00001eb336100	22.0393	0	7.68078	-6.17114	0.0139171	0.0406097
Zm00001eb233670	268.88	2.45381	84.5761	-6.17111	4.15212e-08	5.35596e-07
Zm00001eb344870	15.4275	0	7.5308	-6.14677	0.0125541	0.0373685
Zm00001eb266600	19.8354	0	7.46379	-6.13074	0.0143341	0.0416379
Zm00001eb410950	495.885	9.81523	423.206	-6.11652	4.7461e-24	5.04125e-22
Zm00001eb334940	802.231	7.36142	320.513	-6.10356	4.67594e-26	5.82233e-24
Zm00001eb190090	206.068	0	77.1535	-6.07233	2.62992e-08	3.50754e-07
Zm00001eb063140	47.3846	2.45381	39.8469	-6.06244	1.74623e-05	0.000124368
Zm00001eb413330	13.2236	0	6.97981	-6.03798	0.0167905	0.0475521
Zm00001eb391630	1.10197	0	6.78834	-6.00357	0.0448556	0.105458
Zm00001eb164450	13.2236	0	6.81282	-6.00279	0.0183183	0.0510834
Zm00001eb153350	11.0197	0	6.76282	-5.99381	0.0193053	0.0533835
Zm00001eb308710	8.81573	0	6.71283	-5.98466	0.0211182	0.0574808
Zm00001eb152170	24.2433	0	6.7288	-5.97795	0.0336926	0.0837581
Zm00001eb304010	85.9534	0	36.2271	-5.97214	1.44337e-05	0.000104967
Zm00001eb288490	45.1806	1.2269	18.4487	-5.95793	0.00133868	0.0056002
Zm00001eb026580	217.087	4.90761	109.482	-5.95063	3.63782e-14	1.26981e-12
Zm00001eb379160	17.6315	0	6.57881	-5.94852	0.0225899	0.0606663
Zm00001eb198150	24.2433	0	6.5618	-5.9416	0.0395182	0.0951811
Zm00001eb411680	256.758	7.36142	110.451	-5.93029	4.02857e-10	7.46167e-09
Zm00001eb421270	185.13	2.45381	104.262	-5.89742	1.32537e-13	4.28792e-12
Zm00001eb145080	11.0197	0	6.26183	-5.88209	0.0248545	0.0654781
Zm00001eb411430	504.701	9.81523	206.034	-5.85502	3.25596e-19	2.11138e-17
Zm00001eb350260	11.0197	0	6.09484	-5.84284	0.0271106	0.0702232
Zm00001eb395050	17.6315	0	6.07783	-5.83321	0.0310564	0.0784349
Zm00001eb225850	210.476	3.68071	100.112	-5.82715	1.73794e-13	5.50255e-12
Zm00001eb073260	434.175	11.0421	437.167	-5.80331	4.46926e-19	2.83892e-17
Zm00001eb395760	917.938	15.9497	362.336	-5.79783	7.42096e-26	8.97633e-24
Zm00001eb001990	20.9374	0	5.90232	-5.78876	0.0456464	0.106935
Zm00001eb025910	12.1216	0	5.86934	-5.78707	0.0305041	0.0773266
Zm00001eb310760	2062.88	49.0761	955.887	-5.78418	1.77539e-38	5.31452e-36
Zm00001eb265030	15.4275	0	5.86083	-5.78201	0.0325201	0.0814102
Zm00001eb350730	9.9177	0	5.81935	-5.77666	0.0317321	0.0797946
Zm00001eb369270	6.6118	0	5.66085	-5.73947	0.037754	0.0917909
Zm00001eb387280	18.7334	0	5.68533	-5.73532	0.0437009	0.103309
Zm00001eb326950	185.13	2.45381	61.9687	-5.71449	3.19597e-07	3.43286e-06
Zm00001eb411380	59797.1	505.484	28398.5	-5.71441	6.65807e-30	1.25676e-27
Zm00001eb359300	26.4472	1.2269	45.3707	-5.70069	3.03409e-05	0.000204214
Zm00001eb130550	449.602	3.68071	158.582	-5.63155	1.29543e-12	3.63198e-11
Zm00001eb318520	11.0197	0	5.25986	-5.62873	0.0427383	0.101486
Zm00001eb298520	94.7691	2.45381	29.9836	-5.62724	0.000421414	0.00206594
Zm00001eb050950	8.81573	0	5.20986	-5.61711	0.0443982	0.104548
Zm00001eb008770	15.4275	0	5.19285	-5.60579	0.0499025	0.114738
Zm00001eb283400	15.4275	0	5.19285	-5.60579	0.0499025	0.114738
Zm00001eb154380	672.199	9.81523	284.987	-5.60192	3.14316e-26	4.03236e-24
Zm00001eb432030	29.7531	1.2269	14.4248	-5.59652	0.00363618	0.0131396
Zm00001eb083230	242.433	4.90761	83.0866	-5.5355	1.73501e-08	2.39371e-07
Zm00001eb229460	16465.6	393.836	7113.39	-5.51809	1.13945e-48	6.13956e-46
Zm00001eb195760	4108.13	63.799	1492.55	-5.51183	3.14746e-32	6.71043e-30
Zm00001eb176880	76.0357	2.45381	26.8032	-5.46469	0.00041015	0.00201472
Zm00001eb072850	2995.14	67.4797	1361.41	-5.45156	4.42238e-67	4.09554e-64
Zm00001eb163830	782.396	34.3533	425.042	-5.43857	3.36624e-14	1.18057e-12
Zm00001eb309110	452.908	2.45381	340.513	-5.42198	4.40197e-11	9.6703e-10
Zm00001eb326570	47.3846	2.45381	62.3725	-5.41153	1.38078e-06	1.28758e-05
Zm00001eb197520	34.161	0	23.7799	-5.36551	0.000418927	0.00205477
Zm00001eb372940	318.468	13.4959	183.609	-5.35129	1.33401e-17	6.99706e-16
Zm00001eb393360	38.5688	0	23.5459	-5.34903	0.000372871	0.00185434
Zm00001eb105690	60.6081	4.90761	72.0317	-5.32958	3.77758e-07	3.98678e-06
Zm00001eb352410	83.7494	0	68.3264	-5.31632	1.87689e-06	1.6963e-05
Zm00001eb083620	806.639	9.81523	332.234	-5.296	6.89287e-22	5.80313e-20
Zm00001eb415430	17.6315	0	11.3597	-5.27793	0.0095322	0.0296356
Zm00001eb081550	24.2433	7.36142	71.6937	-5.27174	0.000328765	0.00166173
Zm00001eb410030	178.519	9.81523	159.601	-5.26013	6.02261e-13	1.77416e-11
Zm00001eb318020	986.26	17.1766	381.046	-5.24828	1.73563e-23	1.73116e-21
Zm00001eb112280	44.0787	0	21.9175	-5.24146	0.000549951	0.00259107
Zm00001eb188030	3105.34	127.598	1658.09	-5.21565	1.46267e-29	2.61122e-27
Zm00001eb096930	11086.9	171.766	5586.03	-5.19566	4.87911e-34	1.14756e-31
Zm00001eb150450	119.012	9.81523	131.322	-5.18819	1.2601e-09	2.13146e-08
Zm00001eb238300	3996.83	31.8995	1282.39	-5.17934	4.73135e-13	1.41773e-11
Zm00001eb370670	36.3649	4.90761	44.2183	-5.17117	0.000165426	0.000912074
Zm00001eb285640	4902.65	214.708	2798.87	-5.161	2.16684e-33	4.97786e-31
Zm00001eb197300	379.076	12.269	160.317	-5.15307	1.39151e-15	6.00252e-14
Zm00001eb364920	30.8551	1.2269	10.6924	-5.14256	0.0157892	0.0451304
Zm00001eb404780	61.7101	0	20.1465	-5.11964	0.00260999	0.00991628
Zm00001eb221970	7761.15	240.473	5365.54	-5.10126	3.59843e-43	1.31654e-40
Zm00001eb181800	99.177	0	39.242	-5.08576	4.86544e-05	0.000311554
Zm00001eb139570	123.42	2.45381	40.0284	-5.06736	3.97043e-05	0.000259973
Zm00001eb041970	4329.63	184.035	3173.31	-5.05312	1.61641e-43	6.06359e-41
Zm00001eb330540	63.914	0	120.881	-5.04798	0.0416882	0.0993751
Zm00001eb380140	92.5652	3.68071	30.5743	-5.04709	0.00073025	0.00331917
Zm00001eb335360	114.604	0	56.6687	-5.03489	3.13796e-06	2.67684e-05
Zm00001eb217780	417.645	13.4959	167.699	-5.03396	1.09496e-14	4.17623e-13
Zm00001eb345070	415.441	13.4959	232.845	-5.03068	1.09559e-25	1.30392e-23
Zm00001eb054700	112.401	2.45381	57.523	-5.0209	1.50459e-08	2.10324e-07
Zm00001eb210350	154.275	0	55.8986	-5.01838	2.78626e-05	0.000189644
Zm00001eb327930	117.91	4.90761	49.0121	-5.01471	1.41748e-06	1.31642e-05
Zm00001eb034240	293.123	6.13452	113.792	-4.99724	8.66414e-12	2.15043e-10
Zm00001eb408210	99.177	2.45381	37.8085	-4.9837	1.06937e-05	8.03722e-05
Zm00001eb215350	6.6118	0	18.0616	-4.97578	0.00957221	0.0297288
Zm00001eb422110	109.095	6.13452	84.5031	-4.97552	1.18423e-09	2.01578e-08
Zm00001eb046900	315.162	9.81523	290.506	-4.96134	2.38332e-13	7.44253e-12
Zm00001eb003660	24.2433	2.45381	19.032	-4.9605	0.00237473	0.00913962
Zm00001eb015870	232.515	11.0421	121.094	-4.94937	7.55573e-14	2.54448e-12
Zm00001eb298200	257.86	4.90761	73.2929	-4.93667	3.62934e-05	0.000239865
Zm00001eb238070	57.3022	0	17.7086	-4.93118	0.00627781	0.0209061
Zm00001eb351700	2508.08	80.9756	1185.03	-4.93108	2.0414e-63	1.5512e-60
Zm00001eb096420	39.6708	0	17.6426	-4.92226	0.00231209	0.00894269
Zm00001eb068650	7.71376	4.90761	37.5565	-4.91615	0.00457191	0.0159801
Zm00001eb157050	90.3612	1.2269	44.0247	-4.90494	1.46109e-06	1.35141e-05
Zm00001eb333780	1074.42	74.8411	1108.04	-4.9035	5.33947e-20	3.76751e-18
Zm00001eb319300	409.931	13.4959	170.156	-4.89713	4.50507e-16	2.05081e-14
Zm00001eb124150	27.5492	7.36142	63.4404	-4.8819	0.000146298	0.000819261
Zm00001eb145450	852.922	18.4035	382.696	-4.87985	1.23574e-27	1.7864e-25
Zm00001eb036990	73.8317	0	33.7407	-4.86289	0.000118281	0.000681292
Zm00001eb129970	68.3219	2.45381	34.6036	-4.85564	7.5157e-06	5.87364e-05
Zm00001eb175860	541.065	20.8574	285.11	-4.85232	6.0803e-30	1.15506e-27
Zm00001eb186440	52.8944	2.45381	17.678	-4.8369	0.00554393	0.0188325
Zm00001eb300490	189.538	12.269	89.1949	-4.83615	9.71102e-06	7.37157e-05
Zm00001eb087090	102.483	4.90761	67.8478	-4.82855	4.71589e-09	7.2225e-08
Zm00001eb423940	160.887	6.13452	51.8802	-4.81341	5.4603e-05	0.000343704
Zm00001eb103750	26.4472	2.45381	33.4867	-4.8116	0.000155834	0.00086612
Zm00001eb294040	83.7494	0	64.3616	-4.80883	2.68793e-05	0.000183541
Zm00001eb192280	98.075	4.90761	50.5041	-4.80173	1.91605e-07	2.15002e-06
Zm00001eb318810	61.7101	3.68071	41.7742	-4.79855	2.86e-06	2.46098e-05
Zm00001eb287500	200.558	12.269	156.521	-4.78133	1.41093e-13	4.54983e-12
Zm00001eb287560	1001.69	3.68071	311.005	-4.76823	0.00354425	0.0128702
Zm00001eb207910	39.6708	1.2269	16.3413	-4.76669	0.00206711	0.00811375
Zm00001eb096350	18.7334	0	7.79432	-4.714	0.0342319	0.0847857
Zm00001eb058110	143.256	2.45381	61.606	-4.702	8.21856e-08	1.00229e-06
Zm00001eb350340	1043.56	40.4878	617.79	-4.69589	2.18034e-40	7.02332e-38
Zm00001eb013430	24833.9	669.889	9886.49	-4.68732	2.1997e-38	6.51882e-36
Zm00001eb380440	243.535	6.13452	119.349	-4.65033	1.07281e-13	3.52079e-12
Zm00001eb008800	117.91	7.36142	60.0843	-4.62082	1.09402e-07	1.30049e-06
Zm00001eb316520	54427.2	1964.27	31519.6	-4.60224	8.51148e-53	5.60528e-50
Zm00001eb121040	221.495	4.90761	100.736	-4.59879	3.1126e-11	7.0146e-10
Zm00001eb265800	109.095	8.58832	59.7521	-4.5965	1.84754e-06	1.67232e-05
Zm00001eb010540	257.86	9.81523	101.95	-4.58696	2.90683e-10	5.52559e-09
Zm00001eb081940	112.401	0	41.756	-4.58613	0.000353086	0.00176871
Zm00001eb070430	3061.26	170.54	1990.71	-4.58613	3.40654e-47	1.68255e-44
Zm00001eb097880	42.9767	11.0421	122.391	-4.57672	1.35047e-05	9.90871e-05
Zm00001eb357300	19.8354	0	13.8527	-4.57075	0.0087377	0.0275323
Zm00001eb170230	1414.92	73.6142	800.43	-4.56414	6.49033e-47	3.15313e-44
Zm00001eb127460	1626.5	100.606	858.058	-4.56371	4.69894e-23	4.46324e-21
Zm00001eb402940	30.8551	2.45381	14.6731	-4.56317	0.00735038	0.0238664
Zm00001eb371160	213.781	13.4959	107.672	-4.55112	6.78317e-11	1.43894e-09
Zm00001eb202200	573.022	4.90761	211.278	-4.55092	2.6298e-08	3.50754e-07
Zm00001eb172800	60.6081	1.2269	41.3673	-4.5501	1.63723e-05	0.000117395
Zm00001eb292850	2.20393	0	13.4527	-4.54284	0.0380993	0.0924485
Zm00001eb085520	249.044	12.269	153.761	-4.54163	1.88283e-16	8.82875e-15
Zm00001eb247450	8169.98	339.852	3994.79	-4.53751	4.54758e-90	7.48708e-87
Zm00001eb375220	37.4669	2.45381	41.2946	-4.53443	5.23138e-05	0.000331336
Zm00001eb306660	33.059	2.45381	14.3891	-4.53165	0.00857292	0.027114
Zm00001eb138070	133.338	2.45381	93.8239	-4.51658	9.2615e-08	1.11798e-06
Zm00001eb090820	1681.6	170.54	1836.72	-4.51161	3.17289e-17	1.60732e-15
Zm00001eb134100	846.31	39.2609	332.957	-4.49845	5.14492e-15	2.05485e-13
Zm00001eb084030	73.8317	0	26.2259	-4.4918	0.00224337	0.00872933
Zm00001eb201250	278.797	17.1766	163.385	-4.48856	8.91551e-17	4.30311e-15
Zm00001eb157610	4849.75	203.666	2806.67	-4.47293	9.53263e-56	6.72618e-53
Zm00001eb284460	230.311	7.36142	80.4218	-4.46821	2.72649e-07	2.97385e-06
Zm00001eb212820	2386.86	110.421	1213.96	-4.46479	1.00173e-65	8.24615e-63
Zm00001eb320870	1808.33	66.2528	910.655	-4.46227	6.55732e-48	3.40923e-45
Zm00001eb249520	123.42	1.2269	45.4857	-4.46198	4.89284e-05	0.000313038
Zm00001eb310660	295.327	9.81523	131.82	-4.45542	4.94058e-14	1.69461e-12
Zm00001eb209820	206.068	4.90761	84.7504	-4.44822	5.40322e-09	8.19052e-08
Zm00001eb187850	215.985	28.2188	183.712	-4.44368	1.25215e-07	1.46545e-06
Zm00001eb267050	485.967	22.0843	147.806	-4.42471	1.63196e-05	0.000117102
Zm00001eb192270	35.2629	1.2269	19.1853	-4.41667	0.00102474	0.00445608
Zm00001eb149490	14784	1029.37	10765.8	-4.40507	3.14824e-38	9.23745e-36
Zm00001eb025890	2460.69	77.2949	1164.16	-4.39996	2.07722e-34	5.04577e-32
Zm00001eb013800	22.0393	1.2269	18.7183	-4.38506	0.00198854	0.0078554
Zm00001eb261760	148.765	7.36142	39.6997	-4.37452	0.0222303	0.0598741
Zm00001eb389140	30.8551	0	12.0987	-4.36258	0.0170025	0.0480655
Zm00001eb282040	55.0983	2.45381	36.8516	-4.35918	1.85314e-05	0.000131194
Zm00001eb300360	11480.3	249.061	6364.11	-4.34891	2.54062e-15	1.06044e-13
Zm00001eb030510	1321.26	57.6645	574.339	-4.34601	1.1048e-29	2.00863e-27
Zm00001eb023070	8.81573	2.45381	24.4029	-4.33599	0.00435044	0.0153245
Zm00001eb372080	17.6315	0	11.7988	-4.33113	0.0171396	0.0483606
Zm00001eb417390	175.213	2.45381	83.0841	-4.33009	1.91755e-07	2.15089e-06
Zm00001eb321260	985.158	51.5299	532.867	-4.32138	1.00698e-41	3.46997e-39
Zm00001eb236860	11.0197	0	11.6488	-4.31756	0.0235008	0.0626471
Zm00001eb309480	338.304	19.6305	124.472	-4.3163	3.90013e-07	4.10733e-06
Zm00001eb217260	353.731	24.5381	224.105	-4.31578	4.29666e-19	2.73831e-17
Zm00001eb096380	38.5688	0	17.4721	-4.3103	0.00581836	0.0196007
Zm00001eb374140	133.338	4.90761	71.1388	-4.30328	4.65144e-09	7.13855e-08
Zm00001eb197310	138.848	4.90761	53.8316	-4.30216	1.76644e-06	1.60677e-05
Zm00001eb091740	1508.59	36.8071	751.658	-4.27976	4.57546e-17	2.27125e-15
Zm00001eb139500	18.7334	2.45381	17.7595	-4.27447	0.00344799	0.0125715
Zm00001eb278640	11248.9	542.291	5258.38	-4.26885	1.24403e-65	9.96404e-63
Zm00001eb158350	37.4669	0	11.2467	-4.25614	0.0394263	0.0949996
Zm00001eb068680	365.853	15.9497	128.459	-4.24798	2.85233e-08	3.78349e-07
Zm00001eb111160	1374.15	63.799	721.564	-4.2332	3.86361e-44	1.59025e-41
Zm00001eb378380	265.574	12.269	130.945	-4.23117	9.95675e-15	3.83205e-13
Zm00001eb158260	174.111	14.7228	91.7155	-4.20656	1.1836e-08	1.68716e-07
Zm00001eb075380	4104.82	182.809	1619.89	-4.2016	7.61509e-25	8.61348e-23
Zm00001eb212500	694.239	23.3112	357.06	-4.1983	5.21219e-20	3.69529e-18
Zm00001eb276920	309.653	23.3112	132.257	-4.19323	1.45715e-07	1.677e-06
Zm00001eb043940	956.507	52.7568	653.407	-4.1906	5.89836e-24	6.19851e-22
Zm00001eb010910	83.7494	6.13452	28.9838	-4.18496	0.00524754	0.0179823
Zm00001eb247810	155.377	11.0421	52.2926	-4.18112	0.00260334	0.00989481
Zm00001eb251590	50.6905	9.81523	46.1877	-4.17892	0.00184671	0.00738162
Zm00001eb159100	211.578	12.269	68.3624	-4.17598	0.000171277	0.00094031
Zm00001eb394970	6824.48	358.256	2425.27	-4.17066	5.06731e-13	1.50924e-11
Zm00001eb132140	24.2433	0	10.6128	-4.16679	0.0259409	0.0677797
Zm00001eb186790	30.8551	2.45381	11.3331	-4.16057	0.028966	0.0741412
Zm00001eb305200	14.3256	0	10.4713	-4.15332	0.0282555	0.072649
Zm00001eb421070	1719.07	58.8914	546.246	-4.14854	2.37856e-09	3.83715e-08
Zm00001eb427110	34.161	4.90761	22.4588	-4.14773	0.00509791	0.0175426
Zm00001eb002250	132.236	7.36142	95.7773	-4.14402	3.9161e-09	6.07929e-08
Zm00001eb186570	522.332	28.2188	232.922	-4.1433	2.75127e-18	1.57423e-16
Zm00001eb199780	13.2236	0	10.3628	-4.13854	0.0302561	0.0767935
Zm00001eb277010	120.114	2.45381	42.127	-4.13166	0.000147481	0.000825421
Zm00001eb417350	17.6315	0	10.2958	-4.12479	0.0279932	0.0721498
Zm00001eb166830	311.856	9.81523	161.99	-4.12436	1.28148e-12	3.59627e-11
Zm00001eb304540	2002.27	104.287	815.065	-4.12238	6.32113e-22	5.36752e-20
Zm00001eb199170	85.9534	4.90761	32.2771	-4.11622	0.000265311	0.00137963
Zm00001eb206570	37.4669	4.90761	26.8973	-4.1102	0.000703409	0.00320898
Zm00001eb265890	32256.8	1830.54	17422.2	-4.10931	1.37292e-97	3.39055e-94
Zm00001eb152070	34.161	2.45381	10.9906	-4.10878	0.0414132	0.098815
Zm00001eb252160	343.813	9.81523	114.426	-4.10303	1.06817e-06	1.01949e-05
Zm00001eb350250	20.9374	0	10.1203	-4.09633	0.0298661	0.0759727
Zm00001eb019600	504.701	38.034	278.772	-4.09425	9.49513e-22	7.83811e-20
Zm00001eb002830	131.134	2.45381	60.8326	-4.08673	3.85839e-06	3.22639e-05
Zm00001eb153340	2746.1	203.666	2209.62	-4.08389	1.73168e-22	1.5888e-20
Zm00001eb370260	1087.64	85.8832	474.229	-4.07572	1.9209e-10	3.72796e-09
Zm00001eb304030	33.059	0	14.9257	-4.07358	0.0132241	0.0389676
Zm00001eb137650	255.656	11.0421	166.554	-4.07205	9.17519e-12	2.25649e-10
Zm00001eb382060	185.13	11.0421	92.0714	-4.06124	6.88224e-11	1.45786e-09
Zm00001eb128330	1183.51	55.2106	582.39	-4.06024	5.28693e-33	1.17803e-30
Zm00001eb286170	2206.14	105.514	643.42	-4.05828	0.00537232	0.018323
Zm00001eb082510	268.88	8.58832	105.907	-4.05817	1.22302e-08	1.73833e-07
Zm00001eb372580	96.973	3.68071	50.2801	-4.0564	1.49589e-06	1.38016e-05
Zm00001eb299740	204.966	15.9497	69.7575	-4.0555	0.00290639	0.0108834
Zm00001eb218960	45.1806	8.58832	51.6654	-4.0555	8.8068e-05	0.000523865
Zm00001eb397000	241.331	14.7228	141.51	-4.05251	1.21007e-14	4.57989e-13
Zm00001eb048440	327.284	38.034	276.272	-4.05207	5.12387e-13	1.52456e-11
Zm00001eb025840	550.983	44.1685	295.884	-4.04169	7.76524e-20	5.3893e-18
Zm00001eb224920	28.6511	3.68071	25.3266	-4.04155	0.000824373	0.00368537
Zm00001eb162290	14.3256	2.45381	10.3737	-4.03351	0.0346798	0.0856744
Zm00001eb106380	53.9963	2.45381	48.686	-4.02701	6.98397e-05	0.000427182
Zm00001eb137500	435.277	26.9919	242.481	-4.0175	2.18015e-22	1.96978e-20
Zm00001eb313280	24.2433	0	9.6108	-4.01638	0.039732	0.0955595
Zm00001eb112750	4017.77	144.775	1423.59	-4.01291	2.11249e-14	7.66262e-13
Zm00001eb155940	160.887	4.90761	77.7782	-4.01201	6.14401e-08	7.69559e-07
Zm00001eb286810	1810.53	191.397	972.811	-4.00625	6.82655e-10	1.20945e-08
Zm00001eb308160	265.574	17.1766	165.972	-4.00207	4.34964e-15	1.76336e-13
Zm00001eb218970	152.071	17.1766	108.949	-3.99736	2.97109e-09	4.70918e-08
Zm00001eb422440	445.194	33.1264	268.81	-3.99413	6.24666e-22	5.31953e-20
Zm00001eb148250	72.7298	1.2269	23.9192	-3.98973	0.00397853	0.0142035
Zm00001eb288570	52.8944	4.90761	24.9093	-3.98791	0.000994745	0.00434733
Zm00001eb218760	344.915	29.4457	261.566	-3.98714	2.75132e-15	1.14355e-13
Zm00001eb306140	35.2629	2.45381	19.158	-3.96189	0.00160761	0.00656695
Zm00001eb334570	204.966	19.6305	116.44	-3.96126	1.79591e-10	3.50373e-09
Zm00001eb078010	1292.61	112.875	738.695	-3.95712	2.54248e-27	3.60509e-25
Zm00001eb128470	85.9534	14.7228	86.9198	-3.95356	2.7678e-06	2.38718e-05
Zm00001eb277070	629.223	50.303	367.211	-3.95062	4.26377e-26	5.3541e-24
Zm00001eb145670	276.594	9.81523	130.982	-3.95035	6.75831e-11	1.43572e-09
Zm00001eb125150	254.554	17.1766	142.257	-3.9501	6.48682e-15	2.56316e-13
Zm00001eb252230	68.3219	4.90761	19.8103	-3.93775	0.0361473	0.088531
Zm00001eb097070	45.1806	0	13.6142	-3.93714	0.0434908	0.10291
Zm00001eb144960	11165.1	434.324	5513.87	-3.93271	1.54654e-23	1.5589e-21
Zm00001eb421710	39.6708	7.36142	38.1865	-3.92915	0.000353431	0.00177014
Zm00001eb190890	171.907	13.4959	102.615	-3.92185	3.6154e-11	8.07403e-10
Zm00001eb044290	17.6315	1.2269	9.32852	-3.92076	0.0240929	0.0639149
Zm00001eb067050	163.091	8.58832	60.7506	-3.91413	7.14056e-06	5.59816e-05
Zm00001eb403860	3032.61	261.33	1517.68	-3.91144	8.53778e-21	6.55485e-19
Zm00001eb139260	61.7101	2.45381	18.589	-3.90694	0.0121636	0.0364002
Zm00001eb195670	112.401	0	35.2862	-3.90636	0.0114559	0.0346071
Zm00001eb048130	341.61	9.81523	496.335	-3.90618	0.0160886	0.0458669
Zm00001eb057560	3385.24	172.993	1806.87	-3.90542	7.36118e-35	1.89694e-32
Zm00001eb102580	979.648	39.2609	354.746	-3.89304	2.95594e-11	6.69207e-10
Zm00001eb389840	1196.74	94.4716	418.477	-3.88355	1.01952e-05	7.69966e-05
Zm00001eb149460	1946.07	195.078	1746.85	-3.88038	1.15129e-17	6.1144e-16
Zm00001eb173640	1805.02	131.279	750.031	-3.88006	5.93353e-15	2.35711e-13
Zm00001eb152800	1360.93	61.3452	556.889	-3.875	2.16837e-18	1.25753e-16
Zm00001eb379030	482.661	39.2609	280.755	-3.87332	2.00728e-22	1.81914e-20
Zm00001eb065900	1740	128.825	815.318	-3.86844	5.7516e-26	7.10203e-24
Zm00001eb314520	69.4239	4.90761	35.8696	-3.85931	3.22027e-05	0.00021557
Zm00001eb017620	186.232	7.36142	79.3841	-3.85159	1.19854e-07	1.41227e-06
Zm00001eb164750	1914.12	24.5381	1623.17	-3.84731	0.0155601	0.0446046
Zm00001eb371370	98.075	7.36142	53.0407	-3.83788	6.85601e-07	6.8318e-06
Zm00001eb204490	523.434	38.034	252.647	-3.83482	3.02318e-19	1.96905e-17
Zm00001eb056870	2843.07	376.659	2669.85	-3.83199	3.87095e-17	1.93449e-15
Zm00001eb141550	79.3416	0	33.3673	-3.81745	0.00522774	0.0179227
Zm00001eb264770	63.914	4.90761	30.5462	-3.80844	0.00016406	0.00090522
Zm00001eb067710	27129.3	1123.84	19124.3	-3.80656	8.02425e-12	2.00505e-10
Zm00001eb061740	89.2593	4.90761	26.4237	-3.80251	0.00899999	0.0282357
Zm00001eb203300	49.5885	8.58832	47.8625	-3.79987	8.27722e-05	0.000496047
Zm00001eb415850	25.3452	2.45381	13.0666	-3.79739	0.0109107	0.0331902
Zm00001eb205280	96.973	2.45381	33.8367	-3.79621	0.00104746	0.00453822
Zm00001eb373300	10181.1	595.048	4111.53	-3.79172	1.80667e-23	1.79065e-21
Zm00001eb184890	59.5062	2.45381	17.203	-3.78713	0.0236684	0.0630031
Zm00001eb434150	120.114	4.90761	66.9171	-3.78284	7.93106e-07	7.79558e-06
Zm00001eb243020	143.256	11.0421	40.2444	-3.77179	0.0348837	0.0860621
Zm00001eb339130	142.154	6.13452	82.9015	-3.7704	1.40817e-07	1.62631e-06
Zm00001eb408560	235.821	4.90761	78.1232	-3.76558	0.000160805	0.00089024
Zm00001eb154790	1271.67	134.959	957.722	-3.76083	2.47185e-22	2.21309e-20
Zm00001eb408940	3031.51	193.851	1011.09	-3.75677	2.52583e-08	3.38854e-07
Zm00001eb074530	2347.19	353.348	1403.82	-3.75608	0.00597444	0.0200331
Zm00001eb259460	402.218	31.8995	193.627	-3.75207	2.96637e-15	1.22606e-13
Zm00001eb188690	359.241	33.1264	177.988	-3.75207	1.4733e-12	4.10736e-11
Zm00001eb359030	41.8747	0	16.0657	-3.75064	0.0240226	0.0637683
Zm00001eb193180	142.154	17.1766	76.9918	-3.74962	2.76338e-06	2.38407e-05
Zm00001eb169510	73.8317	2.45381	44.5651	-3.74358	8.01551e-05	0.000482118
Zm00001eb238060	232.515	34.3533	196.799	-3.74068	4.73448e-10	8.6502e-09
Zm00001eb377000	420.951	22.0843	205.133	-3.7391	2.18837e-15	9.25142e-14
Zm00001eb055410	407.728	26.9919	222.091	-3.73736	8.74048e-19	5.35174e-17
Zm00001eb342070	315.162	20.8574	184.305	-3.73548	3.03818e-15	1.25399e-13
Zm00001eb037730	434.175	20.8574	204.062	-3.73401	5.73876e-14	1.95706e-12
Zm00001eb422190	574.124	41.7147	326.956	-3.72604	3.97045e-24	4.24781e-22
Zm00001eb314610	2098.14	80.9756	976.624	-3.72194	1.10036e-15	4.83099e-14
Zm00001eb397500	5378.7	514.072	2852.53	-3.70905	7.62002e-29	1.26865e-26
Zm00001eb222840	209.374	17.1766	113.885	-3.70884	7.99541e-12	2.00122e-10
Zm00001eb036780	3875.62	336.172	1871.74	-3.70036	1.86457e-26	2.44497e-24
Zm00001eb314900	14076.5	787.672	5536.1	-3.69897	2.26975e-20	1.66495e-18
Zm00001eb290370	7630.01	422.055	3731.95	-3.68223	5.09646e-32	1.07116e-29
Zm00001eb128840	40.7728	7.36142	25.0592	-3.68165	0.0121637	0.0364002
Zm00001eb248640	1829.26	63.799	964.929	-3.6718	1.35268e-11	3.22241e-10
Zm00001eb247800	315.162	9.81523	199.089	-3.67058	3.75869e-07	3.96967e-06
Zm00001eb111390	44.0787	6.13452	20.7361	-3.67053	0.0167461	0.0474538
Zm00001eb387070	3235.37	374.206	1753.11	-3.6701	7.61785e-15	2.98618e-13
Zm00001eb264680	2470.61	137.413	1663.15	-3.66181	2.31976e-14	8.36328e-13
Zm00001eb013390	34.161	3.68071	16.0783	-3.66027	0.00809423	0.0258288
Zm00001eb028330	196.15	12.269	85.9294	-3.64836	3.259e-08	4.29056e-07
Zm00001eb035290	74.9337	8.58832	28.7293	-3.6472	0.014825	0.0428164
Zm00001eb201680	89.2593	9.81523	36.3964	-3.64353	0.00200585	0.00791311
Zm00001eb331330	1103.07	240.473	1125.23	-3.63764	1.35818e-09	2.28431e-08
Zm00001eb249120	24.2433	2.45381	11.7892	-3.63556	0.0181141	0.0506425
Zm00001eb092490	16.5295	2.45381	11.6977	-3.62898	0.0199275	0.0547771
Zm00001eb386080	135.542	29.4457	159.596	-3.62818	7.99167e-07	7.84996e-06
Zm00001eb188570	2376.94	294.457	1347.78	-3.62651	1.75417e-14	6.44974e-13
Zm00001eb395070	147.663	12.269	91.8864	-3.62623	3.16032e-09	4.98967e-08
Zm00001eb162700	834.189	132.506	650.56	-3.62445	6.35567e-13	1.86301e-11
Zm00001eb408130	204.966	12.269	135.695	-3.62245	4.53034e-09	6.97075e-08
Zm00001eb192380	89.2593	7.36142	27.9341	-3.62237	0.0119623	0.0358989
Zm00001eb248590	142.154	12.269	51.2785	-3.61856	0.000477813	0.00229237
Zm00001eb316470	27.5492	2.45381	22.6165	-3.61479	0.00246307	0.00943187
Zm00001eb070910	905.816	49.0761	364.007	-3.60994	2.565e-13	7.95955e-12
Zm00001eb062920	492.579	52.7568	259.092	-3.60855	3.18483e-14	1.12226e-12
Zm00001eb427100	214.883	14.7228	124.235	-3.60597	3.80665e-11	8.46287e-10
Zm00001eb354610	306.347	22.0843	129.879	-3.6039	1.24948e-09	2.11834e-08
Zm00001eb280870	42.9767	2.45381	36.9133	-3.60092	0.000713161	0.00324847
Zm00001eb249090	615.999	94.4716	366	-3.60034	3.24233e-07	3.47761e-06
Zm00001eb347080	69.4239	4.90761	23.1348	-3.5969	0.00708395	0.0231637
Zm00001eb366360	4940.12	355.802	2890.14	-3.59609	3.83712e-34	9.1704e-32
Zm00001eb275090	3719.14	352.121	1939.51	-3.5916	2.26875e-35	5.94994e-33
Zm00001eb399390	93.6671	9.81523	38.6054	-3.58418	0.000736717	0.00334497
Zm00001eb386280	1737.8	109.194	875.307	-3.5831	1.33696e-28	2.19768e-26
Zm00001eb170190	1071.11	74.8411	588.523	-3.57834	1.38386e-27	1.99081e-25
Zm00001eb417150	6314.27	1018.33	7048.12	-3.57732	1.16612e-12	3.29123e-11
Zm00001eb169610	1182.41	107.967	842.128	-3.57681	2.49504e-20	1.82569e-18
Zm00001eb103010	267.778	9.81523	88.4464	-3.57641	0.000101334	0.000593487
Zm00001eb200830	22.0393	2.45381	18.4621	-3.57498	0.00536323	0.0183068
Zm00001eb155630	290.919	17.1766	158.057	-3.57387	5.68205e-12	1.4579e-10
Zm00001eb338710	35.2629	3.68071	15.1848	-3.56836	0.0122124	0.036535
Zm00001eb362230	45.1806	3.68071	18.7712	-3.56765	0.00491313	0.0169896
Zm00001eb055900	105.789	9.81523	55.8546	-3.56681	1.3591e-06	1.26937e-05
Zm00001eb237910	144.358	22.0843	112.174	-3.56563	5.29323e-08	6.69613e-07
Zm00001eb219750	1050.17	94.4716	743.104	-3.56383	1.59507e-19	1.07783e-17
Zm00001eb254080	9119.87	806.075	6260.35	-3.55973	7.61087e-27	1.03462e-24
Zm00001eb228770	233.617	19.6305	160.104	-3.55523	4.66493e-11	1.01876e-09
Zm00001eb274750	37.4669	2.45381	35.7028	-3.55006	0.00123669	0.00523264
Zm00001eb366770	47.3846	4.90761	18.8559	-3.54902	0.00926864	0.0289437
Zm00001eb361790	587.348	76.068	503.32	-3.54684	6.77703e-14	2.29528e-12
Zm00001eb206260	1175.8	120.237	435.74	-3.54645	2.0334e-05	0.000142626
Zm00001eb074280	1003.89	68.7066	446.525	-3.53587	2.37067e-19	1.57522e-17
Zm00001eb265900	9617.96	861.286	5848.33	-3.52922	2.06491e-47	1.03718e-44
Zm00001eb099620	30.8551	8.58832	26.5604	-3.52888	0.020083	0.0551124
Zm00001eb046440	656.772	45.3954	416.675	-3.51733	3.87532e-15	1.58626e-13
Zm00001eb019480	45.1806	22.0843	204.212	-3.51691	0.00087344	0.00387027
Zm00001eb170390	1193.43	133.732	586.138	-3.51325	1.57616e-13	5.02253e-12
Zm00001eb365750	420.951	58.8914	476.784	-3.5129	7.05832e-09	1.04796e-07
Zm00001eb246480	2313.03	117.783	892.951	-3.51203	5.811e-13	1.71694e-11
Zm00001eb260350	156.479	9.81523	53.8316	-3.50302	0.000322226	0.00163094
Zm00001eb389640	2146.63	99.3792	885.171	-3.50301	1.71679e-13	5.44722e-12
Zm00001eb352130	739.419	87.1101	466.935	-3.49612	1.04525e-21	8.58062e-20
Zm00001eb146770	3826.03	294.457	2151.87	-3.49348	2.03387e-37	5.79556e-35
Zm00001eb316710	160.887	7.36142	106.476	-3.49126	2.87509e-06	2.47181e-05
Zm00001eb080260	219.291	33.1264	143.793	-3.49108	8.97441e-09	1.31013e-07
Zm00001eb215120	4440.92	316.541	2017.62	-3.48746	3.92332e-30	7.54984e-28
Zm00001eb402070	17.6315	7.36142	22.1128	-3.48416	0.0350724	0.0864558
Zm00001eb287630	932.264	83.4294	382.933	-3.48395	6.13902e-11	1.30979e-09
Zm00001eb156800	286.511	19.6305	102.783	-3.48153	8.38242e-06	6.46909e-05
Zm00001eb322470	502.497	67.4797	332.457	-3.4775	1.82126e-15	7.7659e-14
Zm00001eb427890	641.344	80.9756	525.337	-3.47475	1.26679e-14	4.77018e-13
Zm00001eb111870	117.91	7.36142	68.8595	-3.47459	1.19667e-06	1.1303e-05
Zm00001eb129040	187.334	8.58832	125.276	-3.47055	1.9629e-06	1.76488e-05
Zm00001eb210660	742.725	95.6985	451.157	-3.46713	1.99782e-17	1.03145e-15
Zm00001eb239760	13.2236	2.45381	13.8152	-3.46017	0.0188889	0.0523493
Zm00001eb077430	49.5885	2.45381	33.7234	-3.45719	0.000836877	0.00373113
Zm00001eb348590	137.746	29.4457	87.5548	-3.45353	0.00922114	0.0288136
Zm00001eb405220	39.6708	2.45381	20.4701	-3.45243	0.00312419	0.0115688
Zm00001eb227580	83.7494	9.81523	42.0139	-3.45227	8.84505e-05	0.000525929
Zm00001eb048030	38.5688	7.36142	28.0582	-3.44806	0.00196345	0.00777483
Zm00001eb283440	752.643	51.5299	318.955	-3.44673	8.31551e-14	2.78138e-12
Zm00001eb395990	906.918	153.363	1775.92	-3.44229	0.00606939	0.0203055
Zm00001eb101580	843.004	55.2106	330.213	-3.43316	5.79154e-11	1.24281e-09
Zm00001eb145840	28.6511	4.90761	23.9014	-3.43094	0.00264639	0.0100379
Zm00001eb038780	6858.64	317.768	2490.48	-3.42991	1.73927e-10	3.40445e-09
Zm00001eb000380	5728.02	777.857	2427.6	-3.42563	0.0282407	0.0726234
Zm00001eb169480	512.414	47.8492	322.401	-3.42285	2.75164e-18	1.57423e-16
Zm00001eb153170	7398.6	592.594	4318.68	-3.4228	3.05077e-32	6.55141e-30
Zm00001eb014800	46.2826	4.90761	27.0783	-3.42235	0.000702923	0.00320726
Zm00001eb205200	284.307	23.3112	128.832	-3.42102	5.03729e-10	9.16953e-09
Zm00001eb062850	364.751	29.4457	207.581	-3.41937	3.6508e-15	1.50057e-13
Zm00001eb055400	52.8944	8.58832	37.5003	-3.41807	0.000255454	0.00133658
Zm00001eb201180	7087.85	498.123	2744.33	-3.41477	8.63494e-15	3.35382e-13
Zm00001eb195080	22.0393	3.68071	20.1048	-3.41099	0.00572417	0.0193339
Zm00001eb289890	252.35	22.0843	101.932	-3.40895	9.66431e-07	9.33817e-06
Zm00001eb201500	174.111	20.8574	104.319	-3.40663	1.88016e-09	3.08349e-08
Zm00001eb089230	20.9374	4.90761	13.9761	-3.40453	0.0480557	0.111304
Zm00001eb417620	1868.93	204.893	1162.7	-3.40318	1.375e-34	3.42422e-32
Zm00001eb314660	598.368	50.303	306.632	-3.40311	9.97578e-21	7.58031e-19
Zm00001eb068880	3281.66	469.904	1911.8	-3.397	1.30809e-14	4.9132e-13
Zm00001eb414360	241.331	12.269	117.566	-3.395	4.98117e-08	6.33821e-07
Zm00001eb095870	476.049	9.81523	169.445	-3.38923	0.00012122	0.000696329
Zm00001eb045580	198.354	17.1766	58.3726	-3.38586	0.0112664	0.034111
Zm00001eb267080	501.395	29.4457	290.774	-3.38469	4.2424e-11	9.3336e-10
Zm00001eb185660	70.5258	6.13452	42.5498	-3.38378	4.67253e-05	0.000300438
Zm00001eb212520	132.236	1.2269	72.4155	-3.38218	0.00193543	0.00768029
Zm00001eb058870	23.1413	6.13452	20.2827	-3.37882	0.0121436	0.0363547
Zm00001eb322350	113.503	22.0843	118.45	-3.37858	2.16759e-06	1.93077e-05
Zm00001eb040640	312.958	8.58832	118.106	-3.37665	5.58458e-05	0.00035062
Zm00001eb043680	5459.14	610.998	3564.52	-3.37438	5.9728e-36	1.59463e-33
Zm00001eb198880	2359.31	49.0761	943.023	-3.37137	4.21292e-06	3.4884e-05
Zm00001eb033270	18.7334	1.2269	9.70904	-3.36869	0.0368888	0.0900197
Zm00001eb086240	51.7924	2.45381	28.6584	-3.36058	0.0014274	0.00593284
Zm00001eb116390	628.121	66.2528	290.054	-3.35923	1.60979e-12	4.45435e-11
Zm00001eb342080	131.134	14.7228	90.4145	-3.35843	7.43476e-08	9.17273e-07
Zm00001eb277060	3158.24	224.523	1549.86	-3.35621	1.65146e-26	2.17515e-24
Zm00001eb068560	101.381	17.1766	47.842	-3.3534	0.0156498	0.0447839
Zm00001eb392880	20237.6	2500.43	13644.8	-3.35328	2.0017e-34	4.90252e-32
Zm00001eb409930	230.311	22.0843	166.033	-3.35306	1.30336e-09	2.1971e-08
Zm00001eb134160	50.6905	17.1766	59.8039	-3.35155	0.00098239	0.00430022
Zm00001eb383600	39.6708	4.90761	19.7045	-3.35142	0.0051865	0.0178019
Zm00001eb398190	42.9767	3.68071	16.3833	-3.35059	0.0139123	0.0406024
Zm00001eb279580	68.3219	3.68071	19.4847	-3.34805	0.0482343	0.111665
Zm00001eb102690	28.6511	12.269	46.0533	-3.347	0.00285062	0.0107004
Zm00001eb370570	317.366	18.4035	124.705	-3.345	4.99945e-07	5.13726e-06
Zm00001eb404880	339.406	29.4457	221.79	-3.34083	4.94351e-12	1.28397e-10
Zm00001eb143910	828.679	63.799	340.511	-3.33713	5.20475e-12	1.34008e-10
Zm00001eb411140	279.899	41.7147	163.077	-3.33511	5.1974e-09	7.90276e-08
Zm00001eb177270	1732.29	208.574	998.07	-3.33295	1.26703e-29	2.28954e-27
Zm00001eb200570	17.6315	4.90761	19.3715	-3.33059	0.0116277	0.0350333
Zm00001eb080210	61.7101	4.90761	22.4804	-3.32164	0.00703737	0.0230343
Zm00001eb041310	39.6708	2.45381	24.855	-3.31936	0.00261724	0.00994003
Zm00001eb214980	27.5492	0	27.0371	-3.31458	0.0301292	0.0765434
Zm00001eb162620	13891.4	1241.63	7045.87	-3.31337	1.06929e-50	6.21343e-48
Zm00001eb136390	142.154	20.8574	92.2789	-3.31316	1.00445e-07	1.19931e-06
Zm00001eb314130	47.3846	7.36142	31.8082	-3.31276	0.000600923	0.00280226
Zm00001eb209320	51.7924	4.90761	25.2829	-3.3104	0.00142469	0.00592321
Zm00001eb038820	176.315	6.13452	73.6593	-3.30749	8.32508e-05	0.000498714
Zm00001eb119420	124.522	14.7228	66.4838	-3.30552	1.12052e-06	1.065e-05
Zm00001eb031560	67.2199	9.81523	29.3836	-3.30545	0.00721302	0.0235105
Zm00001eb321030	3083.3	256.423	1332.95	-3.30321	1.0294e-19	7.0945e-18
Zm00001eb299450	88.1573	9.81523	32.385	-3.30269	0.0054049	0.0184257
Zm00001eb260710	4933.5	1008.51	3841.46	-3.30035	2.07739e-11	4.80214e-10
Zm00001eb332020	11.0197	2.45381	24.3721	-3.29753	0.0184375	0.051348
Zm00001eb336310	2432.04	241.7	1267.69	-3.29426	1.69522e-40	5.58198e-38
Zm00001eb103410	126.726	17.1766	75.4351	-3.29368	4.4755e-07	4.6452e-06
Zm00001eb245880	3237.58	197.531	1416.66	-3.29341	4.67447e-16	2.12466e-14
Zm00001eb123270	1379.66	168.086	969.955	-3.2721	1.50679e-21	1.22339e-19
Zm00001eb236070	2436.45	242.927	1098.71	-3.27119	7.82556e-19	4.83147e-17
Zm00001eb221830	38.5688	1.2269	15.0449	-3.26834	0.0237971	0.0633002
Zm00001eb198140	31.957	2.45381	12.3197	-3.26431	0.0293509	0.0749258
Zm00001eb317610	102.483	7.36142	83.2105	-3.26089	5.77965e-05	0.000361198
Zm00001eb254470	1326.77	198.758	807.433	-3.25654	5.50896e-17	2.71644e-15
Zm00001eb255380	589.552	65.0259	319.737	-3.25199	1.70193e-20	1.27365e-18
Zm00001eb253030	2364.82	252.742	1648.24	-3.24946	5.91865e-20	4.12704e-18
Zm00001eb342000	39.6708	2.45381	20.9091	-3.24916	0.00486105	0.016833
Zm00001eb253470	7894.49	704.243	3876.41	-3.24863	1.71261e-38	5.1789e-36
Zm00001eb010660	100.279	14.7228	66.8739	-3.2466	2.68806e-06	2.32926e-05
Zm00001eb372750	13106.8	703.016	4430.73	-3.24472	1.09728e-07	1.30384e-06
Zm00001eb226200	123.42	15.9497	67.016	-3.24151	1.9197e-06	1.73129e-05
Zm00001eb262750	110.197	7.36142	36.3656	-3.2391	0.00464945	0.0161982
Zm00001eb157510	79.3416	6.13452	44.6298	-3.23838	7.20734e-05	0.000439213
Zm00001eb196870	586.246	42.9416	239.176	-3.23107	1.24158e-09	2.10734e-08
Zm00001eb241740	284.307	33.1264	122.139	-3.22768	1.63484e-06	1.49902e-05
Zm00001eb068550	565.309	61.3452	311.902	-3.21664	1.85927e-20	1.38441e-18
Zm00001eb399350	9453.77	1083.36	4489.67	-3.21634	1.34802e-20	1.01651e-18
Zm00001eb054430	141.052	12.269	65.308	-3.21586	3.77253e-06	3.16352e-05
Zm00001eb301170	959.813	85.8832	484.551	-3.21495	1.34118e-22	1.24206e-20
Zm00001eb158930	1477.74	300.591	847.874	-3.2144	0.0173666	0.0488941
Zm00001eb205210	62.8121	12.269	193.862	-3.21347	0.00286155	0.0107358
Zm00001eb126690	4021.08	347.214	1737.04	-3.2088	4.74684e-19	2.99941e-17
Zm00001eb430610	395.606	153.363	964.802	-3.20523	0.0111075	0.0337299
Zm00001eb404680	53.9963	8.58832	32.7659	-3.20163	0.000689306	0.00315387
Zm00001eb287970	84.8514	7.36142	35.3731	-3.19662	0.000715718	0.00325861
Zm00001eb079350	10051	1147.15	5438.61	-3.1871	6.88218e-51	4.07907e-48
Zm00001eb140020	46.2826	2.45381	33.9419	-3.18642	0.00282021	0.0105981
Zm00001eb053110	436.379	68.7066	301.878	-3.18592	1.01478e-13	3.34145e-12
Zm00001eb195100	93.6671	7.36142	54.5109	-3.18365	2.73363e-05	0.000186361
Zm00001eb327150	137.746	6.13452	54.3071	-3.18355	0.000430149	0.00209835
Zm00001eb387770	264.472	116.556	550.675	-3.18145	2.46453e-05	0.000169655
Zm00001eb290040	36.3649	4.90761	17.709	-3.17989	0.010464	0.0320287
Zm00001eb388260	2187.4	268.692	1149.86	-3.17046	1.39145e-26	1.84913e-24
Zm00001eb047820	394.504	29.4457	177.445	-3.16873	8.25361e-10	1.44027e-08
Zm00001eb260630	177.417	25.765	85.5358	-3.16658	1.74249e-05	0.000124161
Zm00001eb360530	24.2433	2.45381	22.5011	-3.16622	0.00895625	0.0281223
Zm00001eb173930	287.613	44.1685	158.147	-3.16465	1.42758e-08	2.00885e-07
Zm00001eb077880	496.987	117.783	405.926	-3.1631	4.50808e-08	5.77592e-07
Zm00001eb414390	603.878	98.1523	665.326	-3.15892	4.25873e-08	5.48013e-07
Zm00001eb194030	631.427	72.3873	297.639	-3.15583	5.56292e-13	1.64857e-11
Zm00001eb217390	5326.91	680.931	2844.35	-3.15513	1.34226e-28	2.19768e-26
Zm00001eb067740	164.193	6.13452	64.178	-3.15433	0.000497042	0.00237348
Zm00001eb153600	536.658	47.8492	198.875	-3.15091	2.0088e-06	1.80178e-05
Zm00001eb112970	300.837	24.5381	87.4039	-3.14932	0.0124069	0.0370048
Zm00001eb340290	102.483	8.58832	42.8027	-3.14927	0.000316446	0.00160525
Zm00001eb369340	182.926	22.0843	156.777	-3.14919	5.36288e-07	5.4596e-06
Zm00001eb038580	732.808	69.9335	367.834	-3.14352	5.27005e-19	3.31588e-17
Zm00001eb363310	1270.57	134.959	614.011	-3.13975	3.48562e-21	2.73271e-19
Zm00001eb051910	22.0393	2.45381	11.3432	-3.13793	0.031587	0.0795116
Zm00001eb388340	1661.77	234.339	812.628	-3.13666	2.36711e-11	5.44215e-10
Zm00001eb418840	48.4865	2.45381	22.0491	-3.12417	0.00715227	0.0233588
Zm00001eb054510	2038.64	260.104	1016.9	-3.11556	9.44013e-19	5.75634e-17
Zm00001eb158100	6237.13	663.755	3723.59	-3.11392	4.36012e-33	9.86353e-31
Zm00001eb288260	284.307	46.6223	180.15	-3.11376	2.113e-10	4.08738e-09
Zm00001eb391170	22.0393	2.45381	11.1762	-3.11371	0.0338509	0.0840555
Zm00001eb079720	289.817	24.5381	114.361	-3.11058	3.6375e-06	3.06242e-05
Zm00001eb211770	4570.96	635.536	2343.61	-3.10942	3.23453e-17	1.63297e-15
Zm00001eb284160	4943.42	799.941	2662.97	-3.10441	7.40327e-12	1.86087e-10
Zm00001eb175540	562.003	19.6305	347.695	-3.10213	3.62037e-05	0.000239539
Zm00001eb268760	34.161	3.68071	14.0124	-3.10116	0.0258429	0.0676121
Zm00001eb316070	57.3022	7.36142	22.7218	-3.10106	0.011914	0.0357759
Zm00001eb256420	132.236	17.1766	53.9099	-3.10012	0.000779676	0.00351097
Zm00001eb150740	1559.28	307.953	1316.86	-3.09981	7.54199e-14	2.54274e-12
Zm00001eb123640	182.926	49.0761	207.464	-3.09459	2.08777e-06	1.86696e-05
Zm00001eb165470	5391.92	463.769	2820.12	-3.09405	6.07865e-24	6.3654e-22
Zm00001eb106660	3787.46	420.828	2019.4	-3.09274	2.51879e-43	9.33053e-41
Zm00001eb301680	26227.9	3770.27	14570.6	-3.0877	5.78619e-25	6.59515e-23
Zm00001eb236420	1616.58	193.851	924.074	-3.08494	1.40305e-34	3.46495e-32
Zm00001eb419530	2624.88	435.551	2107.85	-3.06489	8.97022e-17	4.32248e-15
Zm00001eb277660	7168.29	1084.58	5753.79	-3.06422	6.68739e-17	3.28114e-15
Zm00001eb252180	76.0357	9.81523	51.0074	-3.0642	5.05159e-05	0.000321368
Zm00001eb327190	58.4042	23.3112	153.78	-3.06294	0.0013615	0.00568763
Zm00001eb261380	597.266	25.765	251.809	-3.06154	3.66086e-06	3.07789e-05
Zm00001eb317790	852.922	83.4294	574.378	-3.06074	2.60673e-12	7.01638e-11
Zm00001eb099560	23.1413	3.68071	13.5954	-3.05975	0.0232941	0.0621854
Zm00001eb176720	712.972	71.1604	247.155	-3.05866	4.95592e-05	0.000316187
Zm00001eb015700	3071.18	385.248	1396.64	-3.05686	1.0256e-13	3.37332e-12
Zm00001eb351030	40.7728	3.68071	13.6614	-3.05601	0.0485739	0.112328
Zm00001eb147700	28.6511	2.45381	18.4882	-3.05565	0.0113391	0.0343032
Zm00001eb377500	12.1216	3.68071	13.5124	-3.05556	0.0361234	0.0884846
Zm00001eb398410	1342.19	150.909	784.178	-3.05334	3.86485e-27	5.42819e-25
Zm00001eb005600	941.079	133.732	669.211	-3.05099	1.35861e-17	7.10094e-16
Zm00001eb350820	748.235	85.8832	474.647	-3.04884	1.18735e-17	6.28344e-16
Zm00001eb316920	3311.41	268.692	2407.79	-3.0488	2.96121e-09	4.70035e-08
Zm00001eb431930	2506.97	392.609	1642.54	-3.04786	1.91991e-25	2.24002e-23
Zm00001eb294360	91.4632	15.9497	44.2019	-3.04772	0.00204693	0.00804626
Zm00001eb288310	1911.91	195.078	889.913	-3.0363	7.4978e-20	5.2159e-18
Zm00001eb241630	2079.41	268.692	1069.95	-3.03516	8.07063e-24	8.30462e-22
Zm00001eb163340	197.252	33.1264	93.065	-3.03226	0.000191221	0.00103617
Zm00001eb418440	949.895	93.2447	671.611	-3.03185	7.52574e-11	1.58624e-09
Zm00001eb173840	244.637	14.7228	114.292	-3.03155	3.12549e-06	2.67004e-05
Zm00001eb238670	14660.6	2539.69	11185.6	-3.02795	1.62716e-20	1.22078e-18
Zm00001eb134090	16596.7	1594.97	7527.55	-3.02634	1.74229e-22	1.59361e-20
Zm00001eb382380	60.6081	4.90761	36.2998	-3.0256	0.000836796	0.00373113
Zm00001eb007830	4742.86	731.234	3077.21	-3.0212	1.01283e-29	1.85279e-27
Zm00001eb024930	36.3649	9.81523	36.8906	-3.01509	0.00218072	0.0085157
Zm00001eb001280	794.518	56.4376	294.089	-3.01428	1.29566e-06	1.21509e-05
Zm00001eb124420	106.891	29.4457	73.6433	-3.01159	0.00265278	0.0100582
Zm00001eb282210	325.08	31.8995	178.762	-3.01109	3.00407e-11	6.7855e-10
Zm00001eb288880	80.4435	2.45381	42.8403	-3.00863	0.00372173	0.0134144
Zm00001eb070390	4239.26	522.661	2117.75	-3.00724	6.35297e-27	8.75676e-25
Zm00001eb407710	66680	5571.37	34344.5	-3.00571	1.55174e-19	1.05472e-17
Zm00001eb083760	340.508	55.2106	199.878	-3.0033	5.43957e-11	1.17323e-09
Zm00001eb352420	552.085	38.034	287.568	-3.00182	3.73309e-09	5.81958e-08
Zm00001eb245720	146.562	7.36142	75.7367	-2.99803	0.000135102	0.000764218
Zm00001eb271680	532.25	119.01	412.597	-2.99563	6.94265e-10	1.2254e-08
Zm00001eb425600	65407.2	6219.17	32640.5	-2.9955	8.81701e-28	1.29996e-25
Zm00001eb344090	373.567	40.4878	247.339	-2.994	1.44432e-10	2.87265e-09
Zm00001eb040630	330.59	20.8574	129.675	-2.9872	1.71143e-05	0.000122212
Zm00001eb255480	49.5885	17.1766	42.7857	-2.98622	0.00807444	0.0257824
Zm00001eb341380	22.0393	2.45381	10.3413	-2.9861	0.0484402	0.112072
Zm00001eb037840	65.016	4.90761	32.9548	-2.98314	0.00137466	0.00573693
Zm00001eb056450	52436	5378.74	28312.8	-2.98013	1.20049e-31	2.45355e-29
Zm00001eb328560	958.711	89.5639	448.901	-2.98011	1.03828e-14	3.98052e-13
Zm00001eb379260	1883.26	339.852	1145.76	-2.97995	1.48135e-14	5.51504e-13
Zm00001eb072690	90.3612	12.269	41.6514	-2.97985	0.000588396	0.0027512
Zm00001eb082500	15774.6	1474.74	8731.92	-2.97858	2.86106e-21	2.27312e-19
Zm00001eb176470	275.492	40.4878	200.891	-2.9774	5.33717e-10	9.64155e-09
Zm00001eb224680	24828.4	2954.38	13576.4	-2.97612	5.9737e-52	3.76661e-49
Zm00001eb346770	48.4865	7.36142	21.0189	-2.97605	0.0149483	0.0431179
Zm00001eb231210	79.3416	9.81523	70.1468	-2.97554	0.000198431	0.00107113
Zm00001eb258470	165.295	36.8071	119.505	-2.97484	2.22109e-06	1.97367e-05
Zm00001eb413300	2005.58	206.12	849.429	-2.97417	1.16089e-12	3.2796e-11
Zm00001eb389260	181.824	29.4457	127.023	-2.96625	2.06756e-08	2.8197e-07
Zm00001eb195030	4760.49	917.724	3461.69	-2.96481	3.23777e-18	1.83815e-16
Zm00001eb140290	123.42	22.0843	57.8378	-2.96386	0.0015984	0.00654083
Zm00001eb118970	3437.03	363.163	1838.9	-2.96119	5.39799e-29	9.08918e-27
Zm00001eb397010	712.972	96.9254	364.67	-2.95744	2.58857e-15	1.07893e-13
Zm00001eb291710	1587.93	273.599	862.636	-2.95605	1.59398e-11	3.76996e-10
Zm00001eb098500	683.219	66.2528	340.933	-2.95464	1.53825e-14	5.71972e-13
Zm00001eb056290	23.1413	6.13452	15.6068	-2.95458	0.0349869	0.0862881
Zm00001eb365220	180.722	28.2188	135.315	-2.95252	6.53241e-08	8.15451e-07
Zm00001eb224210	11.0197	7.36142	25.3889	-2.95065	0.0269819	0.0699626
Zm00001eb268890	3920.8	452.727	1854.64	-2.95017	5.22977e-22	4.51849e-20
Zm00001eb083180	5159.41	271.146	2622.68	-2.94415	4.77972e-08	6.09235e-07
Zm00001eb187330	1723.48	242.927	1418.61	-2.94218	1.61991e-11	3.82517e-10
Zm00001eb363300	201.66	23.3112	86.0406	-2.942	1.74144e-05	0.000124128
Zm00001eb306400	433.073	41.7147	201.12	-2.93421	5.52426e-10	9.95206e-09
Zm00001eb290460	1053.48	142.321	593.987	-2.93371	1.03387e-25	1.23543e-23
Zm00001eb044810	277.696	44.1685	137.131	-2.93198	8.97754e-07	8.72579e-06
Zm00001eb107580	218.189	30.6726	108.193	-2.93134	2.85274e-07	3.10128e-06
Zm00001eb312080	18633.1	1403.58	7814.25	-2.92835	4.48291e-12	1.17256e-10
Zm00001eb180130	385.688	69.9335	526.868	-2.91772	3.06899e-05	0.000206328
Zm00001eb237070	297.531	36.8071	129.314	-2.9108	1.40842e-06	1.30965e-05
Zm00001eb015130	139.95	76.068	230.998	-2.91074	0.000306377	0.00156166
Zm00001eb170000	352.629	47.8492	219.869	-2.90832	7.4007e-13	2.14389e-11
Zm00001eb100210	121.216	13.4959	72.7468	-2.90538	5.9005e-06	4.70944e-05
Zm00001eb264080	189.538	38.034	130.678	-2.90068	1.30527e-07	1.52051e-06
Zm00001eb275860	286.511	23.3112	190.406	-2.90058	1.94207e-06	1.7488e-05
Zm00001eb359510	4264.61	548.426	2156.36	-2.89926	5.92999e-28	9.10546e-26
Zm00001eb298770	17.6315	3.68071	37.7547	-2.89835	0.0214152	0.0581065
Zm00001eb027550	2531.22	106.741	1555.18	-2.89754	1.9823e-05	0.000139406
Zm00001eb401510	970.832	159.497	577.003	-2.8961	5.34911e-19	3.35139e-17
Zm00001eb349050	545.473	79.7487	335.812	-2.89588	3.33786e-17	1.68227e-15
Zm00001eb352450	861.738	127.598	438.635	-2.89559	8.56761e-14	2.85925e-12
Zm00001eb164860	1285.99	306.726	831.526	-2.89404	3.41363e-07	3.63764e-06
Zm00001eb409090	468.336	30.6726	264.982	-2.89379	7.50419e-07	7.41289e-06
Zm00001eb281630	241.331	34.3533	81.3648	-2.89282	0.0118406	0.0355842
Zm00001eb375910	62.8121	7.36142	36.1902	-2.89126	0.000657385	0.00302651
Zm00001eb011680	72.7298	6.13452	47.5099	-2.89114	0.000666767	0.00306209
Zm00001eb366440	58.4042	4.90761	33.4109	-2.89025	0.00182807	0.00731599
Zm00001eb336390	7439.37	804.849	3535.62	-2.88887	2.82885e-23	2.73964e-21
Zm00001eb000660	332.794	29.4457	277.115	-2.88764	1.68715e-05	0.00012077
Zm00001eb078890	1150.45	146.001	456.961	-2.88672	6.27779e-07	6.29372e-06
Zm00001eb069330	1994.56	320.222	1666.32	-2.88274	3.89324e-12	1.02284e-10
Zm00001eb089870	150.969	8.58832	45.4917	-2.8822	0.0283302	0.0728095
Zm00001eb075140	128.93	9.81523	68.6212	-2.87864	6.2923e-05	0.000390028
Zm00001eb113790	5948.41	807.302	3301.31	-2.87834	4.7047e-44	1.88411e-41
Zm00001eb295920	103.585	12.269	48.3834	-2.87798	0.000204356	0.00109891
Zm00001eb032330	446.296	56.4376	224.472	-2.8766	2.80626e-12	7.50573e-11
Zm00001eb250770	387.892	41.7147	152.865	-2.87582	8.33971e-06	6.44284e-05
Zm00001eb096900	17621.5	2911.44	12793.2	-2.87416	3.46995e-22	3.04237e-20
Zm00001eb146960	22.0393	2.45381	14.2252	-2.87362	0.0285041	0.0731992
Zm00001eb430160	1536.14	130.052	662.167	-2.87001	9.30385e-11	1.91977e-09
Zm00001eb239390	1625.4	355.802	2459.61	-2.86987	1.47889e-05	0.000107366
Zm00001eb425540	119.012	2.45381	68.7106	-2.86849	0.00656484	0.0217252
Zm00001eb135060	711.87	130.052	422.193	-2.86677	8.98049e-13	2.57386e-11
Zm00001eb126260	1162.57	172.993	605.625	-2.86489	3.92681e-17	1.95581e-15
Zm00001eb213830	1060.09	150.909	492.176	-2.86401	8.99838e-11	1.8622e-09
Zm00001eb086960	74.9337	2.45381	43.6769	-2.86334	0.00667563	0.0220132
Zm00001eb363340	631.427	90.7908	351.544	-2.86122	7.02654e-18	3.82076e-16
Zm00001eb288800	271.084	28.2188	130.456	-2.85913	4.73742e-08	6.04623e-07
Zm00001eb245710	23.1413	1.2269	20.626	-2.85796	0.0334379	0.0832226
Zm00001eb309560	2211.65	279.734	1229.15	-2.85299	1.76963e-31	3.59199e-29
Zm00001eb395770	88.1573	14.7228	61.4247	-2.85066	3.61108e-05	0.000239031
Zm00001eb305690	34.161	15.9497	41.3371	-2.85039	0.00873877	0.0275328
Zm00001eb321090	30.8551	4.90761	25.7075	-2.84933	0.00689529	0.0226342
Zm00001eb402590	1667.28	114.102	517.633	-2.84897	0.041242	0.0984857
Zm00001eb220780	2739.49	369.298	1813.66	-2.84888	3.47948e-20	2.50278e-18
Zm00001eb058240	96.973	7.36142	33.1027	-2.84846	0.0131943	0.0389023
Zm00001eb348850	863.942	150.909	448.534	-2.84578	1.04791e-09	1.80446e-08
Zm00001eb180060	741.623	98.1523	818.18	-2.84545	1.32129e-05	9.70421e-05
Zm00001eb126560	28.6511	3.68071	34.2258	-2.83891	0.0122378	0.0365888
Zm00001eb364940	1816.04	457.635	1051.97	-2.8346	0.0208198	0.0568322
Zm00001eb200720	204.966	45.3954	193.838	-2.83439	8.15991e-07	7.99666e-06
Zm00001eb412910	209.374	41.7147	183.561	-2.82861	3.25925e-07	3.49323e-06
Zm00001eb283520	71.6278	12.269	42.355	-2.8285	0.000355222	0.00177791
Zm00001eb247710	422.053	138.64	514.461	-2.82282	1.34927e-06	1.26137e-05
Zm00001eb100000	869.451	116.556	578.175	-2.8221	6.08438e-15	2.4138e-13
Zm00001eb354510	1258.45	211.027	755.796	-2.8204	5.48373e-22	4.71044e-20
Zm00001eb209770	1304.73	234.339	874.353	-2.81874	5.64475e-20	3.95466e-18
Zm00001eb411340	414.339	29.4457	270.157	-2.81799	7.80012e-06	6.06739e-05
Zm00001eb179710	586.246	80.9756	327.317	-2.81787	3.02359e-17	1.53959e-15
Zm00001eb217930	311.856	46.6223	128.373	-2.81433	0.000119628	0.000688252
Zm00001eb355710	46.2826	6.13452	16.6543	-2.81367	0.0470898	0.109555
Zm00001eb255970	6803.54	761.907	3012.08	-2.81291	1.45097e-15	6.24086e-14
Zm00001eb430170	31126.1	3480.72	12353	-2.81212	5.82645e-10	1.04457e-08
Zm00001eb403360	1386.27	282.188	914.306	-2.80858	6.32081e-15	2.50424e-13
Zm00001eb415640	52.8944	6.13452	25.4072	-2.80842	0.00515218	0.0177061
Zm00001eb073880	18726.8	2723.73	10373.5	-2.80832	8.75136e-44	3.34675e-41
Zm00001eb230070	157.581	38.034	138.788	-2.80706	2.46595e-06	2.16272e-05
Zm00001eb398030	50.6905	6.13452	20.9722	-2.80561	0.0154285	0.0442918
Zm00001eb418850	698.647	112.875	426.904	-2.80417	1.0783e-18	6.50825e-17
Zm00001eb148210	10396	1147.15	4354.03	-2.80348	2.43547e-12	6.58532e-11
Zm00001eb023600	705.258	52.7568	361.713	-2.80063	3.78029e-08	4.91787e-07
Zm00001eb166630	22.0393	2.45381	28.8211	-2.80003	0.0254298	0.0667564
Zm00001eb187430	1484.35	244.154	920.492	-2.79911	2.35651e-25	2.73863e-23
Zm00001eb223710	218.189	55.2106	139.458	-2.7976	6.52914e-05	0.000402938
Zm00001eb205040	50.6905	18.4035	68.7808	-2.79665	0.00141466	0.00588481
Zm00001eb289740	9281.86	1366.77	4876.02	-2.79617	1.11235e-28	1.84159e-26
Zm00001eb004270	91.4632	9.81523	52.1115	-2.79587	0.000150363	0.000839645
Zm00001eb159380	400.014	58.8914	168.348	-2.79335	1.74613e-05	0.000124368
Zm00001eb336660	1521.82	166.859	765.081	-2.79237	9.37039e-18	5.00345e-16
Zm00001eb005170	60.6081	9.81523	32.2637	-2.79	0.00189835	0.00756454
Zm00001eb432130	22225.6	2907.76	10275.4	-2.78907	8.62249e-18	4.63752e-16
Zm00001eb192350	3505.35	476.038	2108.69	-2.78902	3.06365e-29	5.30944e-27
Zm00001eb298060	498.089	53.9837	309.543	-2.78819	5.22562e-10	9.47163e-09
Zm00001eb200730	1158.17	169.313	651.514	-2.78447	9.07361e-25	1.02242e-22
Zm00001eb187760	6481.77	1033.05	4007.24	-2.78352	4.08176e-37	1.14116e-34
Zm00001eb222730	657.874	98.1523	377.226	-2.78077	1.86197e-18	1.08621e-16
Zm00001eb049920	70.5258	11.0421	53.8637	-2.78008	0.000280897	0.00144847
Zm00001eb172920	488.171	39.2609	167.331	-2.77899	0.000532857	0.00252337
Zm00001eb331460	386.79	44.1685	174.67	-2.77771	4.7856e-08	6.09722e-07
Zm00001eb108550	1371.95	238.019	1017.42	-2.77526	1.11593e-15	4.87767e-14
Zm00001eb101360	447.398	76.068	244.641	-2.7744	4.52752e-11	9.90939e-10
Zm00001eb101490	177.417	1.2269	94.4332	-2.7738	0.0195868	0.054031
Zm00001eb124830	1084.33	138.64	493.516	-2.77364	8.34572e-12	2.07662e-10
Zm00001eb025880	2046.35	295.684	1379.66	-2.77137	3.48996e-18	1.97376e-16
Zm00001eb043960	296.429	36.8071	144.327	-2.76806	2.08751e-08	2.84429e-07
Zm00001eb165900	121.216	31.8995	74.4793	-2.76494	0.00135574	0.00566516
Zm00001eb287590	11485.8	1413.39	6583.46	-2.7646	2.25627e-26	2.91985e-24
Zm00001eb289470	371.363	58.8914	161.142	-2.76451	2.41422e-05	0.00016654
Zm00001eb259910	50.6905	4.90761	22.3785	-2.76261	0.0115356	0.034816
Zm00001eb079950	308.551	18.4035	116.624	-2.76019	0.000470418	0.00226272
Zm00001eb008690	18917.5	3899.1	14988.4	-2.75383	7.89168e-17	3.84655e-15
Zm00001eb266490	12804.8	2383.87	8404.29	-2.75329	8.69965e-27	1.17188e-24
Zm00001eb321160	47.3846	7.36142	22.6234	-2.75301	0.0104891	0.0320987
Zm00001eb107570	33.059	9.81523	22.9523	-2.75103	0.0208288	0.0568485
Zm00001eb217550	578.532	112.875	282.818	-2.75089	1.00278e-05	7.589e-05
Zm00001eb233840	550.983	111.648	319.87	-2.74919	2.53065e-09	4.0604e-08
Zm00001eb126430	1078.83	240.473	593.51	-2.74834	2.18698e-06	1.94672e-05
Zm00001eb159250	81.5455	17.1766	41.2993	-2.74827	0.00426136	0.0150537
Zm00001eb273330	144.358	31.8995	90.4567	-2.747	1.75225e-05	0.000124733
Zm00001eb369770	494.783	114.102	408.16	-2.74638	5.33888e-10	9.64155e-09
Zm00001eb429290	110.197	24.5381	76.2351	-2.74442	2.72966e-05	0.000186133
Zm00001eb380130	79.3416	4.90761	32.7384	-2.74348	0.00779283	0.0250478
Zm00001eb049330	371.363	58.8914	249.156	-2.7416	1.61026e-11	3.80542e-10
Zm00001eb147940	201.66	19.6305	94.5636	-2.74142	9.11306e-06	6.97303e-05
Zm00001eb222070	208.272	26.9919	70.6159	-2.74064	0.00803778	0.025693
Zm00001eb258510	675.505	95.6985	327.466	-2.73795	1.0641e-11	2.58057e-10
Zm00001eb216590	1809.43	352.121	887.703	-2.7345	5.8381e-07	5.90284e-06
Zm00001eb100430	323.978	42.9416	165.569	-2.73364	1.24949e-09	2.11834e-08
Zm00001eb178810	213.781	19.6305	112.901	-2.73278	3.40066e-06	2.87939e-05
Zm00001eb058740	1726.78	314.087	887.198	-2.72961	1.34488e-10	2.68932e-09
Zm00001eb399250	338.304	58.8914	238.802	-2.72877	1.4843e-10	2.94427e-09
Zm00001eb145950	6189.74	979.069	4215.31	-2.7282	5.59992e-22	4.79635e-20
Zm00001eb389710	602.776	57.6645	261.953	-2.72813	7.72417e-08	9.49422e-07
Zm00001eb345400	55.0983	9.81523	93.4878	-2.72771	0.00657715	0.0217611
Zm00001eb351490	185.13	40.4878	151.533	-2.72741	5.44676e-07	5.54118e-06
Zm00001eb017330	7297.22	844.109	2927.59	-2.72739	2.45998e-09	3.95774e-08
Zm00001eb013860	1254.04	202.439	710.76	-2.72711	5.79488e-23	5.46915e-21
Zm00001eb237470	127.828	14.7228	46.6028	-2.7212	0.0056811	0.0192103
Zm00001eb355220	112.401	25.765	52.787	-2.72108	0.0158012	0.0451475
Zm00001eb106840	519.026	39.2609	254.919	-2.72049	6.58428e-07	6.58095e-06
Zm00001eb258100	550.983	96.9254	363.16	-2.71988	7.64363e-15	2.99232e-13
Zm00001eb059140	601.674	50.303	362.076	-2.71831	4.42573e-07	4.6036e-06
Zm00001eb194640	157.581	28.2188	71.7767	-2.71753	0.000637027	0.00294605
Zm00001eb219070	24.2433	8.58832	34.7036	-2.71696	0.0112166	0.0339915
Zm00001eb257730	708.564	103.06	397.062	-2.71617	3.43444e-18	1.94607e-16
Zm00001eb419190	7452.6	1074.77	3417.82	-2.71601	1.16249e-13	3.79829e-12
Zm00001eb297190	542.167	62.5721	363.745	-2.71463	9.36241e-09	1.36074e-07
Zm00001eb362650	1006.1	238.019	566.007	-2.71271	6.51989e-06	5.15933e-05
Zm00001eb125070	37.4669	11.0421	43.3419	-2.71269	0.00385496	0.0138332
Zm00001eb072700	589.552	100.606	304.67	-2.71262	1.89372e-10	3.67761e-09
Zm00001eb075540	255.656	45.3954	126.46	-2.7117	5.51906e-06	4.44851e-05
Zm00001eb342580	90.3612	2.45381	39.852	-2.71072	0.0156847	0.0448622
Zm00001eb292570	215.985	22.0843	103.582	-2.70987	4.02743e-06	3.35166e-05
Zm00001eb300880	4947.83	953.304	3321.75	-2.70916	5.81699e-24	6.13475e-22
Zm00001eb174650	515.72	85.8832	241.502	-2.709	3.51724e-07	3.73463e-06
Zm00001eb182310	1297.01	203.666	605.383	-2.70449	4.13942e-10	7.65264e-09
Zm00001eb152470	214.883	25.765	136.654	-2.70374	5.10078e-07	5.22817e-06
Zm00001eb052270	255.656	61.3452	188.239	-2.70355	8.97492e-08	1.08649e-06
Zm00001eb162680	574.124	19.6305	341.939	-2.70339	0.000883929	0.00391032
Zm00001eb164470	82.6475	11.0421	35.0124	-2.70078	0.00414772	0.0147154
Zm00001eb070530	15.4275	3.68071	12.941	-2.69747	0.048308	0.111804
Zm00001eb124680	1828.16	121.463	799.979	-2.69628	5.74189e-07	5.81349e-06
Zm00001eb151470	325.08	60.1183	229.976	-2.69406	2.77105e-10	5.29123e-09
Zm00001eb162630	167.499	24.5381	55.8822	-2.69306	0.0220914	0.0595704
Zm00001eb417760	15.4275	4.90761	17.1936	-2.69302	0.0352872	0.0868839
Zm00001eb378340	4459.66	685.839	2427.73	-2.6903	6.62157e-32	1.36271e-29
Zm00001eb152670	4472.88	547.199	2013.21	-2.68975	3.31408e-14	1.16366e-12
Zm00001eb002790	262.268	49.0761	95.2467	-2.6888	0.0294135	0.0750597
Zm00001eb431620	211.578	26.9919	155.616	-2.68571	4.10148e-06	3.40851e-05
Zm00001eb200470	130.032	38.034	98.4287	-2.68453	0.000117711	0.000678937
Zm00001eb015790	1822.65	157.044	858.158	-2.68386	1.16461e-09	1.98352e-08
Zm00001eb030260	663.384	106.741	393.262	-2.6807	8.62168e-18	4.63752e-16
Zm00001eb099130	268.88	33.1264	121.904	-2.67842	2.35353e-06	2.07593e-05
Zm00001eb141240	30.8551	3.68071	14.8989	-2.67616	0.0335594	0.0834829
Zm00001eb309260	41.8747	7.36142	21.58	-2.67573	0.0130214	0.0384658
Zm00001eb040620	338.304	26.9919	142.747	-2.67441	3.32304e-05	0.000221998
Zm00001eb195530	85.9534	22.0843	78.6028	-2.672	0.00014936	0.000834835
Zm00001eb247140	156.479	53.9837	105.034	-2.67016	0.0124432	0.0370981
Zm00001eb274740	81.5455	7.36142	49.8347	-2.66893	0.00116636	0.00498273
Zm00001eb355140	2739.49	668.662	2543.18	-2.66631	1.14706e-10	2.3267e-09
Zm00001eb394480	70.5258	7.36142	41.6498	-2.66424	0.00137208	0.0057278
Zm00001eb352020	246.84	25.765	121.301	-2.66043	1.68909e-06	1.54542e-05
Zm00001eb205840	45.1806	7.36142	21.4045	-2.66021	0.0155076	0.0444867
Zm00001eb368220	119.012	12.269	44.4965	-2.65981	0.00558957	0.0189651
Zm00001eb164740	127.828	24.5381	92.5481	-2.6593	5.87647e-06	4.69531e-05
Zm00001eb029590	169.703	28.2188	95.2101	-2.65721	9.40802e-07	9.10836e-06
Zm00001eb283160	258.962	25.765	131.036	-2.65681	1.50679e-06	1.38892e-05
Zm00001eb421540	361.445	52.7568	125.833	-2.6534	0.00434549	0.0153107
Zm00001eb379460	121.216	12.269	46.3214	-2.653	0.00420211	0.0148799
Zm00001eb216870	33963.7	3607.1	25261.9	-2.65232	9.7614e-08	1.17022e-06
Zm00001eb225480	256.758	47.8492	130.398	-2.65151	4.18276e-06	3.46439e-05
Zm00001eb423930	686.525	110.421	345.344	-2.65085	1.66378e-11	3.92566e-10
Zm00001eb420260	34.161	6.13452	26.9457	-2.64699	0.00808745	0.0258183
Zm00001eb314120	341.61	61.3452	150.6	-2.64654	0.000120033	0.000690309
Zm00001eb082130	339.406	88.337	268.353	-2.64637	3.60645e-08	4.71032e-07
Zm00001eb236510	48.4865	22.0843	63.157	-2.63768	0.00321544	0.0118461
Zm00001eb148450	5213.4	889.505	1891.52	-2.63456	0.0466202	0.108692
Zm00001eb218500	1203.35	161.951	1032.65	-2.63286	8.39531e-07	8.21377e-06
Zm00001eb000450	131.134	33.1264	80.7965	-2.63283	0.000245233	0.00129062
Zm00001eb199880	742.725	122.69	436.318	-2.63272	1.89083e-18	1.10088e-16
Zm00001eb329790	1312.44	255.196	724.154	-2.63038	9.80467e-13	2.79386e-11
Zm00001eb165620	221.495	22.0843	112.542	-2.6303	6.27316e-06	4.98138e-05
Zm00001eb401490	67.2199	9.81523	45.1107	-2.63011	0.00078769	0.00354222
Zm00001eb133050	1992.36	393.836	1274.22	-2.62736	1.58353e-21	1.28218e-19
Zm00001eb345340	20.9374	2.45381	14.2218	-2.62636	0.0453201	0.106331
Zm00001eb055460	8771.65	1233.04	3568.84	-2.62489	4.4861e-08	5.75405e-07
Zm00001eb193870	91.4632	19.6305	50.4902	-2.62277	0.000879555	0.0038933
Zm00001eb027380	89.2593	17.1766	38.3848	-2.62264	0.0113836	0.0344166
Zm00001eb163460	80.4435	18.4035	52.1475	-2.62166	0.000408991	0.00201002
Zm00001eb099710	440.787	40.4878	269.367	-2.62026	2.15162e-06	1.91885e-05
Zm00001eb272550	1424.84	250.288	956.307	-2.61949	3.67121e-19	2.34981e-17
Zm00001eb315270	569.717	154.59	484.663	-2.61691	4.74137e-09	7.25403e-08
Zm00001eb025870	40.7728	2.45381	23.8807	-2.61068	0.0234102	0.0624559
Zm00001eb157570	606.081	88.337	292.343	-2.61013	2.89944e-10	5.51507e-09
Zm00001eb337450	947.691	93.2447	376.222	-2.60738	3.24819e-06	2.75975e-05
Zm00001eb060390	1107.48	187.716	602.022	-2.60522	7.17895e-18	3.89649e-16
Zm00001eb243130	856.228	175.447	590.713	-2.60272	1.7124e-15	7.34401e-14
Zm00001eb249200	882.675	225.75	781.628	-2.60252	7.92039e-10	1.38724e-08
Zm00001eb312720	87.0553	14.7228	45.1984	-2.60122	0.000693571	0.00317142
Zm00001eb379830	1985.74	260.104	1100.43	-2.60067	1.09626e-18	6.60133e-17
Zm00001eb384290	239.127	34.3533	172.322	-2.59973	1.1494e-06	1.08931e-05
Zm00001eb312910	10273.6	1023.24	5377.79	-2.59943	8.34566e-12	2.07662e-10
Zm00001eb215610	227.005	33.1264	139.249	-2.59816	6.31131e-08	7.8918e-07
Zm00001eb259430	2358.21	379.113	1376.88	-2.59792	7.85822e-30	1.46464e-27
Zm00001eb037690	50100.9	7886.53	26882.9	-2.59737	9.34322e-34	2.18021e-31
Zm00001eb071970	2152.14	226.977	1334.73	-2.59438	3.3515e-09	5.26068e-08
Zm00001eb118850	1476.63	236.792	876.837	-2.59128	2.6548e-24	2.88187e-22
Zm00001eb318610	264.472	19.6305	130.551	-2.59073	8.1806e-05	0.000490952
Zm00001eb108850	87.0553	29.4457	68.4796	-2.59024	0.00140325	0.00584229
Zm00001eb008500	22.0393	11.0421	34.494	-2.59012	0.0176957	0.0496743
Zm00001eb072480	1532.84	160.724	628.267	-2.5897	1.66952e-07	1.89057e-06
Zm00001eb127150	491.477	115.329	343.002	-2.58964	1.43207e-10	2.85019e-09
Zm00001eb290770	242.433	17.1766	124.156	-2.58866	0.000148206	0.000828694
Zm00001eb237650	177.417	22.0843	122.965	-2.58823	1.95706e-05	0.000137859
Zm00001eb038280	146.562	9.81523	63.3244	-2.58675	0.0020157	0.0079488
Zm00001eb209170	512.414	106.741	308.133	-2.58534	3.86397e-11	8.57102e-10
Zm00001eb000490	1263.96	323.902	963.991	-2.58512	6.82377e-12	1.72398e-10
Zm00001eb343650	50.6905	8.58832	22.5876	-2.5833	0.0198896	0.0546983
Zm00001eb262550	157.581	4.90761	126.791	-2.58308	0.0118804	0.0356858
Zm00001eb070450	6764.97	1075.99	3568.65	-2.57977	1.14088e-26	1.52297e-24
Zm00001eb016920	1447.98	176.674	595.805	-2.57605	1.42253e-07	1.64098e-06
Zm00001eb203130	4445.33	528.795	2052.65	-2.5749	2.9457e-13	9.07441e-12
Zm00001eb317780	783.498	92.0177	427.738	-2.57489	4.18081e-11	9.21076e-10
Zm00001eb229400	619.305	109.194	359.91	-2.57394	1.40997e-15	6.07333e-14
Zm00001eb317410	202.762	30.6726	98.7875	-2.57391	7.11371e-06	5.57859e-05
Zm00001eb013440	178.519	66.2528	133.55	-2.57307	0.00246389	0.00943376
Zm00001eb411600	44286.9	4910.07	42002.8	-2.57289	0.0116773	0.0351433
Zm00001eb431290	1487.65	272.373	742.427	-2.57126	1.48586e-10	2.94538e-09
Zm00001eb047460	251.248	46.6223	141.12	-2.57073	5.20162e-08	6.59325e-07
Zm00001eb112250	53.9963	7.36142	24.1524	-2.57047	0.0138332	0.0404148
Zm00001eb218810	174.111	28.2188	103.727	-2.56979	6.56275e-07	6.56386e-06
Zm00001eb168120	213.781	51.5299	109.733	-2.5693	0.00100883	0.00439788
Zm00001eb149750	816.557	184.035	688.225	-2.56836	3.80437e-10	7.06849e-09
Zm00001eb039820	484.865	96.9254	199.503	-2.56637	0.0019496	0.00772929
Zm00001eb091920	23447.6	1336.1	8993.56	-2.56437	0.0128855	0.0381671
Zm00001eb329080	996.178	142.321	390.572	-2.56297	2.03522e-05	0.000142687
Zm00001eb249940	26996	4621.74	17787.1	-2.56262	1.11443e-24	1.25099e-22
Zm00001eb090480	628.121	201.212	406.247	-2.55944	0.00042801	0.00209067
Zm00001eb326490	264.472	77.2949	258.306	-2.55797	2.18595e-06	1.94653e-05
Zm00001eb016210	124.522	22.0843	62.2315	-2.55575	0.000241098	0.00127157
Zm00001eb420520	3630.98	629.401	1995.08	-2.55542	1.48079e-25	1.7414e-23
Zm00001eb089540	4395.74	554.56	1994.35	-2.5552	1.33785e-12	3.74384e-11
Zm00001eb186590	1358.72	123.917	527.914	-2.55506	9.42076e-06	7.17882e-05
Zm00001eb286120	1900.89	174.22	858.791	-2.55312	3.28478e-08	4.31875e-07
Zm00001eb408900	2263.44	115.329	823.426	-2.55052	0.000462738	0.00223052
Zm00001eb228140	520.128	83.4294	243.566	-2.54918	8.45969e-08	1.02874e-06
Zm00001eb196930	4200.7	590.14	2093.38	-2.54801	5.41949e-19	3.38833e-17
Zm00001eb304260	1682.7	182.809	785.967	-2.54572	3.14352e-10	5.92313e-09
Zm00001eb147960	1366.44	141.094	477.394	-2.54424	0.000303547	0.00154963
Zm00001eb061060	9245.5	2021.94	5697.21	-2.54284	6.85588e-18	3.74258e-16
Zm00001eb370520	1328.97	288.322	782.861	-2.54281	9.12118e-13	2.60662e-11
Zm00001eb023880	6165.5	1028.14	3800.71	-2.54229	1.6144e-29	2.86484e-27
Zm00001eb356300	678.811	198.758	476.595	-2.53885	5.08623e-07	5.21559e-06
Zm00001eb408600	28.6511	11.0421	37.192	-2.53875	0.0116662	0.0351242
Zm00001eb428040	742.725	177.901	479.879	-2.53846	1.10169e-10	2.24388e-09
Zm00001eb288580	203.864	22.0843	84.1622	-2.53805	0.000442473	0.00214892
Zm00001eb167830	275.492	58.8914	112.887	-2.53675	0.00940225	0.0292992
Zm00001eb386190	245.738	58.8914	158.675	-2.53449	3.95737e-07	4.15727e-06
Zm00001eb112660	1130.62	92.0177	710.906	-2.5334	1.00134e-05	7.58172e-05
Zm00001eb330550	227.005	90.7908	329.233	-2.53303	0.000132526	0.000751223
Zm00001eb406570	13939.9	2350.75	7954.58	-2.53243	6.28385e-39	1.91981e-36
Zm00001eb424720	613.795	137.413	479.758	-2.5311	1.00869e-10	2.07012e-09
Zm00001eb296760	126.726	19.6305	99.8209	-2.53107	0.000118106	0.000680948
Zm00001eb286060	405.524	93.2447	236.086	-2.52595	1.48483e-07	1.70555e-06
Zm00001eb008630	308.551	74.8411	217.496	-2.52283	1.45856e-08	2.04635e-07
Zm00001eb021420	95.8711	76.068	241.709	-2.522	0.00307107	0.0114035
Zm00001eb356540	2360.41	409.786	1334.11	-2.52125	8.9593e-27	1.2014e-24
Zm00001eb115890	41.8747	13.4959	28.0184	-2.5209	0.020632	0.0564048
Zm00001eb112610	52.8944	12.269	24.1827	-2.51908	0.0398248	0.0957339
Zm00001eb323730	44.0787	31.8995	110.257	-2.51882	0.00800348	0.0255944
Zm00001eb309020	1625.4	177.901	882.177	-2.51806	2.99718e-10	5.68274e-09
Zm00001eb042650	117.91	19.6305	71.4931	-2.51774	3.37188e-05	0.000224855
Zm00001eb067040	1447.98	176.674	574.764	-2.51528	2.54268e-06	2.22147e-05
Zm00001eb412050	516.822	115.329	295.011	-2.51289	1.9439e-08	2.66209e-07
Zm00001eb165710	2860.7	532.476	1542.09	-2.51098	5.70328e-18	3.1533e-16
Zm00001eb431840	5043.7	785.218	2777.05	-2.50724	5.67583e-28	8.76058e-26
Zm00001eb014770	98.075	22.0843	51.2536	-2.50701	0.00203455	0.00800716
Zm00001eb303710	893.695	105.514	382.242	-2.50681	3.30747e-07	3.53724e-06
Zm00001eb111110	52.8944	26.9919	64.7129	-2.50561	0.00514306	0.0176815
Zm00001eb129600	30.8551	6.13452	19.2913	-2.50519	0.021801	0.0589612
Zm00001eb184070	2054.07	376.659	1378.83	-2.50497	3.32174e-19	2.14458e-17
Zm00001eb073990	165.295	41.7147	103.513	-2.50125	3.14364e-05	0.000210868
Zm00001eb228620	72933.6	11640.9	35490.8	-2.50084	3.89885e-17	1.94516e-15
Zm00001eb427180	6319.78	1118.94	3559.92	-2.50056	2.0273e-31	4.087e-29
Zm00001eb294600	743.827	88.337	384.454	-2.49769	9.09961e-10	1.57977e-08
Zm00001eb385750	19.8354	4.90761	20.7816	-2.49696	0.0331221	0.0825754
Zm00001eb333240	960.915	255.196	907.812	-2.49647	1.73031e-08	2.38945e-07
Zm00001eb049830	1103.07	175.447	544.08	-2.49511	1.95635e-12	5.34837e-11
Zm00001eb085590	426.461	66.2528	231.081	-2.49435	1.01673e-10	2.08373e-09
Zm00001eb359930	348.221	55.2106	268.461	-2.49281	1.18866e-06	1.12356e-05
Zm00001eb168550	9036.12	3245.16	8770.78	-2.4925	2.66068e-08	3.53901e-07
Zm00001eb065630	2652.43	536.157	1881.82	-2.49113	5.95861e-18	3.27006e-16
Zm00001eb225670	1132.82	184.035	769.628	-2.49064	1.85177e-12	5.08123e-11
Zm00001eb281890	1801.71	343.533	1211.4	-2.4906	2.56773e-19	1.69476e-17
Zm00001eb288150	1593.44	444.139	1108.05	-2.48965	1.42691e-09	2.38907e-08
Zm00001eb077290	31.957	2.45381	22.1777	-2.48855	0.0364145	0.0890677
Zm00001eb016160	11113.3	1682.08	6246.53	-2.48826	3.56637e-26	4.51664e-24
Zm00001eb133110	2300.91	355.802	1362.23	-2.4862	2.13093e-20	1.57089e-18
Zm00001eb207730	597.266	117.783	348.278	-2.48485	2.31977e-13	7.26706e-12
Zm00001eb033740	74.9337	11.0421	27.196	-2.48414	0.0375916	0.0914562
Zm00001eb088520	575.226	112.875	310.47	-2.47928	3.01986e-10	5.71478e-09
Zm00001eb194550	578.532	84.6563	282.58	-2.47903	1.66956e-09	2.75641e-08
Zm00001eb419110	2855.19	703.016	2624.18	-2.47573	1.6994e-09	2.80254e-08
Zm00001eb188270	203.864	50.303	131.778	-2.47154	2.22898e-06	1.97713e-05
Zm00001eb045690	134.44	19.6305	62.5136	-2.47144	0.000441056	0.00214379
Zm00001eb275550	371.363	79.7487	244.079	-2.47105	1.49478e-10	2.95911e-09
Zm00001eb146130	1183.51	235.565	696.12	-2.47019	2.41132e-18	1.38756e-16
Zm00001eb267200	88.1573	4.90761	45.6784	-2.46995	0.0104347	0.0319553
Zm00001eb403080	857.33	218.389	603.327	-2.46927	1.19835e-11	2.8709e-10
Zm00001eb306570	90.3612	18.4035	54.88	-2.46897	0.000291183	0.0014945
Zm00001eb209880	3060.16	316.541	1417.01	-2.46786	5.28234e-09	8.02781e-08
Zm00001eb421520	60.6081	7.36142	29.8994	-2.46621	0.00807304	0.0257806
Zm00001eb212350	142.154	9.81523	51.7826	-2.46557	0.0149157	0.0430405
Zm00001eb010420	5184.75	1484.55	3209.68	-2.46543	8.60911e-07	8.40906e-06
Zm00001eb292960	371.363	89.5639	300.049	-2.46485	2.21873e-08	3.00512e-07
Zm00001eb053160	4162.13	656.393	2520.68	-2.46171	1.38409e-20	1.04105e-18
Zm00001eb423780	124.522	44.1685	149.497	-2.46115	0.000286687	0.00147423
Zm00001eb101710	261.166	40.4878	166.902	-2.46007	1.61317e-07	1.83587e-06
Zm00001eb032110	7944.08	1451.43	6504.91	-2.45703	1.55671e-09	2.58738e-08
Zm00001eb263000	930.06	255.196	682.781	-2.45546	1.73457e-10	3.3975e-09
Zm00001eb067730	323.978	106.741	183.291	-2.45533	0.0147673	0.0426955
Zm00001eb294480	6612.9	1080.9	6438.04	-2.45499	6.88666e-06	5.42061e-05
Zm00001eb131440	550.983	78.5218	349.964	-2.45497	3.8041e-09	5.92404e-08
Zm00001eb396420	94.7691	26.9919	64.5988	-2.45492	0.000611474	0.00284207
Zm00001eb067090	50.6905	8.58832	33.3426	-2.45408	0.00459485	0.01605
Zm00001eb331810	104.687	9.81523	42.5587	-2.45341	0.00818269	0.0260746
Zm00001eb322790	50.6905	9.81523	22.8944	-2.45337	0.0273533	0.0707712
Zm00001eb360990	46.2826	14.7228	27.1511	-2.45212	0.0382099	0.0926485
Zm00001eb249500	79.3416	11.0421	47.9279	-2.45156	0.00111747	0.00480293
Zm00001eb114140	317.366	98.1523	254.776	-2.45042	8.85393e-07	8.61979e-06
Zm00001eb049410	40.7728	8.58832	34.9761	-2.45015	0.00727825	0.0236737
Zm00001eb360520	272.186	115.329	211.844	-2.44663	0.00358399	0.0129875
Zm00001eb125560	2754.92	585.233	1224.24	-2.44654	4.15581e-05	0.000270854
Zm00001eb303410	158.683	38.034	89.1019	-2.44607	0.000149559	0.000835789
Zm00001eb168190	179.621	49.0761	129.523	-2.44528	6.13895e-06	4.88266e-05
Zm00001eb206380	705.258	34.3533	303.083	-2.44451	0.000984641	0.00430889
Zm00001eb374990	704.156	158.271	412.534	-2.439	8.56066e-11	1.78085e-09
Zm00001eb298280	329.488	84.6563	220.403	-2.43445	5.89021e-08	7.3996e-07
Zm00001eb181950	1843.59	152.136	761.687	-2.43005	1.58962e-05	0.000114368
Zm00001eb057510	3553.84	687.066	2077.56	-2.42738	6.83012e-28	1.03271e-25
Zm00001eb221210	36.3649	3.68071	19.8694	-2.42668	0.0320993	0.0805882
Zm00001eb221910	27.5492	28.2188	67.2432	-2.42611	0.0220858	0.0595607
Zm00001eb305300	333.896	26.9919	265.151	-2.42502	0.00123619	0.00523264
Zm00001eb218070	143.256	30.6726	97.1897	-2.42382	7.95619e-06	6.17715e-05
Zm00001eb375830	7466.92	722.646	3560.46	-2.42327	2.93062e-08	3.87891e-07
Zm00001eb195720	39.6708	9.81523	43.2763	-2.42239	0.00913545	0.0285941
Zm00001eb320810	3008.37	545.972	1699.77	-2.42165	1.93311e-26	2.51261e-24
Zm00001eb253150	2930.13	333.718	1351.48	-2.41993	2.94284e-09	4.67369e-08
Zm00001eb430920	2542.24	363.163	1245.94	-2.41982	1.24217e-13	4.04082e-12
Zm00001eb137230	80.4435	17.1766	46.1009	-2.41675	0.00120796	0.00513157
Zm00001eb224830	307.449	78.5218	204.8	-2.41508	7.75188e-08	9.52039e-07
Zm00001eb019580	2353.8	377.886	1182.44	-2.41456	1.98275e-15	8.40613e-14
Zm00001eb009990	1833.67	290.776	899.402	-2.41373	3.78584e-13	1.14717e-11
Zm00001eb297200	57.3022	12.269	27.9377	-2.41347	0.0163889	0.0466019
Zm00001eb126660	336.1	34.3533	147.716	-2.41288	8.57042e-05	0.00051155
Zm00001eb361520	4358.28	749.638	2466.42	-2.41187	8.25975e-28	1.22389e-25
Zm00001eb121200	935.569	215.935	859.661	-2.41002	1.36817e-07	1.58567e-06
Zm00001eb371150	2825.44	494.442	1712.51	-2.40524	1.55876e-23	1.56589e-21
Zm00001eb293000	873.859	119.01	501.4	-2.40473	1.72152e-10	3.37415e-09
Zm00001eb290700	68.3219	15.9497	45.5407	-2.40468	0.00129123	0.00542927
Zm00001eb094640	137.746	30.6726	61.8154	-2.40464	0.00661741	0.0218601
Zm00001eb278510	420.951	35.5802	220.907	-2.40415	6.65539e-05	0.000409791
Zm00001eb040090	80.4435	17.1766	45.7669	-2.40411	0.00132952	0.00556737
Zm00001eb126190	141.052	31.8995	82.4735	-2.40321	5.28566e-05	0.000334131
Zm00001eb304590	608.285	180.355	371.789	-2.4024	3.00453e-05	0.0002025
Zm00001eb124880	117.91	26.9919	90.1003	-2.40029	5.61391e-05	0.000352102
Zm00001eb240110	2278.87	442.912	1140.38	-2.39966	5.65942e-11	1.21534e-09
Zm00001eb033940	1079.93	146.001	550.671	-2.39908	5.30164e-11	1.14682e-09
Zm00001eb047890	2751.61	476.038	1436.34	-2.39881	3.09947e-18	1.76301e-16
Zm00001eb286800	644.65	179.128	442.035	-2.39771	6.55051e-09	9.79932e-08
Zm00001eb012580	13604.9	4062.28	10531.5	-2.395	1.03432e-11	2.51453e-10
Zm00001eb249190	1371.95	206.12	738.773	-2.39494	8.70222e-15	3.37111e-13
Zm00001eb216190	37.4669	4.90761	19.6786	-2.39414	0.0291819	0.0745778
Zm00001eb173250	127.828	34.3533	56.954	-2.39376	0.0446331	0.105001
Zm00001eb324200	520.128	115.329	263.373	-2.39365	4.12286e-06	3.4234e-05
Zm00001eb158690	1028.13	154.59	485.379	-2.3934	1.44587e-09	2.41535e-08
Zm00001eb270270	41.8747	17.1766	36.7685	-2.39148	0.0132994	0.0391592
Zm00001eb011970	1405.01	208.574	774.968	-2.39108	1.80988e-14	6.63808e-13
Zm00001eb236760	3911.98	506.711	3098.62	-2.39097	4.47599e-06	3.68564e-05
Zm00001eb009940	775.784	166.859	560.522	-2.38929	3.03752e-12	8.08051e-11
Zm00001eb108260	37.4669	8.58832	20.1167	-2.38921	0.0306881	0.0777074
Zm00001eb402200	914.632	190.17	406.104	-2.38685	6.49944e-05	0.000401608
Zm00001eb280200	1124.01	157.044	631.61	-2.38638	1.18729e-11	2.84901e-10
Zm00001eb005510	136.644	25.765	79.0891	-2.38623	3.09405e-05	0.000207919
Zm00001eb311740	1336.69	229.431	703.028	-2.38602	1.7282e-15	7.40105e-14
Zm00001eb269810	276.594	111.648	227.338	-2.38534	0.000292951	0.00150125
Zm00001eb047830	2180.79	520.207	1283.74	-2.38425	3.68583e-12	9.70928e-11
Zm00001eb046680	34.161	8.58832	35.2652	-2.381	0.0136006	0.0398939
Zm00001eb393450	250.146	89.5639	243.239	-2.38079	1.32114e-05	9.70421e-05
Zm00001eb188380	65.016	12.269	25.7532	-2.37973	0.0427769	0.101554
Zm00001eb373670	187.334	33.1264	78.3382	-2.3789	0.00219395	0.00855834
Zm00001eb004630	2131.2	258.877	993.595	-2.37769	4.1808e-09	6.46987e-08
Zm00001eb294870	2333.96	258.877	1261.21	-2.37702	1.66247e-08	2.30436e-07
Zm00001eb251020	349.323	41.7147	154.26	-2.37625	4.48607e-05	0.000290019
Zm00001eb344400	369.159	71.1604	136.643	-2.37163	0.00982984	0.0303698
Zm00001eb252990	1785.19	322.676	1045.83	-2.37112	2.3099e-22	2.07436e-20
Zm00001eb184840	164.193	61.3452	139.378	-2.36932	0.000163845	0.000904537
Zm00001eb288360	4447.54	795.033	3895.29	-2.36867	5.93326e-07	5.98475e-06
Zm00001eb229240	469.438	164.405	633.526	-2.36766	9.11167e-05	0.000539617
Zm00001eb327000	236.923	51.5299	111.015	-2.36736	0.000590102	0.00275744
Zm00001eb147740	275.492	51.5299	95.9984	-2.36642	0.0261647	0.0682754
Zm00001eb351300	768.071	181.582	451.571	-2.36064	1.92512e-10	3.73126e-09
Zm00001eb169420	2390.16	736.142	2285.35	-2.36053	1.11682e-08	1.60199e-07
Zm00001eb093140	2070.59	170.54	1155.98	-2.35912	1.75462e-05	0.000124846
Zm00001eb235380	52.8944	11.0421	33.5671	-2.35867	0.00505178	0.0174083
Zm00001eb216410	50.6905	2.45381	32.2722	-2.35767	0.0397959	0.0956878
Zm00001eb101920	83.7494	14.7228	42.5781	-2.35747	0.00248238	0.00949843
Zm00001eb254110	460.622	76.068	146.417	-2.35703	0.0410886	0.0981906
Zm00001eb214560	5304.87	1645.28	4721.19	-2.35447	3.70693e-10	6.90477e-09
Zm00001eb303740	1547.16	305.499	1120.66	-2.3543	3.23365e-12	8.57148e-11
Zm00001eb433870	27278.1	3178.91	11296	-2.3501	3.1389e-07	3.37523e-06
Zm00001eb241200	99.177	33.1264	71.6814	-2.3489	0.0011837	0.00504224
Zm00001eb116160	2854.09	761.907	2105.5	-2.34663	1.97199e-14	7.18817e-13
Zm00001eb361750	8043.25	1363.09	3610.51	-2.34657	3.32324e-09	5.22462e-08
Zm00001eb143540	819.863	88.337	346.871	-2.34639	2.00109e-05	0.000140593
Zm00001eb402510	800.028	123.917	455.639	-2.34632	7.0431e-12	1.77636e-10
Zm00001eb065860	1157.06	284.642	801.339	-2.34592	1.10556e-14	4.21121e-13
Zm00001eb048310	954.303	158.271	492.333	-2.34468	3.26141e-12	8.62962e-11
Zm00001eb325120	1799.51	374.206	950.279	-2.34441	5.00284e-12	1.29484e-10
Zm00001eb400290	2081.61	426.962	1194.02	-2.34418	2.7503e-20	1.99279e-18
Zm00001eb313020	309.653	62.5721	169.257	-2.34287	1.21958e-07	1.43179e-06
Zm00001eb026140	221.495	18.4035	84.4203	-2.34219	0.00643982	0.0213711
Zm00001eb299000	747.133	99.3792	371.051	-2.34189	1.93531e-08	2.65278e-07
Zm00001eb034840	2344.98	793.806	1886.77	-2.34153	1.17534e-08	1.677e-07
Zm00001eb026350	650.16	137.413	454.353	-2.34141	8.03901e-12	2.00535e-10
Zm00001eb157900	3613.35	584.006	1977.63	-2.34119	4.20535e-19	2.6859e-17
Zm00001eb044260	7591.45	1218.32	3441.65	-2.34071	4.35062e-10	8.02307e-09
Zm00001eb103500	5555.01	1169.24	3397.37	-2.3405	4.07275e-29	6.97665e-27
Zm00001eb047070	92.5652	29.4457	98.9302	-2.3403	0.000810685	0.0036291
Zm00001eb122560	53.9963	20.8574	66.008	-2.33782	0.00450438	0.015773
Zm00001eb016290	7550.67	1114.03	3302.42	-2.33758	7.24048e-09	1.07286e-07
Zm00001eb379310	618.203	72.3873	460.042	-2.33475	6.69036e-05	0.000411688
Zm00001eb131090	935.569	298.138	531.942	-2.3337	0.000835494	0.00372665
Zm00001eb147950	2351.6	360.71	1079.1	-2.3334	1.38807e-09	2.33194e-08
Zm00001eb325410	589.552	8.58832	267.85	-2.33236	0.0238671	0.0634464
Zm00001eb348580	7658.67	1583.93	4338.08	-2.33201	7.02853e-23	6.61239e-21
Zm00001eb155610	164.193	40.4878	116.697	-2.33195	5.88068e-06	4.69741e-05
Zm00001eb314840	6081.75	1663.68	4715.98	-2.32967	5.75647e-14	1.96084e-12
Zm00001eb344980	1958.19	615.905	1510.22	-2.32908	7.24002e-10	1.27637e-08
Zm00001eb140320	1570.3	119.01	710.359	-2.32751	6.69818e-05	0.000412084
Zm00001eb055920	921.244	142.321	484.786	-2.32687	1.36643e-11	3.24732e-10
Zm00001eb379890	342.712	73.6142	225.158	-2.32649	1.43957e-09	2.40705e-08
Zm00001eb347720	3904.27	466.223	1591.8	-2.32623	2.74303e-06	2.36996e-05
Zm00001eb431480	326.182	66.2528	195.986	-2.32498	2.79125e-09	4.44964e-08
Zm00001eb008120	41.8747	12.269	24.8108	-2.32299	0.02778	0.0716938
Zm00001eb044420	5010.64	564.376	2240.82	-2.31904	1.20036e-07	1.4134e-06
Zm00001eb228100	2416.61	186.489	911.796	-2.31842	0.000453495	0.00219597
Zm00001eb285260	115.706	17.1766	53.5429	-2.31796	0.00206105	0.00809318
Zm00001eb322690	1412.72	274.826	792.418	-2.31441	5.10245e-18	2.83698e-16
Zm00001eb164190	1727.88	276.053	1190.39	-2.3132	3.81271e-09	5.93432e-08
Zm00001eb434590	2521.3	733.688	2608.09	-2.31194	4.62873e-07	4.78119e-06
Zm00001eb180880	167.499	4.90761	69.3033	-2.31174	0.0315313	0.0794062
Zm00001eb418750	361.445	87.1101	229.87	-2.30971	3.93087e-09	6.09582e-08
Zm00001eb303750	39.6708	8.58832	45.2267	-2.30928	0.0170015	0.0480655
Zm00001eb062810	720.686	144.775	394.686	-2.30625	7.08605e-12	1.78567e-10
Zm00001eb432010	275.492	53.9837	115.741	-2.30571	0.00172724	0.00698794
Zm00001eb189060	1809.43	376.659	1040.23	-2.30384	2.19966e-19	1.46487e-17
Zm00001eb099720	278.797	85.8832	180.138	-2.30231	4.23006e-05	0.000275088
Zm00001eb359080	2851.89	607.317	1686.14	-2.30216	2.8646e-23	2.76523e-21
Zm00001eb087380	3453.56	474.812	1585.69	-2.30189	2.9044e-09	4.61512e-08
Zm00001eb201940	4923.59	1410.94	4068.32	-2.3007	8.3276e-12	2.0756e-10
Zm00001eb009730	127.828	25.765	70.3912	-2.30013	0.00017307	0.000949099
Zm00001eb043850	1159.27	164.405	650.298	-2.29971	3.84559e-10	7.1406e-09
Zm00001eb140380	4124.66	815.891	2149.16	-2.29967	7.12956e-15	2.80218e-13
Zm00001eb377400	368.057	120.237	447.993	-2.2972	9.42875e-05	0.000556505
Zm00001eb108460	299.735	94.4716	285.793	-2.29705	5.65583e-06	4.54969e-05
Zm00001eb040480	256.758	58.8914	147.865	-2.29535	9.85685e-07	9.50562e-06
Zm00001eb152880	222.597	39.2609	151.38	-2.29497	4.44424e-06	3.66255e-05
Zm00001eb398460	437.481	82.2025	303.108	-2.29444	1.94218e-08	2.66096e-07
Zm00001eb197500	81.5455	2.45381	45.6071	-2.29387	0.0443286	0.10444
Zm00001eb126670	1639.73	271.146	913.956	-2.29221	2.38462e-15	9.9955e-14
Zm00001eb291970	117.91	22.0843	103.246	-2.29198	0.000864157	0.00383602
Zm00001eb050910	211.578	44.1685	95.4904	-2.29146	0.00122945	0.00520943
Zm00001eb029220	471.642	71.1604	167.518	-2.2913	0.00628614	0.0209267
Zm00001eb129290	1476.63	193.851	684.917	-2.28934	6.09983e-08	7.64672e-07
Zm00001eb252390	286.511	53.9837	133.951	-2.28929	6.50909e-05	0.000402036
Zm00001eb373520	114.604	12.269	74.3046	-2.28746	0.00262922	0.00998168
Zm00001eb047970	1496.47	318.995	1107.15	-2.28677	1.35984e-11	3.23425e-10
Zm00001eb368570	374.669	105.514	210.56	-2.28594	9.47349e-05	0.000558923
Zm00001eb299940	401.116	110.421	252.605	-2.28436	3.18308e-07	3.42025e-06
Zm00001eb041280	152.071	34.3533	79.057	-2.28433	0.000400074	0.00197139
Zm00001eb271900	5364.37	1471.06	3132.21	-2.28311	2.17976e-08	2.9564e-07
Zm00001eb267430	9891.25	1850.17	5736.86	-2.28245	1.05109e-27	1.53443e-25
Zm00001eb246050	233.617	57.6645	122.601	-2.28243	0.000172336	0.000945603
Zm00001eb225230	5498.81	1169.24	3607.25	-2.27969	1.82318e-23	1.801e-21
Zm00001eb338280	2335.07	476.038	1298.74	-2.27943	1.31357e-18	7.80114e-17
Zm00001eb125310	45.1806	9.81523	20.6819	-2.2774	0.0475012	0.110282
Zm00001eb266920	138.848	30.6726	79.76	-2.27731	8.60861e-05	0.000513312
Zm00001eb126390	68.3219	26.9919	94.971	-2.27648	0.00448561	0.0157129
Zm00001eb010340	946.589	153.363	701.276	-2.27597	6.64454e-07	6.63e-06
Zm00001eb295850	1590.14	514.072	1164.34	-2.27507	9.40565e-09	1.36569e-07
Zm00001eb204640	2977.51	772.949	2064.85	-2.2749	8.17432e-17	3.96475e-15
Zm00001eb261910	1226.49	87.1101	653.571	-2.27482	0.000268165	0.00139276
Zm00001eb399310	494.783	63.799	263.606	-2.27423	1.03301e-06	9.89441e-06
Zm00001eb276270	1522.92	287.095	1363	-2.27292	5.90244e-06	4.70971e-05
Zm00001eb169060	40.7728	6.13452	18.5359	-2.2728	0.0481304	0.111442
Zm00001eb066190	3611.14	850.244	2292.1	-2.27242	3.96869e-22	3.45918e-20
Zm00001eb078770	66.118	9.81523	33.4364	-2.2708	0.00919407	0.0287412
Zm00001eb137860	66.118	15.9497	42.1508	-2.26997	0.00281835	0.0105925
Zm00001eb281610	41.8747	9.81523	23.7394	-2.2694	0.0225899	0.0606663
Zm00001eb399860	1297.01	288.322	707.359	-2.26912	1.72086e-11	4.05386e-10
Zm00001eb137430	22.0393	6.13452	32.6664	-2.26848	0.0457687	0.107179
Zm00001eb127940	1111.88	325.129	968.37	-2.2665	6.05149e-09	9.10335e-08
Zm00001eb125980	3744.48	1215.86	3689.7	-2.26484	5.11768e-08	6.50075e-07
Zm00001eb059050	4150.01	1218.32	2504.03	-2.26182	1.63915e-07	1.86044e-06
Zm00001eb316740	80.4435	25.765	46.5539	-2.26092	0.0139366	0.0406508
Zm00001eb204600	5542.89	1434.25	4090.48	-2.26025	3.73079e-16	1.71947e-14
Zm00001eb158910	480.457	87.1101	159.127	-2.25967	0.0340884	0.0845506
Zm00001eb316880	135.542	22.0843	159.634	-2.25958	0.00619203	0.0206482
Zm00001eb389890	323.978	60.1183	132.636	-2.25898	0.0016261	0.00662853
Zm00001eb254930	206.068	49.0761	185.846	-2.25844	6.22866e-05	0.000386406
Zm00001eb122030	58.4042	13.4959	39.881	-2.25592	0.00391116	0.0140062
Zm00001eb320760	6747.34	1763.06	4649.79	-2.25321	2.36982e-18	1.36633e-16
Zm00001eb357090	2187.4	158.271	1113.41	-2.25268	0.000166035	0.000914966
Zm00001eb286900	1360.93	201.212	659.032	-2.25203	4.34664e-09	6.71726e-08
Zm00001eb226440	265.574	58.8914	150.489	-2.2508	7.46779e-07	7.38623e-06
Zm00001eb343320	230.311	55.2106	120.035	-2.25067	0.000125709	0.000717524
Zm00001eb154730	4099.31	750.865	2677.25	-2.25018	2.58918e-14	9.25912e-13
Zm00001eb430240	228.107	26.9919	142.515	-2.24928	0.000253743	0.00132998
Zm00001eb202500	169.703	25.765	66.8942	-2.24806	0.00747021	0.0241786
Zm00001eb370610	480.457	93.2447	277.834	-2.24607	1.13659e-10	2.30863e-09
Zm00001eb127040	159.785	20.8574	128.596	-2.24584	0.00179887	0.00721864
Zm00001eb289570	904.714	133.732	579.907	-2.24552	1.19521e-07	1.40891e-06
Zm00001eb361070	2486.04	442.912	1676.58	-2.24549	3.38236e-11	7.61096e-10
Zm00001eb116510	2067.29	595.048	1335.8	-2.24522	3.77822e-10	7.02873e-09
Zm00001eb388390	134.44	17.1766	82.7043	-2.24508	0.000823827	0.00368404
Zm00001eb022580	941.079	179.128	441.239	-2.24438	4.10777e-07	4.29851e-06
Zm00001eb304900	37.4669	3.68071	21.023	-2.24428	0.0472004	0.109743
Zm00001eb396310	360.343	93.2447	206.507	-2.24209	2.43081e-06	2.13506e-05
Zm00001eb001530	338.304	69.9335	178.117	-2.24198	7.28384e-07	7.2217e-06
Zm00001eb322900	705.258	187.716	462.819	-2.24063	5.02458e-11	1.09167e-09
Zm00001eb257750	590.654	170.54	339.759	-2.23827	1.6334e-05	0.000117177
Zm00001eb350060	70.5258	13.4959	48.8854	-2.23746	0.00254689	0.00971222
Zm00001eb184320	8845.48	1514	4628.04	-2.23726	9.34611e-17	4.48901e-15
Zm00001eb105020	3604.53	754.546	2142.48	-2.2368	5.77812e-26	7.10517e-24
Zm00001eb367310	8322.05	1279.66	4091.99	-2.23628	5.1383e-12	1.32527e-10
Zm00001eb021270	11097.9	1742.2	4929.87	-2.23594	1.66708e-08	2.30967e-07
Zm00001eb425120	1230.9	294.457	634.909	-2.23301	3.12442e-07	3.36332e-06
Zm00001eb316620	1561.49	563.149	1282.14	-2.23243	5.33821e-08	6.74906e-07
Zm00001eb317380	117.91	40.4878	89.9001	-2.23239	0.00042801	0.00209067
Zm00001eb326520	1050.17	262.557	666.204	-2.22339	2.74553e-14	9.77931e-13
Zm00001eb176030	510.21	154.59	321.864	-2.22317	2.53666e-06	2.21817e-05
Zm00001eb327800	23903.9	4421.76	16780.5	-2.22108	3.98012e-11	8.78918e-10
Zm00001eb286750	1220.98	223.296	758.437	-2.22049	4.13565e-13	1.25061e-11
Zm00001eb266560	15407.7	2935.98	8263.83	-2.21958	3.8078e-20	2.73231e-18
Zm00001eb232310	3060.16	639.217	1935.17	-2.21791	7.33261e-22	6.15586e-20
Zm00001eb356420	22431.6	3229.21	9912.4	-2.21755	3.95633e-08	5.12214e-07
Zm00001eb282320	8731.98	2488.16	7162.21	-2.21747	6.9418e-12	1.7523e-10
Zm00001eb194620	494.783	116.556	284.27	-2.21723	4.37791e-09	6.76078e-08
Zm00001eb412370	8478.53	3057.44	7168.06	-2.21706	4.68998e-09	7.19397e-08
Zm00001eb003820	429.767	57.6645	195.26	-2.21385	4.63912e-05	0.000298676
Zm00001eb167690	1044.66	122.69	675.039	-2.21363	2.17196e-05	0.000151378
Zm00001eb003730	21208.4	4798.42	12120.1	-2.2135	1.87946e-20	1.39594e-18
Zm00001eb214750	4309.79	516.526	2076.27	-2.21284	1.60398e-07	1.82682e-06
Zm00001eb204340	1090.95	226.977	618.659	-2.21232	4.15579e-15	1.68939e-13
Zm00001eb253860	4137.88	981.523	2250.97	-2.21103	1.98488e-11	4.60266e-10
Zm00001eb357250	567.513	110.421	459.916	-2.20919	4.56713e-06	3.75442e-05
Zm00001eb307330	492.579	72.3873	250.625	-2.20859	7.78074e-07	7.65799e-06
Zm00001eb118930	83.7494	26.9919	49.9011	-2.20652	0.00927644	0.028962
Zm00001eb342060	278.797	53.9837	173.582	-2.20496	2.26498e-07	2.50551e-06
Zm00001eb166750	120.114	34.3533	66.2627	-2.20401	0.00336241	0.0123049
Zm00001eb094480	1636.42	450.274	976.804	-2.20118	2.84436e-09	4.52942e-08
Zm00001eb434070	5296.05	690.747	2715.88	-2.20006	9.77472e-09	1.41442e-07
Zm00001eb368690	163.091	33.1264	64.5094	-2.19788	0.0170796	0.0482418
Zm00001eb028210	569.717	79.7487	329.352	-2.19786	9.67641e-07	9.34397e-06
Zm00001eb432400	48.4865	6.13452	51.1643	-2.19545	0.0327443	0.0818193
Zm00001eb046910	81.5455	31.8995	57.8629	-2.19495	0.00858385	0.0271399
Zm00001eb196640	1811.63	606.09	1656.25	-2.19451	2.05855e-08	2.81e-07
Zm00001eb361930	138.848	28.2188	74.2417	-2.19339	0.000286799	0.00147455
Zm00001eb159580	41.8747	14.7228	26.4262	-2.19338	0.038685	0.0935759
Zm00001eb296340	13916.7	1940.96	6642.04	-2.19269	2.98837e-09	4.72826e-08
Zm00001eb014240	1775.27	363.163	992.326	-2.19223	5.07686e-17	2.51173e-15
Zm00001eb334560	1273.87	193.851	960.903	-2.19152	1.01256e-05	7.6549e-05
Zm00001eb180180	307.449	73.6142	156.827	-2.19144	6.82748e-05	0.000418809
Zm00001eb029690	400.014	49.0761	242.918	-2.19121	5.86231e-05	0.000366069
Zm00001eb056510	26924.3	6440.02	19476.7	-2.19012	1.34927e-16	6.41822e-15
Zm00001eb320660	107.993	26.9919	75.282	-2.1899	0.000233713	0.00123614
Zm00001eb431870	2007.78	498.123	1058.36	-2.18961	6.09696e-08	7.64636e-07
Zm00001eb179000	3351.08	622.04	1834.97	-2.18919	1.88707e-17	9.79391e-16
Zm00001eb350130	307.449	50.303	161.035	-2.18913	3.63665e-06	3.06242e-05
Zm00001eb290670	1614.38	570.51	1374.82	-2.18746	1.31977e-08	1.86867e-07
Zm00001eb077230	1918.52	538.611	1558.6	-2.18691	1.09216e-10	2.2306e-09
Zm00001eb367110	2688.8	431.87	1016.56	-2.18663	0.000457655	0.00220997
Zm00001eb269820	59.5062	12.269	26.0888	-2.18597	0.0391415	0.094437
Zm00001eb191350	13820.9	1552.03	7930.49	-2.18485	1.93708e-06	1.74485e-05
Zm00001eb242750	632.529	155.817	502.606	-2.18453	3.07523e-08	4.06125e-07
Zm00001eb139110	3585.8	953.304	2281.64	-2.18436	8.82961e-16	3.90545e-14
Zm00001eb131190	835.29	280.961	514.06	-2.18405	7.50038e-05	0.000454547
Zm00001eb251290	1334.48	278.507	755.729	-2.18059	6.6837e-16	3.01479e-14
Zm00001eb302380	168.601	68.7066	138.189	-2.17995	0.000441982	0.00214759
Zm00001eb395630	2847.48	644.124	1784.13	-2.17969	1.57304e-23	1.5749e-21
Zm00001eb409470	168.601	47.8492	107.987	-2.17926	5.28547e-05	0.000334131
Zm00001eb165260	418.747	82.2025	184.281	-2.17838	0.000259858	0.00135531
Zm00001eb279680	253.452	47.8492	151.952	-2.17764	1.10221e-06	1.04894e-05
Zm00001eb072180	39.6708	6.13452	22.0824	-2.17763	0.034611	0.0855531
Zm00001eb123430	406.626	57.6645	240.534	-2.1749	6.78318e-06	5.34911e-05
Zm00001eb280980	1616.58	300.591	1082.51	-2.16984	2.48311e-10	4.75062e-09
Zm00001eb261240	1159.27	181.582	645.164	-2.16932	1.57132e-09	2.60875e-08
Zm00001eb008140	905.816	328.81	670.947	-2.169	1.27222e-06	1.19462e-05
Zm00001eb121650	1996.76	903.001	1835.73	-2.16652	6.86136e-06	5.40501e-05
Zm00001eb122470	30999.4	8395.7	21274.1	-2.16558	1.82283e-19	1.22217e-17
Zm00001eb257310	74.9337	19.6305	35.794	-2.16554	0.0268991	0.0697727
Zm00001eb007640	390.096	53.9837	287.692	-2.16492	0.000212776	0.00113799
Zm00001eb246400	3773.13	622.04	1943.92	-2.16457	4.96635e-12	1.28765e-10
Zm00001eb285880	208.272	41.7147	99.0037	-2.16446	0.000432626	0.00210731
Zm00001eb342310	514.618	89.5639	304.804	-2.16221	1.63162e-08	2.26478e-07
Zm00001eb195330	193.946	41.7147	122.486	-2.15904	5.32185e-06	4.30557e-05
Zm00001eb381540	130.032	24.5381	78.1986	-2.1573	0.000215718	0.00115102
Zm00001eb163860	406.626	141.094	630.493	-2.15641	0.00171431	0.00694608
Zm00001eb322890	319.57	98.1523	219.404	-2.15504	1.07889e-06	1.02939e-05
Zm00001eb188610	235.821	61.3452	99.8283	-2.1549	0.0193976	0.0536078
Zm00001eb054920	46.2826	14.7228	37.7202	-2.15307	0.00988086	0.0304925
Zm00001eb420500	404.422	127.598	287.047	-2.15126	2.70667e-07	2.95441e-06
Zm00001eb244760	1863.43	365.617	1025.94	-2.15041	2.22841e-15	9.40724e-14
Zm00001eb426230	549.881	146.001	351.389	-2.14721	3.55852e-10	6.64503e-09
Zm00001eb276570	1827.06	504.257	1185.32	-2.14628	7.6371e-14	2.56896e-12
Zm00001eb228530	13449.5	2983.83	7477.76	-2.14599	5.28538e-19	3.31848e-17
Zm00001eb114370	266.676	63.799	192.717	-2.14539	8.71892e-07	8.49865e-06
Zm00001eb364670	254.554	36.8071	122.575	-2.14539	0.000198073	0.00106939
Zm00001eb259380	303.041	115.329	325.75	-2.14528	6.12988e-05	0.000381039
Zm00001eb423840	107.993	13.4959	70.1194	-2.14405	0.00420168	0.0148799
Zm00001eb225950	923.448	195.078	482.546	-2.14372	1.42989e-09	2.3927e-08
Zm00001eb309610	562.003	139.867	555.046	-2.14351	5.21021e-05	0.000330207
Zm00001eb281840	7412.93	2780.16	7463.74	-2.1432	1.89812e-07	2.13152e-06
Zm00001eb135550	12766.3	2412.09	6839.63	-2.14278	3.07171e-17	1.56141e-15
Zm00001eb087950	1533.94	314.087	1025.11	-2.14248	2.97489e-12	7.92102e-11
Zm00001eb321000	82.6475	26.9919	48.1226	-2.14194	0.0126017	0.0374839
Zm00001eb044060	1229.79	730.007	1285.63	-2.14109	0.000577102	0.00270394
Zm00001eb425830	8205.24	2301.67	5244.62	-2.14079	1.8008e-14	6.61297e-13
Zm00001eb082530	67.2199	14.7228	41.9337	-2.13771	0.0044	0.015475
Zm00001eb133100	706.36	78.5218	238.405	-2.13698	0.0196564	0.0541876
Zm00001eb417630	85.9534	34.3533	82.8013	-2.1367	0.00177168	0.00712882
Zm00001eb401390	341.61	57.6645	161.749	-2.13612	4.67257e-05	0.000300438
Zm00001eb073410	377.974	84.6563	250.506	-2.13432	1.13835e-08	1.62892e-07
Zm00001eb025430	387.892	84.6563	229.972	-2.1341	6.18896e-09	9.30071e-08
Zm00001eb042720	46.2826	22.0843	35.3804	-2.13301	0.0449531	0.105634
Zm00001eb001630	240.229	77.2949	125.711	-2.13161	0.00738223	0.0239488
Zm00001eb194190	9454.87	1929.92	5021.79	-2.13064	3.8253e-16	1.75756e-14
Zm00001eb228480	114.604	30.6726	55.7392	-2.12962	0.0114382	0.0345711
Zm00001eb333250	346.017	76.068	172.184	-2.12702	2.89576e-05	0.000196061
Zm00001eb343220	1380.76	256.423	989.44	-2.12609	1.06649e-07	1.26878e-06
Zm00001eb242930	41.8747	8.58832	30.5138	-2.12516	0.0194848	0.0537997
Zm00001eb121710	730.604	123.917	437.903	-2.12475	1.85858e-08	2.55469e-07
Zm00001eb330770	70.5258	7.36142	45.038	-2.12396	0.0185891	0.0516927
Zm00001eb179140	892.593	131.279	494.29	-2.12378	2.36718e-07	2.61272e-06
Zm00001eb424770	1022.62	294.457	720.461	-2.12048	4.82151e-12	1.25448e-10
Zm00001eb335880	51946.7	11968.4	32493.7	-2.11941	7.19155e-30	1.34887e-27
Zm00001eb077450	379.076	80.9756	244.956	-2.1188	2.10681e-08	2.86401e-07
Zm00001eb374390	85.9534	9.81523	56.8184	-2.11564	0.0111226	0.0337584
Zm00001eb172230	10502.8	3405.88	8902.32	-2.1156	1.80259e-10	3.51446e-09
Zm00001eb312420	232.515	33.1264	144.464	-2.11357	0.000215439	0.00114992
Zm00001eb308410	690.933	137.413	396.369	-2.11324	6.01856e-11	1.28594e-09
Zm00001eb264870	100.279	23.3112	68.6975	-2.11263	0.000616957	0.00286486
Zm00001eb049880	758.153	146.001	459.849	-2.11249	1.29361e-10	2.59906e-09
Zm00001eb040290	119.012	11.0421	100.332	-2.11232	0.0177089	0.0497067
Zm00001eb315460	487.069	56.4376	253.669	-2.1114	0.000115439	0.000667127
Zm00001eb074040	1323.46	249.061	783.272	-2.11076	2.03737e-12	5.55963e-11
Zm00001eb100110	947.691	269.919	593.559	-2.10878	5.75563e-10	1.03312e-08
Zm00001eb336410	584.042	44.1685	278.726	-2.10776	0.00201928	0.00795973
Zm00001eb372600	617.101	149.682	406.047	-2.1052	1.107e-11	2.67149e-10
Zm00001eb043650	8928.13	1260.03	5058.08	-2.10216	4.64858e-08	5.93795e-07
Zm00001eb220910	3128.48	829.387	2226.09	-2.10212	3.53968e-16	1.63393e-14
Zm00001eb238180	146.562	17.1766	58.924	-2.10041	0.0169527	0.0479611
Zm00001eb173490	2173.08	607.317	1519.2	-2.09931	1.95349e-15	8.29394e-14
Zm00001eb058590	1045.77	44.1685	465.53	-2.09865	0.00984708	0.0303914
Zm00001eb265540	741.623	134.959	319.283	-2.0985	0.000122058	0.00070019
Zm00001eb046210	730.604	199.985	617.36	-2.09808	2.20526e-07	2.44676e-06
Zm00001eb349940	78.2396	19.6305	51.7415	-2.09805	0.0021615	0.00844954
Zm00001eb103040	227.005	65.0259	154.533	-2.09789	3.13149e-06	2.67338e-05
Zm00001eb310300	9636.7	1993.72	5198	-2.09781	7.6758e-17	3.74748e-15
Zm00001eb433750	2773.65	855.152	2120.47	-2.09631	2.72495e-12	7.30805e-11
Zm00001eb112000	5636.56	1655.09	4375.56	-2.09568	6.50324e-13	1.9025e-11
Zm00001eb374090	51740.6	7311.12	30427.2	-2.09498	9.03237e-08	1.09299e-06
Zm00001eb003020	4678.95	1133.66	2813.98	-2.09353	8.02988e-22	6.68555e-20
Zm00001eb269700	308.551	74.8411	187.194	-2.09209	1.4069e-07	1.62612e-06
Zm00001eb304610	347.119	87.1101	134.576	-2.09184	0.0307247	0.0777563
Zm00001eb243040	5213.4	1251.44	4011.82	-2.0906	2.42668e-10	4.65166e-09
Zm00001eb272020	1904.2	415.92	1127.84	-2.09029	3.02942e-18	1.72648e-16
Zm00001eb401240	14560.3	1629.33	5369.33	-2.09026	0.00122251	0.00518449
Zm00001eb195340	452.908	56.4376	277.685	-2.08976	0.000163675	0.000903767
Zm00001eb170720	645.752	99.3792	338.282	-2.08836	1.05185e-06	1.00521e-05
Zm00001eb064650	2765.94	548.426	1831.79	-2.08783	2.53238e-11	5.79962e-10
Zm00001eb269890	1163.68	269.919	739.62	-2.08666	1.10695e-15	4.85275e-14
Zm00001eb118120	5864.66	725.1	3617.24	-2.08534	1.08735e-05	8.15784e-05
Zm00001eb295320	5423.88	1753.24	4188.33	-2.08504	4.98323e-12	1.29089e-10
Zm00001eb118900	2357.11	323.902	1254.75	-2.08411	3.59348e-07	3.80875e-06
Zm00001eb286710	417.645	71.1604	247.603	-2.08404	1.21659e-06	1.14674e-05
Zm00001eb320650	690.933	133.732	408.924	-2.0819	5.68052e-10	1.02087e-08
Zm00001eb214790	749.337	139.867	360.677	-2.07879	1.33944e-06	1.25297e-05
Zm00001eb228690	9501.15	2240.33	5579.46	-2.07877	9.19202e-23	8.59323e-21
Zm00001eb374750	2212.75	484.627	1332.38	-2.07849	7.13388e-19	4.43213e-17
Zm00001eb241760	206.068	157.044	521.67	-2.07807	0.00845071	0.026799
Zm00001eb056060	126.726	22.0843	58.7798	-2.07665	0.00485955	0.016831
Zm00001eb201210	4144.5	1003.61	2460.29	-2.0756	2.63173e-20	1.92097e-18
Zm00001eb157760	532.25	191.397	342.649	-2.07549	9.98961e-05	0.000586106
Zm00001eb339070	1995.66	626.948	1390.66	-2.07313	1.8118e-11	4.24448e-10
Zm00001eb409220	316.264	26.9919	151.706	-2.07254	0.00365637	0.0132094
Zm00001eb404060	2736.18	634.309	1661.36	-2.07106	3.1336e-21	2.47638e-19
Zm00001eb009160	29522.8	5144.41	14770.7	-2.07083	5.87586e-11	1.25817e-09
Zm00001eb119450	3046.94	820.798	2142.86	-2.0702	1.37717e-16	6.54043e-15
Zm00001eb191580	317.366	56.4376	128.608	-2.06916	0.00396947	0.0141746
Zm00001eb073500	228.107	29.4457	122.02	-2.0688	0.000643949	0.00297333
Zm00001eb126380	1040.26	255.196	560.144	-2.06839	1.22837e-08	1.74343e-07
Zm00001eb139410	3051.34	714.058	1860.29	-2.06741	6.84002e-22	5.77504e-20
Zm00001eb004760	228.107	61.3452	131.692	-2.06723	3.64522e-05	0.000240807
Zm00001eb323220	95.8711	24.5381	55.7683	-2.06625	0.00213513	0.00835861
Zm00001eb142630	5268.5	1143.47	3683.02	-2.06597	1.09447e-11	2.64772e-10
Zm00001eb221000	555.391	53.9837	242.644	-2.06577	0.00157765	0.00646311
Zm00001eb224460	93.6671	25.765	61.517	-2.06528	0.00116945	0.00499305
Zm00001eb092700	225.903	60.1183	125.676	-2.06428	9.45901e-05	0.000558179
Zm00001eb316580	154.275	25.765	105.475	-2.06403	0.000774207	0.00348846
Zm00001eb044590	177.417	40.4878	91.8182	-2.06165	0.000425032	0.00207989
Zm00001eb323610	297.531	65.0259	209.536	-2.06163	3.03538e-06	2.60207e-05
Zm00001eb198640	117.91	31.8995	93.2744	-2.06136	0.000427069	0.00208745
Zm00001eb334230	62.8121	13.4959	27.327	-2.06094	0.0491513	0.113354
Zm00001eb030220	3522.99	764.361	1833.84	-2.06048	1.28943e-11	3.07993e-10
Zm00001eb119350	45.1806	14.7228	30.1778	-2.0604	0.0222232	0.0598659
Zm00001eb059010	107.993	6.13452	55.9833	-2.05937	0.0366186	0.089493
Zm00001eb331210	510.21	177.901	407.639	-2.05851	2.54151e-07	2.79057e-06
Zm00001eb416150	1769.76	337.398	827.629	-2.05747	5.1929e-07	5.31027e-06
Zm00001eb237260	353.731	51.5299	159.515	-2.05667	0.000483057	0.00231528
Zm00001eb381190	371.363	68.7066	320.395	-2.05639	0.000432141	0.00210529
Zm00001eb272950	4566.55	1082.13	2178.95	-2.0553	1.81745e-06	1.64912e-05
Zm00001eb017180	869.451	134.959	488.552	-2.05436	5.48936e-07	5.5802e-06
Zm00001eb054450	234.719	46.6223	95.1716	-2.0539	0.00925336	0.0289067
Zm00001eb395520	1875.55	649.032	1336.73	-2.05362	8.26134e-09	1.21561e-07
Zm00001eb381370	1825.96	375.432	1013.38	-2.05298	1.02916e-13	3.38127e-12
Zm00001eb075580	2728.47	647.805	1709.29	-2.05264	6.19538e-21	4.78125e-19
Zm00001eb160010	2578.6	776.63	1753.45	-2.05231	1.54461e-13	4.9326e-12
Zm00001eb357040	7248.73	1586.39	3788.32	-2.05114	1.75661e-12	4.83353e-11
Zm00001eb299200	909.122	269.919	631.308	-2.04903	2.23458e-11	5.14943e-10
Zm00001eb148880	1884.36	418.374	1280.84	-2.04833	4.80489e-12	1.25126e-10
Zm00001eb400340	59.5062	14.7228	56.6293	-2.04789	0.011365	0.034371
Zm00001eb163970	1849.1	280.961	824.56	-2.04686	1.01292e-05	7.65565e-05
Zm00001eb050710	414.339	98.1523	250.193	-2.04666	7.49459e-09	1.10885e-07
Zm00001eb285690	2003.37	435.551	1187.48	-2.0447	8.12661e-17	3.94807e-15
Zm00001eb362180	775.784	268.692	699.213	-2.04402	4.47669e-07	4.6452e-06
Zm00001eb100030	70.5258	17.1766	38.7166	-2.0437	0.0102536	0.0314855
Zm00001eb260800	89.2593	28.2188	115.514	-2.04308	0.0089858	0.0281996
Zm00001eb092070	340.508	112.875	244.318	-2.04281	1.30944e-06	1.22685e-05
Zm00001eb271440	4141.19	1536.08	3503.59	-2.04222	4.84809e-09	7.3906e-08
Zm00001eb009680	4799.06	899.32	2923.27	-2.04079	9.11501e-12	2.24355e-10
Zm00001eb178290	3233.17	1107.89	2669.94	-2.04012	5.59925e-10	1.00688e-08
Zm00001eb085630	855.126	166.859	439.006	-2.0401	3.72246e-08	4.85328e-07
Zm00001eb112930	8452.08	1001.15	3850.63	-2.04008	2.02513e-05	0.000142114
Zm00001eb336110	251.248	29.4457	103.332	-2.03991	0.00754013	0.0243783
Zm00001eb356240	1251.83	290.776	694.247	-2.03964	1.0759e-11	2.60492e-10
Zm00001eb070840	17021	5127.23	12868.9	-2.03821	2.59012e-14	9.25912e-13
Zm00001eb122570	80.4435	17.1766	55.3151	-2.03732	0.00332557	0.0121957
Zm00001eb007650	5211.2	997.472	2789.56	-2.03424	6.76958e-13	1.97457e-11
Zm00001eb146510	515.72	34.3533	261.721	-2.03329	0.00601606	0.020159
Zm00001eb205050	1140.54	357.029	746.075	-2.03269	1.87983e-09	3.08349e-08
Zm00001eb349010	23990.9	6107.52	16228.6	-2.03022	3.23529e-21	2.54995e-19
Zm00001eb206590	167.499	52.7568	181.514	-2.02735	0.001249	0.00527945
Zm00001eb419000	775.784	192.624	444.534	-2.02693	3.65838e-10	6.82291e-09
Zm00001eb219270	6957.82	2894.26	6508.58	-2.02686	1.70952e-07	1.93144e-06
Zm00001eb094040	244.637	45.3954	169.523	-2.02537	0.000101604	0.000594829
Zm00001eb055030	3250.8	1159.42	2497.61	-2.02406	8.71439e-10	1.51467e-08
Zm00001eb337510	365.853	67.4797	166.967	-2.02299	0.000307363	0.00156615
Zm00001eb193590	2495.95	722.646	1400.16	-2.02219	1.38546e-07	1.60445e-06
Zm00001eb422690	1139.43	163.178	418.646	-2.02124	0.00558038	0.018941
Zm00001eb269960	765.867	230.658	886.005	-2.02069	0.000341482	0.00171989
Zm00001eb110230	290.919	60.1183	149.103	-2.02035	3.86618e-05	0.000253651
Zm00001eb290980	1766.45	476.038	1063.34	-2.01985	2.34218e-13	7.32952e-12
Zm00001eb430480	4905.95	1420.75	3775.27	-2.01773	2.02921e-12	5.54247e-11
Zm00001eb352780	1709.15	622.04	1199.28	-2.01561	2.1443e-07	2.38716e-06
Zm00001eb101480	5033.78	1264.94	3366.42	-2.01429	2.41389e-19	1.59858e-17
Zm00001eb095660	146.562	41.7147	81.171	-2.01301	0.00151602	0.00624597
Zm00001eb246340	1484.35	160.724	734.578	-2.01299	0.000156404	0.000868961
Zm00001eb279300	489.273	126.371	313.404	-2.01059	7.85782e-10	1.37791e-08
Zm00001eb174190	319.57	50.303	173.013	-2.00934	6.92375e-05	0.000423937
Zm00001eb288210	135.542	20.8574	60.5962	-2.00894	0.0091552	0.0286302
Zm00001eb309850	125.624	28.2188	79.2289	-2.00806	0.000419358	0.00205654
Zm00001eb154650	61.7101	8.58832	47.7978	-2.00805	0.0255927	0.0670949
Zm00001eb163790	687.627	246.608	493.389	-2.00787	4.42816e-07	4.60451e-06
Zm00001eb375760	687.627	160.724	424.593	-2.00769	2.08827e-11	4.82354e-10
Zm00001eb103180	4705.4	1473.51	3084.74	-2.00664	6.63919e-12	1.68308e-10
Zm00001eb356130	1990.15	503.03	1257.16	-2.00594	1.26799e-18	7.57599e-17
Zm00001eb125780	179.621	80.9756	143.386	-2.00539	0.00129772	0.00545276
Zm00001eb343030	8551.26	2641.52	6414.39	-2.00377	4.87069e-14	1.67451e-12
Zm00001eb144430	3683.87	867.421	1909.66	-2.00358	1.0545e-09	1.81371e-08
Zm00001eb080900	157.581	31.8995	100.086	-2.00358	0.000217074	0.00115701
Zm00001eb113120	477.151	147.228	305.051	-2.00223	2.37549e-07	2.62091e-06
Zm00001eb139250	13695.2	3772.73	8586.89	-2.00127	1.64102e-19	1.10276e-17
Zm00001eb058490	694.239	179.128	411.689	-2.00083	2.80229e-10	5.344e-09
Zm00001eb188800	385.688	106.741	218.9	-1.99973	5.4652e-06	4.40831e-05
Zm00001eb043220	517.924	138.64	290.071	-1.99973	7.56871e-07	7.46915e-06
Zm00001eb109290	2899.27	1044.09	2195.83	-1.99943	1.51176e-09	2.51974e-08
Zm00001eb344530	238.025	82.2025	154.019	-1.99919	0.000166072	0.000914966
Zm00001eb248460	661.18	90.7908	305.672	-1.99917	0.00016998	0.000934185
Zm00001eb236340	836.392	217.162	504.895	-1.9987	9.92891e-12	2.41777e-10
Zm00001eb104300	155.377	35.5802	117.872	-1.99805	0.000360774	0.00180265
Zm00001eb223120	1295.91	350.894	786.882	-1.99776	8.21724e-13	2.35967e-11
Zm00001eb315240	283.205	85.8832	147.693	-1.99666	0.00170826	0.00692536
Zm00001eb131710	99.177	61.3452	214.834	-1.99611	0.0159728	0.0455807
Zm00001eb283860	865.044	115.329	355.831	-1.99504	0.00108847	0.00469464
Zm00001eb121700	975.24	212.254	559.305	-1.99493	1.74091e-11	4.09459e-10
Zm00001eb100300	272.186	58.8914	108.713	-1.99473	0.014363	0.0417096
Zm00001eb062500	797.824	209.8	410.416	-1.99421	9.46942e-06	7.21034e-05
Zm00001eb219380	70.5258	11.0421	38.3142	-1.99385	0.0167422	0.0474471
Zm00001eb011050	3827.13	893.186	2507.73	-1.99376	5.4845e-16	2.48142e-14
Zm00001eb421880	76.0357	6.13452	44.4199	-1.99281	0.0406434	0.0972756
Zm00001eb226280	58.4042	18.4035	35.0099	-1.99275	0.0200857	0.0551149
Zm00001eb212150	14300.2	3387.48	7432.38	-1.99248	1.55425e-10	3.06454e-09
Zm00001eb090830	36692.2	6833.85	25930.1	-1.9923	2.44906e-07	2.69506e-06
Zm00001eb290590	2721.86	637.99	2659.06	-1.99223	0.000101777	0.000595727
Zm00001eb158630	737.215	186.489	501.153	-1.99051	6.78199e-11	1.43894e-09
Zm00001eb085950	631.427	160.724	375.515	-1.98963	4.45774e-10	8.20019e-09
Zm00001eb064460	382.382	82.2025	199.692	-1.98914	6.43451e-06	5.09721e-05
Zm00001eb252630	7049.28	2174.07	4937.51	-1.98896	1.74989e-15	7.47234e-14
Zm00001eb430660	353.731	74.8411	190.522	-1.9886	3.72609e-06	3.12901e-05
Zm00001eb011840	2202.83	494.442	1255.15	-1.98846	6.54601e-15	2.5831e-13
Zm00001eb026700	1038.05	123.917	499.907	-1.98624	0.000171018	0.000939238
Zm00001eb083200	2261.23	623.267	1489.14	-1.98578	1.27964e-17	6.74769e-16
Zm00001eb188180	1334.48	370.525	919.303	-1.98562	4.76287e-14	1.64125e-12
Zm00001eb131430	655.67	85.8832	325.647	-1.98546	0.000133309	0.000755085
Zm00001eb309430	41.8747	11.0421	47.4173	-1.98495	0.033233	0.0827961
Zm00001eb086650	41.8747	18.4035	30.7294	-1.98443	0.0431972	0.102359
Zm00001eb213930	231.413	57.6645	92.9874	-1.98389	0.028613	0.0734154
Zm00001eb178670	249.044	71.1604	156.715	-1.98367	5.70886e-06	4.58313e-05
Zm00001eb068920	98.075	26.9919	68.3987	-1.98286	0.00111829	0.00480508
Zm00001eb122380	574.124	152.136	395.63	-1.98221	7.9744e-10	1.39505e-08
Zm00001eb122190	1423.74	430.643	873.091	-1.98187	2.13527e-09	3.47418e-08
Zm00001eb223300	447.398	99.3792	334.542	-1.98172	6.68591e-06	5.28301e-05
Zm00001eb412560	317.366	62.5721	278.131	-1.98122	0.000866207	0.00384225
Zm00001eb207420	211.578	39.2609	106.637	-1.98003	0.000463709	0.00223411
Zm00001eb180330	387.892	127.598	349.798	-1.97956	1.20502e-05	8.94784e-05
Zm00001eb103380	3074.49	634.309	2172.17	-1.9795	3.48072e-08	4.55817e-07
Zm00001eb280680	212.68	31.8995	145.926	-1.97941	0.00143213	0.00594914
Zm00001eb195230	7112.09	1338.55	3413.5	-1.9793	4.1656e-08	5.36961e-07
Zm00001eb070860	14887.6	3320	8147.72	-1.97807	2.08064e-15	8.80852e-14
Zm00001eb178120	6099.38	2017.03	3966.29	-1.97782	1.12403e-09	1.91993e-08
Zm00001eb207550	692.035	241.7	568.937	-1.97655	9.7816e-08	1.17217e-06
Zm00001eb214740	1450.19	269.919	958.918	-1.97603	2.64659e-07	2.89629e-06
Zm00001eb014860	2158.75	439.231	2033.29	-1.97492	0.000265116	0.00137885
Zm00001eb200840	60.6081	14.7228	31.5728	-1.97454	0.0256119	0.0671392
Zm00001eb297560	346.017	58.8914	156.001	-1.97393	0.000788777	0.00354656
Zm00001eb381470	5936.29	1765.51	3686.1	-1.97288	7.43116e-13	2.15061e-11
Zm00001eb181150	851.82	220.843	557.836	-1.97028	1.40683e-12	3.92943e-11
Zm00001eb035890	48.4865	20.8574	44.1898	-1.96981	0.0154726	0.0444013
Zm00001eb196550	35.2629	11.0421	42.9443	-1.96822	0.0402663	0.0965835
Zm00001eb226770	11690.8	2289.4	6124.25	-1.9678	2.19153e-11	5.05416e-10
Zm00001eb151380	5563.83	1333.64	3463.43	-1.96725	8.15011e-21	6.27346e-19
Zm00001eb331630	1359.83	434.324	819.807	-1.96718	3.22163e-07	3.45917e-06
Zm00001eb043260	143104	22594.7	66207.6	-1.96642	1.15381e-06	1.09313e-05
Zm00001eb197870	4201.8	914.043	2501.32	-1.96638	7.29845e-16	3.27216e-14
Zm00001eb016040	1277.18	414.693	808.481	-1.96604	3.52769e-08	4.61355e-07
Zm00001eb097550	1135.03	213.481	701.499	-1.96576	4.53618e-08	5.80941e-07
Zm00001eb130640	11363.5	1758.15	5687.67	-1.96415	2.67956e-07	2.92805e-06
Zm00001eb272500	285.409	44.1685	145.146	-1.96343	0.000381612	0.001894
Zm00001eb198700	487.069	199.985	382.915	-1.96305	1.32067e-05	9.70421e-05
Zm00001eb150360	372.465	67.4797	184.266	-1.96278	7.81188e-05	0.000471689
Zm00001eb377970	495.885	133.732	268.905	-1.96274	6.68866e-06	5.28301e-05
Zm00001eb225470	79.3416	40.4878	77.2519	-1.96265	0.00680039	0.0223766
Zm00001eb381210	322.876	131.279	373.657	-1.96245	0.000388679	0.00192424
Zm00001eb324160	2328.45	357.029	1096.43	-1.9611	6.75698e-06	5.33413e-05
Zm00001eb321440	730.604	139.867	425.883	-1.96099	6.57078e-08	8.1955e-07
Zm00001eb415490	27.5492	12.269	28.2055	-1.96092	0.0466546	0.108747
Zm00001eb135880	149.867	23.3112	75.3601	-1.96049	0.00345971	0.0126043
Zm00001eb363820	383.484	58.8914	190.915	-1.96045	0.000196369	0.00106091
Zm00001eb127090	81.5455	31.8995	61.3751	-1.95946	0.00497136	0.0171629
Zm00001eb344260	9732.57	2588.77	6230.77	-1.95941	7.89982e-24	8.17758e-22
Zm00001eb000840	444.092	139.867	363.452	-1.95888	9.62306e-07	9.30135e-06
Zm00001eb393990	241.331	83.4294	138.906	-1.9588	0.00197523	0.00781166
Zm00001eb315530	3131.79	1007.29	2340.21	-1.95879	1.15897e-12	3.27729e-11
Zm00001eb135460	121.216	46.6223	88.5674	-1.95836	0.00145629	0.00603176
Zm00001eb337830	621.509	176.674	513.479	-1.95836	1.08652e-06	1.03634e-05
Zm00001eb246230	161.989	53.9837	121.529	-1.95834	0.000107762	0.000627288
Zm00001eb260930	58.4042	18.4035	46.3089	-1.95759	0.00875271	0.0275738
Zm00001eb028430	3558.25	1164.33	3221.04	-1.95722	1.59233e-07	1.81634e-06
Zm00001eb142480	442.99	125.144	374.498	-1.95693	8.45425e-06	6.51604e-05
Zm00001eb033950	3410.59	474.812	1445.63	-1.95634	0.000172465	0.000945954
Zm00001eb163520	9181.58	1814.59	4731.7	-1.95615	1.5816e-10	3.11639e-09
Zm00001eb122180	1064.5	301.818	626.582	-1.95546	2.17822e-09	3.53321e-08
Zm00001eb433650	4838.73	1385.17	3171.96	-1.95442	6.44833e-19	4.01463e-17
Zm00001eb378870	1678.29	463.769	881.752	-1.95374	1.79704e-06	1.6321e-05
Zm00001eb154860	8506.08	2134.81	5163.79	-1.95364	1.30056e-22	1.20822e-20
Zm00001eb237440	360.343	107.967	234.486	-1.95213	2.93267e-07	3.18117e-06
Zm00001eb329730	193.946	61.3452	130.023	-1.95128	4.67823e-05	0.000300736
Zm00001eb415250	419.849	105.514	246.23	-1.95095	9.47773e-08	1.14176e-06
Zm00001eb288380	565.309	121.463	284.379	-1.95095	5.89398e-06	4.7055e-05
Zm00001eb070340	233.617	61.3452	142.055	-1.9501	9.86369e-06	7.47597e-05
Zm00001eb333330	2314.13	775.403	1732.02	-1.95003	1.81915e-11	4.25834e-10
Zm00001eb360800	8434.45	2496.75	6077.22	-1.95002	4.22815e-16	1.93366e-14
Zm00001eb109450	46.2826	11.0421	24.0222	-1.94902	0.048699	0.112574
Zm00001eb346220	58.4042	11.0421	32.0247	-1.94842	0.0245546	0.0648724
Zm00001eb104880	1364.23	403.651	804.468	-1.94806	9.12539e-09	1.3289e-07
Zm00001eb211490	91.4632	39.2609	83.1108	-1.94805	0.00286434	0.0107435
Zm00001eb155350	1183.51	219.616	641.354	-1.9478	3.74147e-08	4.87592e-07
Zm00001eb239210	1186.82	266.238	881.188	-1.94766	4.15918e-07	4.34617e-06
Zm00001eb113130	136.644	35.5802	92.0311	-1.94636	0.000255448	0.00133658
Zm00001eb396880	859.534	251.515	580.768	-1.94619	9.22223e-12	2.2643e-10
Zm00001eb251200	53.9963	22.0843	38.502	-1.94593	0.0241077	0.0639427
Zm00001eb266200	1162.57	311.633	829.144	-1.94511	3.57402e-11	7.99368e-10
Zm00001eb404720	6928.06	1641.6	3987.7	-1.94396	8.89104e-18	4.76466e-16
Zm00001eb195350	418.747	96.9254	253.461	-1.94361	6.74706e-08	8.39065e-07
Zm00001eb076670	3259.62	980.296	1992.97	-1.94254	2.93405e-11	6.64759e-10
Zm00001eb378590	58.4042	22.0843	58.213	-1.94139	0.0104156	0.0319094
Zm00001eb337910	48.4865	31.8995	52.8141	-1.94116	0.0319827	0.0803405
Zm00001eb018840	588.45	139.867	412.927	-1.94082	9.93066e-08	1.18859e-06
Zm00001eb042590	2229.28	548.426	1373.1	-1.94054	2.02853e-17	1.04549e-15
Zm00001eb391900	511.312	160.724	724.518	-1.9397	0.00412779	0.0146552
Zm00001eb394270	2398.98	495.669	1287.93	-1.9396	1.29822e-10	2.60656e-09
Zm00001eb220360	6393.61	1645.28	3948.34	-1.93853	2.83977e-22	2.51966e-20
Zm00001eb318750	1157.06	185.262	518.757	-1.93809	9.59308e-05	0.000564854
Zm00001eb191640	287.613	53.9837	147.02	-1.93792	0.000145461	0.000815502
Zm00001eb146610	2419.92	716.512	1498.04	-1.93741	2.16134e-12	5.87627e-11
Zm00001eb319400	159.785	42.9416	91.2398	-1.93735	0.000466184	0.00224384
Zm00001eb352800	2689.9	949.623	1953.24	-1.93673	3.21926e-10	6.05348e-09
Zm00001eb418760	2541.13	680.931	1653.21	-1.93669	1.58744e-18	9.29718e-17
Zm00001eb206190	45.1806	15.9497	29.6495	-1.93613	0.03361	0.0835878
Zm00001eb070550	8601.95	2236.64	6312.61	-1.93541	1.13297e-11	2.72881e-10
Zm00001eb274610	1235.3	312.86	705.542	-1.93533	3.04565e-11	6.87418e-10
Zm00001eb166190	2403.39	548.426	1424.54	-1.93529	4.72462e-15	1.90496e-13
Zm00001eb340730	1155.96	310.407	605.179	-1.93499	1.87994e-06	1.69819e-05
Zm00001eb324400	1234.2	280.961	702.633	-1.93476	1.49542e-11	3.54535e-10
Zm00001eb187530	334.998	117.783	215.1	-1.93462	6.18342e-05	0.000384002
Zm00001eb425750	2833.16	830.614	1933.31	-1.93421	1.29108e-16	6.17113e-15
Zm00001eb066310	70.5258	14.7228	40.1313	-1.9339	0.0123649	0.0369128
Zm00001eb405850	2228.18	425.735	1199.53	-1.93361	2.63193e-09	4.20698e-08
Zm00001eb277790	5250.87	1414.62	3219.55	-1.9325	2.60489e-19	1.71546e-17
Zm00001eb092450	4564.34	1114.03	2407.37	-1.9317	5.85631e-10	1.04928e-08
Zm00001eb228700	10909.5	2981.38	6432.39	-1.93137	2.30944e-15	9.69411e-14
Zm00001eb028400	395.606	139.867	303.772	-1.9295	1.00076e-06	9.62906e-06
Zm00001eb193330	249.044	63.799	156.426	-1.92812	4.46289e-06	3.67587e-05
Zm00001eb188320	160.887	44.1685	83.0709	-1.92771	0.00309418	0.0114763
Zm00001eb013650	2654.64	571.737	1537.78	-1.92714	5.51317e-13	1.63546e-11
Zm00001eb224700	60.6081	14.7228	36.0008	-1.92709	0.0156465	0.0447788
Zm00001eb088530	1171.39	342.306	678.505	-1.92695	2.87053e-08	3.80448e-07
Zm00001eb108890	4547.82	1369.22	3354.22	-1.92586	6.55685e-14	2.22835e-12
Zm00001eb043000	22115.4	5430.27	13875	-1.92536	1.01866e-21	8.38552e-20
Zm00001eb114050	85.9534	19.6305	36.6311	-1.92462	0.049645	0.114289
Zm00001eb416900	219.291	49.0761	242.886	-1.92454	0.00649088	0.0215213
Zm00001eb318910	368.057	71.1604	186.026	-1.92348	6.45394e-05	0.000399296
Zm00001eb084910	2822.14	760.68	1744.19	-1.92302	6.8575e-18	3.74258e-16
Zm00001eb398540	190.64	42.9416	116.752	-1.92253	8.11122e-05	0.000487479
Zm00001eb068640	3778.64	1039.19	2206.13	-1.92244	5.0635e-13	1.50924e-11
Zm00001eb178990	1011.61	134.959	588.18	-1.92197	0.000137164	0.000773965
Zm00001eb199760	1473.33	388.928	844.921	-1.91946	3.97634e-11	8.78739e-10
Zm00001eb319630	7439.37	1680.86	4442.07	-1.91941	1.95923e-16	9.17248e-15
Zm00001eb380990	6680.12	1596.2	3436.61	-1.91897	3.32964e-09	5.23192e-08
Zm00001eb431850	606.081	303.045	504.693	-1.91883	0.000333479	0.00168359
Zm00001eb203140	242.433	68.7066	144.448	-1.91867	2.8246e-05	0.000191882
Zm00001eb260040	727.298	215.935	434.623	-1.91848	5.57194e-08	7.02657e-07
Zm00001eb360360	487.069	105.514	252.52	-1.91846	5.74713e-06	4.60937e-05
Zm00001eb165310	8319.85	2510.24	5154.42	-1.9177	3.03933e-13	9.33372e-12
Zm00001eb069310	1278.28	498.123	1001.01	-1.91747	8.45108e-08	1.02816e-06
Zm00001eb283380	483.763	184.035	276.445	-1.91587	0.00345944	0.0126043
Zm00001eb405150	253.452	82.2025	231.669	-1.9155	0.000136913	0.000772695
Zm00001eb306030	45308.4	15240.6	44958.1	-1.91527	4.04374e-06	3.36335e-05
Zm00001eb016420	11346.9	2592.45	5855.18	-1.91359	4.23124e-10	7.81751e-09
Zm00001eb006530	3820.52	1484.55	2091.21	-1.91293	0.00404532	0.0144004
Zm00001eb126270	5124.14	982.75	2908.75	-1.91283	4.65712e-10	8.54045e-09
Zm00001eb143920	60.6081	19.6305	38.8546	-1.91267	0.015424	0.0442875
Zm00001eb366810	128.93	14.7228	70.9468	-1.91236	0.0136157	0.0399309
Zm00001eb434130	72.7298	13.4959	60.1967	-1.91121	0.0180947	0.0505979
Zm00001eb324170	85.9534	28.2188	96.9811	-1.91065	0.00960922	0.0298125
Zm00001eb170400	315.162	87.1101	200.627	-1.90998	5.75067e-07	5.82039e-06
Zm00001eb407800	6161.09	1689.45	3744.82	-1.90922	5.85405e-18	3.22462e-16
Zm00001eb320950	206.068	95.6985	183.148	-1.90861	0.000428514	0.00209244
Zm00001eb305060	2233.69	607.317	1531.32	-1.90844	7.0714e-15	2.78302e-13
Zm00001eb409580	50.6905	18.4035	34.6894	-1.9084	0.0241225	0.0639668
Zm00001eb058080	757.051	197.531	442.758	-1.90735	9.42589e-10	1.62973e-08
Zm00001eb427610	4396.85	1010.97	2540.67	-1.90658	2.69566e-15	1.12199e-13
Zm00001eb429900	4422.19	1191.32	2703.39	-1.90637	1.00733e-18	6.1298e-17
Zm00001eb144990	777.988	190.17	425.65	-1.90415	4.05641e-08	5.24255e-07
Zm00001eb155950	1243.02	299.364	920.23	-1.90405	1.27357e-07	1.4865e-06
Zm00001eb328940	189.538	69.9335	121.291	-1.90331	0.00109292	0.00471247
Zm00001eb157870	3271.74	810.983	1742.63	-1.9031	9.42184e-10	1.62973e-08
Zm00001eb279290	1412.72	323.902	1015.83	-1.90287	1.0421e-07	1.24076e-06
Zm00001eb315050	95.8711	24.5381	58.7364	-1.90227	0.00285174	0.0107017
Zm00001eb261200	48.4865	12.269	28.7019	-1.90053	0.0312519	0.0788413
Zm00001eb147410	1344.4	280.961	744.718	-1.89949	2.03477e-09	3.32051e-08
Zm00001eb433460	2631.5	626.948	1587.34	-1.89929	1.46953e-15	6.31153e-14
Zm00001eb168160	1922.93	412.24	1019.28	-1.89889	2.44253e-09	3.9318e-08
Zm00001eb152990	4530.18	1323.83	2566.5	-1.89849	4.52932e-09	6.97075e-08
Zm00001eb236850	1398.4	358.256	852.823	-1.89757	2.85342e-14	1.01392e-12
Zm00001eb321110	42.9767	11.0421	25.9108	-1.89729	0.0396615	0.0954342
Zm00001eb070370	51.7924	13.4959	39.0872	-1.89724	0.0181905	0.050813
Zm00001eb027810	232.515	68.7066	152.995	-1.89707	9.76415e-06	7.40432e-05
Zm00001eb369160	40.7728	17.1766	41.9903	-1.89574	0.0258721	0.0676537
Zm00001eb063340	2581.91	317.768	1302.57	-1.89515	0.000143848	0.000807526
Zm00001eb028420	4346.16	1564.3	3888.92	-1.89501	6.77421e-08	8.42088e-07
Zm00001eb212630	2155.45	590.14	1399.08	-1.89422	3.21683e-17	1.6268e-15
Zm00001eb106760	228.107	84.6563	159.779	-1.89406	0.000112405	0.000651704
Zm00001eb286530	476.049	190.17	409.734	-1.89377	4.58573e-06	3.76658e-05
Zm00001eb391450	2137.81	1024.46	3350.01	-1.8937	0.00167428	0.00680154
Zm00001eb418460	493.681	60.1183	309.618	-1.89212	0.00174659	0.00705277
Zm00001eb310560	1312.44	402.424	934.618	-1.89123	2.80066e-12	7.49753e-11
Zm00001eb033250	1097.56	280.961	651.107	-1.89085	5.17155e-12	1.33269e-10
Zm00001eb266840	13652.3	3043.95	8532.02	-1.89063	2.10675e-13	6.60671e-12
Zm00001eb293930	1034.75	258.877	630.136	-1.89031	2.58785e-12	6.9719e-11
Zm00001eb192050	570.819	213.481	460.621	-1.88998	4.8938e-07	5.03569e-06
Zm00001eb103990	818.761	222.07	602.705	-1.88869	1.49858e-08	2.09581e-07
Zm00001eb397580	7798.62	3268.47	7701.87	-1.88832	1.11544e-06	1.06051e-05
Zm00001eb369930	647.956	202.439	353.917	-1.88715	8.17755e-05	0.000490868
Zm00001eb038220	873.859	179.128	416.593	-1.8871	2.58e-05	0.000177069
Zm00001eb305450	908.02	284.642	529.159	-1.88545	1.21064e-06	1.14222e-05
Zm00001eb046570	687.627	257.65	327.763	-1.88542	0.0434379	0.102802
Zm00001eb248620	245.738	77.2949	150.489	-1.88466	6.43009e-05	0.000398069
Zm00001eb313700	1687.11	711.604	1962.14	-1.88264	9.9799e-05	0.000585768
Zm00001eb252380	145.46	41.7147	97.2097	-1.88113	0.000246946	0.0012974
Zm00001eb216890	80.4435	19.6305	56.1387	-1.88044	0.00559	0.0189651
Zm00001eb081030	19786.9	5144.41	11646.5	-1.88035	1.5629e-18	9.17161e-17
Zm00001eb167670	1496.47	396.29	1327.28	-1.88024	2.12509e-05	0.000148391
Zm00001eb153730	1111.88	330.037	704.031	-1.87951	9.42698e-12	2.30883e-10
Zm00001eb354200	2981.92	824.479	1828.51	-1.87925	1.32103e-16	6.29402e-15
Zm00001eb065960	963.119	312.86	650.463	-1.87901	3.16843e-10	5.96168e-09
Zm00001eb165940	296.429	90.7908	229.401	-1.87828	6.96415e-06	5.47289e-05
Zm00001eb431190	2338.37	613.452	1252.44	-1.87777	1.51805e-08	2.11905e-07
Zm00001eb119690	19686.6	4919.88	11830.4	-1.87729	2.73895e-20	1.98943e-18
Zm00001eb430130	193.946	35.5802	86.2741	-1.8768	0.0078098	0.0250914
Zm00001eb158210	3106.44	990.111	2909.56	-1.87456	4.41514e-06	3.6416e-05
Zm00001eb309660	7771.07	2269.77	5390.42	-1.87424	7.88503e-18	4.2719e-16
Zm00001eb397280	4857.47	1213.41	4558.08	-1.87258	9.15978e-05	0.000542249
Zm00001eb430780	6241.54	1851.4	4012.18	-1.87239	5.06691e-18	2.82783e-16
Zm00001eb195910	1850.2	439.231	1143.52	-1.87188	5.36523e-13	1.59317e-11
Zm00001eb220820	371.363	52.7568	184.853	-1.87159	0.00112502	0.00482977
Zm00001eb193700	191.742	63.799	147.63	-1.87155	6.83583e-05	0.000419073
Zm00001eb221130	1122.9	301.818	720.236	-1.87099	2.63462e-13	8.15001e-12
Zm00001eb072880	2754.92	857.605	1615.86	-1.87015	1.80328e-08	2.48098e-07
Zm00001eb067590	3893.25	1450.2	3102.04	-1.86952	6.9076e-10	1.2214e-08
Zm00001eb008730	294.225	51.5299	179.309	-1.86938	0.000258061	0.00134855
Zm00001eb153090	52.8944	31.8995	55.8392	-1.86909	0.0243315	0.0644094
Zm00001eb004470	1954.89	496.896	1914.37	-1.86873	0.000250067	0.0013121
Zm00001eb082720	1001.69	494.442	1064.73	-1.86737	3.70818e-05	0.00024453
Zm00001eb165580	7652.05	2585.09	4662.3	-1.86714	6.6784e-08	8.31224e-07
Zm00001eb120100	5217.81	1489.46	3389.83	-1.86666	3.8578e-20	2.7615e-18
Zm00001eb153360	223.699	28.2188	83.5464	-1.86564	0.0475929	0.110456
Zm00001eb248930	4937.91	934.9	2130.7	-1.8656	0.000122182	0.000700634
Zm00001eb195370	489.273	152.136	319.95	-1.86309	3.90237e-08	5.05892e-07
Zm00001eb005030	3865.7	1287.02	2710.35	-1.8623	1.86278e-13	5.87897e-12
Zm00001eb026670	47.3846	15.9497	41.1036	-1.86143	0.0210209	0.0572832
Zm00001eb002270	677.709	90.7908	453.405	-1.86124	0.0012548	0.00529865
Zm00001eb246040	558.697	165.632	321.489	-1.86107	2.00652e-06	1.80028e-05
Zm00001eb230460	88.1573	26.9919	47.5203	-1.85822	0.0178249	0.0499709
Zm00001eb075020	1867.83	525.115	1362.74	-1.85725	8.59333e-11	1.78586e-09
Zm00001eb341150	2694.31	896.866	1972.34	-1.85672	1.24335e-12	3.49921e-11
Zm00001eb258940	667.792	184.035	396.122	-1.85634	7.53045e-09	1.1136e-07
Zm00001eb266820	1542.75	379.113	990.157	-1.85631	4.02443e-12	1.0545e-10
Zm00001eb273840	2694.31	585.233	1451.14	-1.85487	1.10208e-09	1.88678e-08
Zm00001eb324700	3573.68	927.539	2022.86	-1.85482	1.51037e-12	4.19884e-11
Zm00001eb060140	366.955	90.7908	235.577	-1.85465	7.33919e-07	7.26928e-06
Zm00001eb077440	59.5062	34.3533	79.5966	-1.85369	0.0178271	0.0499712
Zm00001eb384240	69.4239	12.269	49.4155	-1.85355	0.0216036	0.0585052
Zm00001eb202420	1704.74	511.619	1282.72	-1.85346	2.11766e-10	4.09373e-09
Zm00001eb424060	4472.88	1618.29	3010.33	-1.8534	6.3238e-09	9.4841e-08
Zm00001eb202220	850.718	262.557	532.169	-1.85334	2.44028e-09	3.93032e-08
Zm00001eb091360	81.5455	22.0843	37.9795	-1.85097	0.0454738	0.106581
Zm00001eb290970	109.095	40.4878	69.0115	-1.8508	0.00649062	0.0215213
Zm00001eb216610	5059.13	1306.65	3181	-1.85013	2.43642e-18	1.39929e-16
Zm00001eb328600	471.642	88.337	356.201	-1.84971	0.000473553	0.00227488
Zm00001eb247160	1358.72	517.753	1054.75	-1.84937	1.40196e-08	1.97562e-07
Zm00001eb301200	269.982	63.799	151.245	-1.84915	4.49487e-05	0.000290398
Zm00001eb386450	588.45	154.59	304.415	-1.84913	2.61096e-05	0.000178945
Zm00001eb249150	560.901	121.463	340.365	-1.84826	4.69873e-07	4.85011e-06
Zm00001eb382320	117.91	36.8071	73.5354	-1.84822	0.00183632	0.00734503
Zm00001eb365880	322.876	105.514	192.407	-1.84757	8.00438e-05	0.00048184
Zm00001eb362670	1741.11	359.483	928.965	-1.84673	3.77606e-08	4.91667e-07
Zm00001eb406460	2008.88	571.737	1120.48	-1.84609	1.62683e-08	2.26025e-07
Zm00001eb090700	385.688	45.3954	212.562	-1.84595	0.00318281	0.0117565
Zm00001eb278870	166.397	31.8995	89.3886	-1.84582	0.00182538	0.00730818
Zm00001eb153030	1499.78	460.089	992.786	-1.84535	1.70043e-13	5.40109e-12
Zm00001eb236820	1021.52	220.843	618.975	-1.84525	1.71991e-08	2.38064e-07
Zm00001eb390670	589.552	191.397	436.619	-1.84417	2.11686e-08	2.87503e-07
Zm00001eb211180	366.955	98.1523	215.067	-1.84383	1.8919e-06	1.7083e-05
Zm00001eb148790	2965.39	1015.88	2245.06	-1.84288	1.22723e-11	2.93772e-10
Zm00001eb286870	3390.75	889.505	1890.18	-1.84181	4.09936e-11	9.03902e-10
Zm00001eb272480	37.4669	19.6305	37.2442	-1.83932	0.0386871	0.0935759
Zm00001eb382690	10746.4	2842.74	6350.24	-1.83859	2.65189e-17	1.35732e-15
Zm00001eb205490	4147.8	1116.48	2518.79	-1.83855	1.90371e-17	9.863e-16
Zm00001eb150570	2634.8	866.194	2211.55	-1.83811	3.81819e-08	4.96281e-07
Zm00001eb149960	5047.01	743.503	2563.4	-1.83779	2.65603e-05	0.000181446
Zm00001eb089570	482.661	101.833	282.334	-1.83739	2.62383e-06	2.28429e-05
Zm00001eb376160	3259.62	1056.36	2125.69	-1.83651	9.65601e-13	2.75415e-11
Zm00001eb102520	2612.76	695.654	1543.62	-1.83622	3.27817e-14	1.15241e-12
Zm00001eb160020	5156.1	1512.77	3466.25	-1.83536	1.127e-18	6.76089e-17
Zm00001eb200740	1606.67	424.509	999.327	-1.83483	2.88874e-14	1.02524e-12
Zm00001eb011920	6355.04	2025.62	4837.85	-1.83462	4.23245e-12	1.10803e-10
Zm00001eb162670	256.758	73.6142	174.593	-1.83348	6.933e-06	5.45163e-05
Zm00001eb307250	79.3416	23.3112	46.3812	-1.83105	0.0116835	0.0351477
Zm00001eb313300	150.969	29.4457	83.3722	-1.83078	0.00229858	0.00889739
Zm00001eb351220	278.797	93.2447	200.189	-1.83062	5.67708e-06	4.56307e-05
Zm00001eb248160	1479.94	464.996	1013.43	-1.82955	4.15225e-13	1.25435e-11
Zm00001eb200860	58.4042	23.3112	61.1108	-1.82912	0.0161119	0.0459155
Zm00001eb158740	2671.17	701.789	1723.22	-1.82652	2.94902e-15	1.22059e-13
Zm00001eb112850	3379.73	442.912	1764.34	-1.82506	0.000174249	0.000954682
Zm00001eb365390	2403.39	688.293	1552.7	-1.82484	8.44917e-17	4.09136e-15
Zm00001eb020360	524.536	134.959	302.83	-1.82389	1.98264e-07	2.22139e-06
Zm00001eb257410	1854.61	507.938	1315.69	-1.82276	8.71337e-11	1.80954e-09
Zm00001eb342420	206.068	55.2106	104.628	-1.82252	0.00231824	0.00896177
Zm00001eb241580	681.015	191.397	406.952	-1.82153	8.58934e-09	1.25974e-07
Zm00001eb009660	433.073	123.917	263.642	-1.82035	2.90335e-07	3.15283e-06
Zm00001eb242690	4401.25	1033.05	2057.87	-1.81893	2.01708e-05	0.00014165
Zm00001eb016350	1871.14	399.97	749.565	-1.8182	0.00397694	0.0141996
Zm00001eb429350	834.189	211.027	463.113	-1.81803	6.04726e-08	7.59167e-07
Zm00001eb346750	504.701	149.682	339.074	-1.81751	1.24142e-08	1.75942e-07
Zm00001eb192580	76.0357	14.7228	43.8709	-1.81736	0.0178718	0.0500833
Zm00001eb386750	1594.55	530.022	935.829	-1.81626	1.33471e-06	1.24934e-05
Zm00001eb113170	554.289	214.708	308.806	-1.81589	0.00456117	0.0159512
Zm00001eb315750	8962.29	2494.29	5991.76	-1.81582	5.87524e-18	3.23029e-16
Zm00001eb407100	647.956	181.582	421.589	-1.81541	8.25716e-10	1.44027e-08
Zm00001eb239380	1768.66	283.415	730.959	-1.81446	0.00183772	0.00734865
Zm00001eb222620	207.17	51.5299	127.001	-1.81225	9.80459e-05	0.000576392
Zm00001eb162830	3983.61	1315.24	2532.49	-1.81141	4.18346e-11	9.21076e-10
Zm00001eb177260	275.492	82.2025	210.392	-1.81131	2.30827e-05	0.000159976
Zm00001eb100970	390.096	139.867	252.905	-1.81038	1.99289e-05	0.000140051
Zm00001eb425270	2305.31	516.526	1343.65	-1.80968	2.80753e-10	5.35056e-09
Zm00001eb126900	18563.7	4392.31	10789.2	-1.80958	5.36184e-14	1.83697e-12
Zm00001eb153010	3020.49	1168.01	2599.98	-1.80908	3.77994e-08	4.91787e-07
Zm00001eb112680	312.958	94.4716	240.996	-1.80832	1.28821e-05	9.49419e-05
Zm00001eb232990	156.479	50.303	88.3266	-1.80728	0.00321515	0.0118461
Zm00001eb054480	3026	802.395	1989.55	-1.8069	2.49837e-14	8.95274e-13
Zm00001eb071760	862.84	444.139	742.425	-1.8069	0.000121102	0.000695787
Zm00001eb238570	102.483	40.4878	86.9076	-1.8059	0.0025114	0.00959583
Zm00001eb266980	9471.4	2313.94	4923.61	-1.80424	9.9011e-09	1.43131e-07
Zm00001eb375120	3303.7	759.453	2209.66	-1.80401	9.38873e-09	1.3639e-07
Zm00001eb178780	516.822	169.313	321.818	-1.80387	1.10873e-06	1.05455e-05
Zm00001eb398890	679.913	274.826	543.684	-1.80337	8.71337e-07	8.4969e-06
Zm00001eb286670	263.37	72.3873	182.668	-1.8031	1.48265e-05	0.000107587
Zm00001eb399450	445.194	105.514	355.443	-1.80267	0.000188515	0.00102413
Zm00001eb176180	60.6081	9.81523	39.2261	-1.80242	0.0381221	0.0924658
Zm00001eb362000	397.81	139.867	279.626	-1.80071	1.09428e-06	1.04239e-05
Zm00001eb372070	460.622	120.237	294.742	-1.80063	1.31621e-07	1.53144e-06
Zm00001eb049770	3255.21	491.988	1577.39	-1.79995	8.90218e-05	0.000528478
Zm00001eb073510	4240.37	1188.87	2539.36	-1.79909	5.4233e-15	2.16021e-13
Zm00001eb080640	757.051	219.616	456.554	-1.79818	5.1333e-09	7.80931e-08
Zm00001eb105420	4364.89	1247.76	2828.85	-1.79707	1.27311e-18	7.59124e-17
Zm00001eb411190	1363.13	287.095	930.157	-1.79678	3.69201e-06	3.10214e-05
Zm00001eb255570	805.537	202.439	527.262	-1.79629	8.90211e-09	1.3015e-07
Zm00001eb155590	6531.35	1808.46	4219.04	-1.79627	8.36058e-19	5.14037e-17
Zm00001eb144690	435.277	141.094	310.629	-1.79477	1.66744e-07	1.88966e-06
Zm00001eb041740	482.661	114.102	336.757	-1.79414	9.29617e-06	7.09848e-05
Zm00001eb168430	9242.19	2666.06	5193.97	-1.79378	5.7317e-10	1.02945e-08
Zm00001eb372380	53.9963	14.7228	35.8939	-1.79326	0.0241521	0.0640146
Zm00001eb313410	44.0787	30.6726	53.4335	-1.79277	0.0383167	0.0928573
Zm00001eb078340	134.44	142.321	222.715	-1.79184	0.0213481	0.0579563
Zm00001eb043390	2099.25	826.933	1668.19	-1.79158	9.41585e-09	1.3665e-07
Zm00001eb318540	6338.51	1619.51	3694.48	-1.79096	2.08252e-14	7.56318e-13
Zm00001eb337540	56.2003	14.7228	31.0149	-1.79094	0.0386667	0.0935495
Zm00001eb336880	2129	712.831	1272.81	-1.7895	1.94365e-07	2.17852e-06
Zm00001eb293690	240.229	61.3452	116.835	-1.78765	0.00310885	0.0115192
Zm00001eb077330	77.1376	24.5381	58.71	-1.78616	0.00677561	0.0223031
Zm00001eb433910	68.3219	28.2188	84.5333	-1.78576	0.0205618	0.0562546
Zm00001eb327240	644.65	175.447	355.93	-1.78463	1.67511e-06	1.5331e-05
Zm00001eb400130	946.589	277.28	725.125	-1.78408	1.44869e-07	1.6679e-06
Zm00001eb298010	308.551	120.237	206.955	-1.7839	0.000153769	0.000856699
Zm00001eb199930	78.2396	47.8492	98.8049	-1.78335	0.0133343	0.0392375
Zm00001eb423450	196.15	90.7908	148.747	-1.78276	0.00163156	0.00664805
Zm00001eb103330	1289.3	161.951	773.425	-1.78275	0.00129421	0.00544028
Zm00001eb239990	7669.69	1937.28	6532.97	-1.78221	2.76366e-05	0.000188235
Zm00001eb291130	2340.58	327.583	1018.72	-1.78219	0.0012764	0.00537683
Zm00001eb076770	1496.47	539.837	1169.63	-1.78183	2.28302e-09	3.68906e-08
Zm00001eb004490	8439.96	1131.2	3563.09	-1.78174	0.00146503	0.00606201
Zm00001eb418530	186.232	41.7147	88.7182	-1.78172	0.00632413	0.021039
Zm00001eb179030	214.883	90.7908	158.278	-1.78106	0.000463959	0.00223459
Zm00001eb099120	13592.8	5031.53	12329.5	-1.78084	3.27159e-07	3.50265e-06
Zm00001eb396800	625.917	150.909	383.677	-1.78042	1.03181e-07	1.2295e-06
Zm00001eb076740	1309.14	320.222	741.543	-1.78021	2.76242e-09	4.40604e-08
Zm00001eb063450	897.001	282.188	576.81	-1.78018	3.25e-10	6.10741e-09
Zm00001eb223330	413.237	191.397	329.784	-1.77959	0.000113305	0.000656205
Zm00001eb106010	156.479	47.8492	107.243	-1.77941	0.000298305	0.00152655
Zm00001eb070270	7948.48	1671.04	4676.47	-1.7788	5.2959e-09	8.04429e-08
Zm00001eb287290	553.187	143.548	367.7	-1.77832	1.40358e-07	1.6229e-06
Zm00001eb379490	1178	298.138	712.609	-1.77815	1.42313e-10	2.83621e-09
Zm00001eb288750	69.4239	19.6305	44.6327	-1.77744	0.0130978	0.0386759
Zm00001eb019900	2170.87	565.602	1251.31	-1.77682	1.8808e-11	4.37844e-10
Zm00001eb042850	344.915	85.8832	175.857	-1.77632	0.000345858	0.00173956
Zm00001eb153620	1854.61	516.526	1344.4	-1.7762	2.13824e-09	3.47595e-08
Zm00001eb062510	5055.82	1934.83	4537.81	-1.77611	2.27534e-07	2.51509e-06
Zm00001eb308730	326.182	88.337	192.92	-1.77594	8.46283e-06	6.52096e-05
Zm00001eb303110	12315.6	3351.9	8518.1	-1.77577	8.09348e-13	2.32639e-11
Zm00001eb106490	2974.21	640.444	1533.75	-1.77326	2.90184e-07	3.15235e-06
Zm00001eb035710	645.752	180.355	365.139	-1.7731	7.01969e-07	6.98551e-06
Zm00001eb059780	466.132	117.783	297.348	-1.77281	4.97133e-07	5.11192e-06
Zm00001eb188440	4338.44	1388.85	2588.52	-1.77115	1.58329e-09	2.62714e-08
Zm00001eb398870	1416.03	359.483	1330.51	-1.77082	0.000471326	0.00226602
Zm00001eb371760	8074.11	2323.75	5044.29	-1.77073	8.71504e-19	5.34721e-17
Zm00001eb147780	2649.13	873.555	1501.96	-1.77038	2.48239e-06	2.17457e-05
Zm00001eb342140	423.155	78.5218	231.04	-1.77023	0.000183492	0.000999962
Zm00001eb195360	936.671	236.792	628.604	-1.77017	2.55929e-08	3.42413e-07
Zm00001eb143400	790.11	224.523	607.47	-1.76972	1.06665e-06	1.01836e-05
Zm00001eb206040	9220.15	1527.49	4916.65	-1.7693	1.05468e-05	7.93691e-05
Zm00001eb378080	6727.5	1652.64	5430.8	-1.76895	1.20792e-05	8.96369e-05
Zm00001eb317310	5830.5	1614.6	3865.79	-1.76882	9.37299e-16	4.13346e-14
Zm00001eb254600	102.483	33.1264	55.6224	-1.76816	0.0173143	0.0487792
Zm00001eb158640	2104.76	365.617	808.066	-1.76782	0.00950781	0.029594
Zm00001eb219710	838.596	230.658	909.586	-1.76779	0.00218159	0.00851796
Zm00001eb296110	234.719	68.7066	142.692	-1.76654	6.64689e-05	0.000409353
Zm00001eb392640	10185.5	2818.2	5649.38	-1.76624	3.07248e-10	5.79955e-09
Zm00001eb362640	938.875	120.237	629.5	-1.76595	0.00299873	0.0111685
Zm00001eb101900	232.515	88.337	134.069	-1.76535	0.00519202	0.0178168
Zm00001eb421850	346.017	337.398	654.318	-1.76528	0.0087326	0.0275192
Zm00001eb041840	2793.48	646.578	1529.7	-1.76447	4.74971e-09	7.26303e-08
Zm00001eb146230	428.665	117.783	240.733	-1.76352	1.01323e-05	7.65605e-05
Zm00001eb008080	9258.72	1922.56	5300.5	-1.76295	1.45906e-08	2.04635e-07
Zm00001eb411520	106.891	13.4959	67.6163	-1.76273	0.0295717	0.0753985
Zm00001eb096170	2650.23	768.041	1583.22	-1.7625	1.47593e-12	4.11083e-11
Zm00001eb073810	17813.3	5544.38	10012.9	-1.76203	4.55482e-08	5.83076e-07
Zm00001eb252580	210.476	35.5802	106.139	-1.75926	0.0048734	0.0168699
Zm00001eb031310	2181.89	668.662	1420.9	-1.75571	5.05026e-15	2.02249e-13
Zm00001eb130210	772.478	255.196	456.431	-1.75568	3.20008e-06	2.72513e-05
Zm00001eb035030	158.683	65.0259	166.197	-1.75521	0.00252789	0.00965139
Zm00001eb280280	212.68	41.7147	122.089	-1.75477	0.00115031	0.00492479
Zm00001eb231860	746.031	301.818	493.719	-1.75423	4.5262e-05	0.000292231
Zm00001eb244230	3525.19	792.58	1970.98	-1.75386	3.75644e-09	5.85289e-08
Zm00001eb336490	312.958	212.254	419.434	-1.75339	0.00258851	0.00984764
Zm00001eb312600	656.772	184.035	704.184	-1.75338	0.00236098	0.00909499
Zm00001eb426920	3014.98	804.849	2068.31	-1.75269	1.00099e-10	2.05716e-09
Zm00001eb308830	661.18	107.967	365.432	-1.75116	0.000313655	0.00159218
Zm00001eb393010	837.494	312.86	634.331	-1.75104	2.94919e-08	3.90175e-07
Zm00001eb040140	873.859	212.254	455.265	-1.75084	5.78558e-06	4.63394e-05
Zm00001eb266420	156.479	39.2609	200.676	-1.74939	0.0266219	0.0692115
Zm00001eb290760	2402.29	661.301	1559.24	-1.74794	9.14387e-14	3.03788e-12
Zm00001eb235970	171.907	80.9756	161.413	-1.74784	0.00102903	0.00447146
Zm00001eb074080	2227.07	758.226	1542.82	-1.74764	7.64729e-13	2.20669e-11
Zm00001eb080540	633.631	123.917	325.093	-1.74705	0.000101122	0.000592476
Zm00001eb251920	4545.61	1426.89	2815.04	-1.74636	3.68798e-13	1.11866e-11
Zm00001eb431300	228.107	60.1183	165.045	-1.74603	0.00020142	0.00108509
Zm00001eb039000	5465.75	1377.81	3236.62	-1.74443	6.7324e-13	1.96566e-11
Zm00001eb207880	166.397	14.7228	90.807	-1.74356	0.0383211	0.0928573
Zm00001eb238560	580.736	201.212	349.76	-1.74328	1.76294e-05	0.000125408
Zm00001eb207410	4553.32	1127.52	2565.74	-1.74286	8.77585e-11	1.81996e-09
Zm00001eb187750	374.669	137.413	270.766	-1.7427	2.83257e-06	2.43904e-05
Zm00001eb159980	82.6475	14.7228	48.0529	-1.74102	0.024192	0.0640918
Zm00001eb294370	1019.32	139.867	875.042	-1.73845	0.00921846	0.0288083
Zm00001eb403000	1800.61	554.56	1221.51	-1.73821	9.84952e-14	3.25045e-12
Zm00001eb329220	489.273	153.363	341.802	-1.73761	8.8402e-08	1.07237e-06
Zm00001eb398800	517.924	146.001	318.705	-1.73745	1.10268e-07	1.30921e-06
Zm00001eb390680	1702.54	563.149	1093.27	-1.73738	4.94388e-11	1.07492e-09
Zm00001eb432360	2089.33	669.889	1447.12	-1.7373	8.58214e-14	2.86087e-12
Zm00001eb409540	107.993	39.2609	68.3484	-1.73697	0.00637953	0.0212071
Zm00001eb172420	4261.3	2436.63	5718.2	-1.73655	0.000588582	0.0027512
Zm00001eb204160	193.946	69.9335	98.0248	-1.73629	0.0259516	0.0677897
Zm00001eb176940	1558.18	209.8	644.837	-1.73627	0.0061413	0.0205068
Zm00001eb003780	1949.38	500.577	1112.88	-1.73623	5.2495e-10	9.50329e-09
Zm00001eb206470	477.151	80.9756	422.36	-1.73553	0.00788115	0.0252741
Zm00001eb240940	8168.88	1544.67	4011.96	-1.7349	1.09223e-05	8.19036e-05
Zm00001eb013520	18334.5	6415.48	13493.3	-1.7344	6.73865e-14	2.2849e-12
Zm00001eb064860	4186.37	1123.84	2456.2	-1.73285	6.71069e-13	1.96126e-11
Zm00001eb355890	332.794	19.6305	194.392	-1.73276	0.0461459	0.107892
Zm00001eb398340	1682.7	543.518	922.485	-1.73261	1.43294e-05	0.000104414
Zm00001eb076540	5647.58	1786.37	5298.93	-1.73219	3.71615e-05	0.000244947
Zm00001eb397510	3316.92	1099.31	2385.57	-1.73213	1.6082e-13	5.11912e-12
Zm00001eb372570	12828	4037.74	8721.22	-1.73137	1.37329e-18	8.09606e-17
Zm00001eb072390	63.914	23.3112	40.3723	-1.73097	0.027311	0.0706803
Zm00001eb396740	1248.53	360.71	689.105	-1.73059	5.10203e-07	5.22817e-06
Zm00001eb006920	2065.08	741.05	1444.38	-1.73051	3.9476e-11	8.73038e-10
Zm00001eb198000	81.5455	18.4035	45.8345	-1.73041	0.0190104	0.0526517
Zm00001eb257490	1074.42	310.407	429.089	-1.7304	0.029691	0.0756314
Zm00001eb107180	921.244	271.146	628.729	-1.73039	4.70688e-10	8.6104e-09
Zm00001eb198830	4233.75	770.495	1990.04	-1.72981	8.70495e-05	0.000518744
Zm00001eb031510	1710.25	561.922	1141.31	-1.72938	9.11577e-13	2.60662e-11
Zm00001eb359290	1121.8	193.851	701.236	-1.72848	0.000173374	0.000950412
Zm00001eb140890	25886.3	7836.23	15934.7	-1.72744	2.4413e-16	1.13398e-14
Zm00001eb065950	4847.55	1532.4	3474.36	-1.72695	1.15207e-13	3.76838e-12
Zm00001eb158590	304.143	68.7066	158.722	-1.72655	0.000514602	0.00244355
Zm00001eb395390	2980.82	590.14	1457.84	-1.7261	2.09496e-05	0.000146528
Zm00001eb323460	2218.26	203.666	1212.46	-1.72601	0.00663141	0.0218941
Zm00001eb384110	1025.93	852.698	1092.5	-1.72599	0.0162996	0.0463882
Zm00001eb000420	3789.66	1042.87	2199.69	-1.72426	6.79974e-12	1.71937e-10
Zm00001eb162060	1155.96	372.979	918.626	-1.72403	2.01262e-07	2.25072e-06
Zm00001eb428650	283.205	30.6726	119.975	-1.72399	0.0340347	0.0844596
Zm00001eb331250	384.586	104.287	175.484	-1.72381	0.00680956	0.0224
Zm00001eb254540	88.1573	36.8071	61.626	-1.72261	0.0112653	0.034111
Zm00001eb100340	2394.57	715.285	1346.7	-1.72233	4.13214e-08	5.33345e-07
Zm00001eb205270	14322.3	3842.66	9767.96	-1.7222	1.97201e-11	4.57639e-10
Zm00001eb403790	1899.79	581.552	1195.62	-1.72195	4.17352e-13	1.25949e-11
Zm00001eb040930	262.268	92.0177	168.853	-1.72173	8.58134e-05	0.000511995
Zm00001eb349760	1831.47	223.296	966.514	-1.7215	0.00177305	0.00713141
Zm00001eb420200	967.526	294.457	597.982	-1.72103	7.88218e-10	1.38136e-08
Zm00001eb243100	55.0983	14.7228	36.8804	-1.72039	0.0296229	0.0754901
Zm00001eb152520	481.559	111.648	273.28	-1.71986	1.2798e-05	9.4416e-05
Zm00001eb428020	1128.41	197.531	452.986	-1.71962	0.00909878	0.0284944
Zm00001eb397020	4849.75	1223.22	3098.81	-1.71928	4.78534e-11	1.04198e-09
Zm00001eb040800	53.9963	12.269	35.4286	-1.71906	0.0383303	0.092865
Zm00001eb339960	44.0787	14.7228	40.2855	-1.71896	0.039882	0.095848
Zm00001eb254320	777.988	277.28	490.999	-1.71893	1.24244e-06	1.16888e-05
Zm00001eb121690	157.581	39.2609	102.934	-1.71808	0.00108173	0.00466758
Zm00001eb292740	882.675	251.515	360.709	-1.71756	0.0230349	0.0616267
Zm00001eb037700	124.522	50.303	100.344	-1.71661	0.00171014	0.00693108
Zm00001eb313550	683.219	163.178	431.762	-1.71635	1.00176e-06	9.63551e-06
Zm00001eb427750	627.019	212.254	401.754	-1.7148	1.63707e-07	1.8588e-06
Zm00001eb250730	4953.34	1331.19	3741.29	-1.71299	3.33249e-07	3.55886e-06
Zm00001eb324300	7877.96	2360.56	4744.11	-1.71242	8.62467e-14	2.87182e-12
Zm00001eb295490	14000.5	3826.71	8876.39	-1.71237	9.46926e-16	4.16971e-14
Zm00001eb260390	2149.94	631.855	1431.7	-1.71196	1.43702e-13	4.6239e-12
Zm00001eb187830	87.0553	20.8574	54.9685	-1.71177	0.0113557	0.0343466
Zm00001eb147650	171.907	30.6726	126.013	-1.71157	0.00926823	0.0289437
Zm00001eb015890	1465.62	433.097	718.721	-1.71142	0.000364359	0.00181811
Zm00001eb334100	61.7101	15.9497	51.9572	-1.71102	0.0287688	0.0737385
Zm00001eb145810	16682.7	4782.47	10242.8	-1.71006	4.22307e-17	2.09984e-15
Zm00001eb280500	209.374	53.9837	91.4297	-1.70973	0.0260543	0.0680153
Zm00001eb308630	230.311	56.4376	132.473	-1.70901	0.000351192	0.00176161
Zm00001eb219220	57.3022	12.269	35.2531	-1.70848	0.0404668	0.0969233
Zm00001eb139480	1009.4	251.515	546.238	-1.7083	1.15652e-06	1.09535e-05
Zm00001eb363120	1931.75	790.126	1181.57	-1.70822	0.00021685	0.00115624
Zm00001eb406250	360.343	111.648	193.355	-1.7077	0.000619808	0.00287674
Zm00001eb258600	14660.6	3829.17	9167.97	-1.70742	1.61959e-13	5.14984e-12
Zm00001eb035380	61.7101	15.9497	39.1122	-1.70718	0.0263239	0.0686172
Zm00001eb176770	2708.63	771.722	1711.21	-1.70633	2.37605e-14	8.55581e-13
Zm00001eb135420	157.581	60.1183	114.823	-1.70501	0.000631111	0.00292234
Zm00001eb255340	1139.43	425.735	881.21	-1.70382	1.05731e-08	1.52177e-07
Zm00001eb144930	5125.25	662.528	3503.76	-1.7038	0.00277578	0.0104604
Zm00001eb321280	5552.81	1599.88	3403.41	-1.70378	2.26603e-15	9.53891e-14
Zm00001eb321140	396.708	92.0177	225.583	-1.7027	4.584e-05	0.000295641
Zm00001eb026550	99.177	36.8071	52.958	-1.70229	0.042792	0.101573
Zm00001eb012720	454.01	181.582	285.367	-1.70213	0.000379844	0.00188586
Zm00001eb370290	4577.57	1049	3471.14	-1.70174	3.06782e-05	0.000206297
Zm00001eb107900	749.337	225.75	412.39	-1.70148	1.31808e-05	9.6902e-05
Zm00001eb227100	4643.69	1423.21	3157.85	-1.70144	1.06928e-15	4.70148e-14
Zm00001eb101860	1814.94	440.458	1064.49	-1.70127	6.33242e-09	9.49222e-08
Zm00001eb041360	2464	467.45	1367.27	-1.70113	9.65826e-06	7.33715e-05
Zm00001eb180580	228.107	62.5721	132.429	-1.69919	0.000277037	0.00143231
Zm00001eb007140	984.056	331.264	572.165	-1.69894	5.87397e-06	4.69458e-05
Zm00001eb351260	1421.54	344.76	1263.64	-1.69877	0.000676278	0.00310096
Zm00001eb165450	1845.79	667.435	1152.37	-1.69797	2.6633e-07	2.91243e-06
Zm00001eb199050	603.878	290.776	414.35	-1.69793	0.00192061	0.00763169
Zm00001eb288130	976.342	277.28	675.211	-1.69735	1.12894e-08	1.61702e-07
Zm00001eb292780	431.971	218.389	332.65	-1.69677	0.000862416	0.00383001
Zm00001eb240840	203.864	49.0761	108.795	-1.69675	0.001827	0.00731366
Zm00001eb319620	582.94	185.262	382.136	-1.69665	2.24229e-08	3.03564e-07
Zm00001eb403320	837.494	252.742	450.305	-1.6965	3.24351e-05	0.000216929
[truncated: 6,755 more rows]
