# Supplementary material for: The molecular mechanism by which heat stress during the grain filling period inhibits maize grain filling and reduces yield
Source: Front Plant Sci. 2025 Jan 17;15:1533527. doi: 10.3389/fpls.2024.1533527 (PMC11782181; doi:10.3389/fpls.2024.1533527)
Supplement: Supplementary Figure 1 — Cluster analysis of seed setting rates of different maize inbred Lines. [file DataSheet1.zip › Table S4.xlsx]

## Sheet: Sheet1
Table S4: Differentially expressed genes in Qi319 kernels before and after heat stress.
ID	Qi319-kernel-ck	Qi319-kernel-heat	MeanExpression	log2FoldChange	Pvalue	FDR
Zm00001eb000010	773.123	2102.83	1413.57	1.18229	3.58915e-10	2.63761e-09
Zm00001eb000320	2218.91	4933.61	3516.91	1.02264	8.52951e-13	8.13511e-12
Zm00001eb000380	3280.31	183.59	1203.19	-3.53061	3.39682e-07	1.76775e-06
Zm00001eb000400	18.5637	2.91412	14.8294	-2.33022	0.0347772	0.0701967
Zm00001eb000450	389.837	109.571	281.192	-1.57977	9.67364e-07	4.70943e-06
Zm00001eb000490	1240.49	610.801	1025.83	-1.22415	1.83408e-09	1.24442e-08
Zm00001eb000570	147.418	43.7119	94.1318	-1.40004	0.00153351	0.00435296
Zm00001eb000620	1796.31	4575.18	2978.87	1.24966	2.42105e-15	2.86156e-14
Zm00001eb000660	445.529	37.3008	225.175	-3.27171	6.55889e-23	1.31766e-21
Zm00001eb000720	74.2548	192.915	131.449	1.50685	4.59344e-05	0.000172949
Zm00001eb000750	31.6675	80.4298	60.9608	1.9142	0.000897328	0.00266996
Zm00001eb000780	4085.1	10078.8	6882.33	1.17054	1.35278e-17	1.92115e-16
Zm00001eb000840	1304.92	375.339	845.322	-1.34591	1.10229e-07	6.08432e-07
Zm00001eb000850	4199.76	577.58	2024.2	-3.28074	3.43415e-05	0.000132058
Zm00001eb000880	899.793	421.382	769.419	-1.2392	1.77084e-07	9.54487e-07
Zm00001eb000890	248.972	646.936	463.587	1.3294	1.79411e-09	1.21908e-08
Zm00001eb000900	210.752	90.3379	195.548	-1.5748	4.79592e-05	0.000180108
Zm00001eb000970	3433.19	1497.86	2380.86	-1.2264	1.03398e-16	1.36833e-15
Zm00001eb001010	2183.96	755.341	1415.84	-1.43098	1.23502e-18	1.87783e-17
Zm00001eb001080	3243.19	728.531	1807.24	-2.29234	2.60262e-25	6.19718e-24
Zm00001eb001110	1926.26	4611.89	3060.63	1.02374	5.40603e-09	3.48244e-08
Zm00001eb001170	287.191	67.6077	144.3	-1.82325	1.56895e-05	6.35544e-05
Zm00001eb001180	144.142	609.052	364.107	1.90674	3.04571e-14	3.28392e-13
Zm00001eb001190	286.099	131.718	220.198	-1.1895	4.26574e-05	0.000161574
Zm00001eb001270	843.01	2617.47	1654.43	1.4519	2.03944e-17	2.85111e-16
Zm00001eb001280	58.967	17.4847	36.3622	-1.50573	0.0227722	0.0486046
Zm00001eb001350	454.264	946.508	676.753	1.0429	5.91451e-08	3.37534e-07
Zm00001eb001440	74.2548	185.338	130.955	1.29149	0.000361456	0.00115782
Zm00001eb001490	347.25	1220.44	818.743	1.3937	4.65278e-08	2.69124e-07
Zm00001eb001500	317.767	700.556	513.621	1.35559	2.80755e-09	1.87197e-08
Zm00001eb001510	446.621	1497.86	871.667	1.47921	8.64128e-11	6.78497e-10
Zm00001eb001530	138.682	36.1351	129.125	-1.25843	0.030267	0.0622885
Zm00001eb001630	25.1156	117.731	66.5863	1.40434	0.0159361	0.0354329
Zm00001eb001650	1041.75	336.29	683.028	-1.87172	1.60644e-16	2.09297e-15
Zm00001eb001760	441.161	62.3623	267.342	-2.84288	4.16661e-23	8.48729e-22
Zm00001eb001830	250.064	426.045	344.82	1.22665	7.0198e-05	0.000255973
Zm00001eb001890	619.154	3196.21	1805.4	1.94665	6.20387e-19	9.67121e-18
Zm00001eb001930	4488.04	1114.36	2914.15	-2.00228	9.18319e-44	5.19271e-42
Zm00001eb001950	147.418	38.4664	102.338	-2.10396	6.41534e-07	3.20236e-06
Zm00001eb002010	77.5307	230.216	175.424	1.02468	0.012089	0.0277112
Zm00001eb002020	285.007	863.164	591.122	1.29664	6.521e-08	3.70471e-07
Zm00001eb002030	366.906	1056.08	716.619	1.6095	2.90914e-17	4.01837e-16
Zm00001eb002180	4411.61	962.827	2684.86	-2.18795	7.78355e-58	7.32551e-56
Zm00001eb002250	442.253	90.9207	183.888	-2.35494	7.19036e-05	0.000261608
Zm00001eb002270	194.373	15.7363	92.085	-3.26732	2.891e-11	2.37262e-10
Zm00001eb002440	466.276	1725.74	1260.89	1.62062	2.90484e-10	2.15469e-09
Zm00001eb002620	17009.8	7764.39	11784.6	-1.18683	8.79145e-17	1.16955e-15
Zm00001eb002640	3835.04	1580.04	2830.47	-1.4481	8.55108e-21	1.51218e-19
Zm00001eb002660	735.996	294.327	480.337	-1.04833	2.03385e-05	8.10736e-05
Zm00001eb002690	872.493	157.946	574.437	-2.68151	1.93028e-30	6.07621e-29
Zm00001eb002740	1319.11	2584.83	2053.94	1.2726	1.73062e-11	1.449e-10
Zm00001eb002830	971.864	88.0066	536.784	-2.04386	0.0212357	0.0457506
Zm00001eb002950	113.566	4.07977	54.8419	-4.76036	2.02703e-11	1.68853e-10
Zm00001eb002980	105.922	27.3928	60.3408	-1.71633	0.00128516	0.00369869
Zm00001eb003000	1993.96	892.888	1350.88	-1.01647	1.40476e-08	8.61345e-08
Zm00001eb003020	3719.29	1361.48	2418.78	-1.36937	1.06187e-19	1.75696e-18
Zm00001eb003070	1191.35	3056.33	2031.21	1.23345	5.97054e-15	6.86971e-14
Zm00001eb003080	22.9316	82.7611	53.7635	1.55483	0.005954	0.0147726
Zm00001eb003120	0	19.816	11.3283	5.20553	0.00448714	0.0114821
Zm00001eb003170	3755.33	780.403	2113.14	-2.04844	1.13565e-31	3.79883e-30
Zm00001eb003180	7374.15	4155.54	6417.56	-1.10262	1.13291e-09	7.88519e-09
Zm00001eb003190	1782.11	543.776	1027.51	-1.29075	3.55317e-07	1.84359e-06
Zm00001eb003200	190.005	573.5	337.794	1.5576	4.44076e-08	2.57397e-07
Zm00001eb003210	353.802	1460.56	836.321	2.05357	4.9032e-23	9.95121e-22
Zm00001eb003370	0	3.49695	3.90214	5.15499	0.0488893	0.0938118
Zm00001eb003400	24.0236	267.517	141.27	2.33571	6.53316e-06	2.81481e-05
Zm00001eb003440	408.401	3146.67	1593.44	2.78443	1.35768e-46	8.66544e-45
Zm00001eb003450	96.0944	8.15955	45.1089	-3.63168	2.16637e-07	1.15534e-06
Zm00001eb003460	253.34	12.8221	150.365	-4.19433	2.6156e-22	5.06413e-21
Zm00001eb003470	39.3113	6.41107	18.3742	-2.44887	0.0120622	0.027659
Zm00001eb003480	4890.99	9089.16	7000.33	1.01079	4.47108e-14	4.73979e-13
Zm00001eb003510	1645.62	4047.14	2600.87	1.10452	1.32907e-09	9.1655e-09
Zm00001eb003540	2479.89	6535.22	4356.29	1.02364	1.56501e-07	8.50311e-07
Zm00001eb003580	801.515	2464.18	1598.77	1.40364	1.50541e-15	1.81171e-14
Zm00001eb003620	0	20.3989	15.7287	4.63091	0.0017065	0.00479451
Zm00001eb003750	141.958	484.328	321.96	1.32245	1.79391e-05	7.20576e-05
Zm00001eb003840	3550.03	16320.3	9391.15	2.03422	8.32082e-45	4.92579e-43
Zm00001eb003880	918.357	345.615	661.71	-1.54099	1.3161e-14	1.46571e-13
Zm00001eb003890	2728.86	864.329	1525.28	-1.45095	1.00588e-09	7.03989e-09
Zm00001eb003960	34.9434	0	11.2836	-7.19352	0.000287675	0.000939318
Zm00001eb004210	887.781	2183.26	1514.35	1.33753	4.37447e-18	6.37547e-17
Zm00001eb004250	162.705	43.7119	118.138	-2.48636	5.82468e-08	3.32887e-07
Zm00001eb004300	3.27595	57.1168	28.4523	4.20597	1.33455e-05	5.46415e-05
Zm00001eb004510	38.2194	117.148	67.9047	1.74275	0.00112556	0.00327948
Zm00001eb004540	294.835	725.034	528.287	1.23207	6.76853e-09	4.30913e-08
Zm00001eb004630	770.939	343.284	520.886	-1.247	5.83083e-08	3.3317e-07
Zm00001eb004750	8.73585	36.1351	23.6949	2.53415	0.00424604	0.0109296
Zm00001eb004760	632.257	76.9329	383.586	-3.13681	4.60263e-34	1.74097e-32
Zm00001eb004780	1200.09	5525.76	3091.4	1.75	1.66032e-15	1.99209e-14
Zm00001eb004910	133.222	456.935	278.884	1.44771	1.0342e-06	5.00758e-06
Zm00001eb004920	655.189	1642.98	1067.78	1.1267	1.21767e-08	7.5189e-08
Zm00001eb004940	2004.88	5114.29	3336.86	1.1095	1.89126e-10	1.42726e-09
Zm00001eb005000	1109.45	2397.74	1673.38	1.11624	3.05293e-12	2.76007e-11
Zm00001eb005010	109.198	330.462	253.241	1.31906	0.000105337	0.000372938
Zm00001eb005020	3781.53	312.977	1732.49	-3.02783	2.14143e-30	6.72563e-29
Zm00001eb005070	9498.06	19455.3	14120	1.01284	6.09661e-17	8.21282e-16
Zm00001eb005110	0	52.4542	38.5479	8.46595	1.64765e-07	8.92416e-07
Zm00001eb005130	3550.03	1330.01	2484.01	-1.27779	2.90591e-16	3.706e-15
Zm00001eb005200	0	24.4786	375.221	11.7559	0.0026429	0.00712541
Zm00001eb005210	1094.17	468.008	722.508	-1.31138	2.38414e-09	1.59965e-08
Zm00001eb005260	0	10.4908	4.43945	5.3597	0.0288661	0.0597419
Zm00001eb005340	1454.52	6057.88	3445.58	1.97062	4.09586e-33	1.4807e-31
Zm00001eb005360	62.243	213.314	134.914	1.55447	2.82645e-05	0.000110092
Zm00001eb005430	1063.59	458.1	803.259	-1.23891	4.73485e-11	3.79718e-10
Zm00001eb005450	4.36793	31.4725	27.5871	2.45362	0.00710372	0.017281
Zm00001eb005500	3.27595	26.8099	14.2142	3.12669	0.00756388	0.0182755
Zm00001eb005560	70.9788	15.1534	43.1781	-1.73115	0.00687034	0.0167602
Zm00001eb005580	0	9.3252	5.3592	5.62314	0.0147927	0.033124
Zm00001eb005640	8.73585	39.0493	21.0927	2.3443	0.0110963	0.0256796
Zm00001eb005680	723.984	94.4176	363.045	-2.61693	6.6139e-20	1.10954e-18
Zm00001eb005690	644.269	1294.45	1068.87	1.16593	4.57181e-09	2.96569e-08
Zm00001eb005700	1414.12	780.403	1128.02	-1.0229	7.35627e-09	4.65768e-08
Zm00001eb005800	16.3797	90.9207	57.3236	2.51066	1.06742e-05	4.43451e-05
Zm00001eb005820	23047.4	7382.64	14102.2	-1.64396	7.71551e-27	2.01328e-25
Zm00001eb005850	533.979	112.485	265.221	-1.87497	1.38991e-07	7.59934e-07
Zm00001eb005860	17.4717	52.4542	37.0639	1.74258	0.00912694	0.021612
Zm00001eb005990	423.689	108.405	366.935	-2.91296	1.22284e-12	1.14622e-11
Zm00001eb006000	1128.02	319.971	790.843	-1.63624	1.82428e-12	1.6827e-11
Zm00001eb006010	193.281	658.592	400.513	1.59247	9.7012e-11	7.57648e-10
Zm00001eb006090	7.64387	73.4359	32.4286	3.35679	8.25869e-05	0.000297321
Zm00001eb006160	853.93	11.6565	407.942	-6.03274	2.51822e-65	2.96254e-63
Zm00001eb006170	41.4953	0	18.6383	-6.42891	7.23615e-05	0.000263205
Zm00001eb006180	67.7029	1.74847	31.3441	-4.91727	2.86523e-07	1.50578e-06
Zm00001eb006310	3391.7	14247.7	9243.04	1.92086	7.29168e-33	2.61221e-31
Zm00001eb006410	372.366	29.1412	148.721	-3.96688	7.55027e-10	5.35579e-09
Zm00001eb006420	243.512	1.16565	118.494	-8.25256	7.27985e-14	7.56429e-13
Zm00001eb006430	208.569	1.16565	112.624	-8.17979	1.59174e-13	1.60352e-12
Zm00001eb006440	267.536	2.3313	126.702	-7.36504	8.97062e-19	1.37984e-17
Zm00001eb006530	6489.65	354.94	2537.99	-3.2158	8.59439e-06	3.63188e-05
Zm00001eb006560	2161.03	5820.67	3640.68	1.30642	1.87167e-14	2.05314e-13
Zm00001eb006620	725.076	4940.61	2956.78	2.24748	2.98154e-18	4.40786e-17
Zm00001eb006680	5192.37	223.805	1840.25	-3.93182	5.27321e-08	3.02866e-07
Zm00001eb006760	61.151	8.15955	31.7577	-2.06421	0.00801267	0.0192343
Zm00001eb006770	10497.2	1423.26	6062.18	-2.94685	6.75376e-117	2.88479e-114
Zm00001eb006890	4668.22	1628.41	2897.61	-1.50718	6.23709e-19	9.71754e-18
Zm00001eb006930	299.203	938.931	622.885	1.31771	3.30721e-08	1.94537e-07
Zm00001eb007000	8.73585	27.9756	17.656	2.79038	0.0290868	0.0601405
Zm00001eb007060	4532.82	1320.68	2887.37	-1.6378	3.25968e-28	9.14158e-27
Zm00001eb007180	1445.78	609.635	967.369	-1.37122	1.91354e-11	1.59782e-10
Zm00001eb007310	90.6345	468.008	244.636	2.38786	6.90587e-13	6.64131e-12
Zm00001eb007650	4611.44	824.697	2688.35	-2.50477	3.11106e-72	4.34048e-70
Zm00001eb007750	887.781	3338.42	2001.52	1.74147	9.03792e-26	2.21865e-24
Zm00001eb007830	471.736	1304.95	880.787	1.07524	4.12826e-06	1.83593e-05
Zm00001eb007870	328.686	12.8221	148.674	-4.83382	2.51766e-23	5.19319e-22
Zm00001eb007880	32.7595	0	16.47	-7.73564	1.20501e-05	4.96527e-05
Zm00001eb008080	473.92	188.835	293.784	-1.06593	0.000395263	0.00125552
Zm00001eb008140	3149.28	412.057	1519.26	-2.75098	1.28147e-34	4.97606e-33
Zm00001eb008150	13.1038	107.24	76.9664	3.03783	7.71772e-08	4.33755e-07
Zm00001eb008160	378.918	78.0985	225.002	-2.2328	2.09419e-14	2.2873e-13
Zm00001eb008240	55.6911	211.565	149.884	1.42981	0.000648254	0.00198217
Zm00001eb008360	390.929	1007.12	660.342	1.33837	3.9664e-11	3.20591e-10
Zm00001eb008380	18.5637	163.191	80.5261	2.81735	4.91179e-08	2.83045e-07
Zm00001eb008470	1128.02	466.843	834.112	-1.3193	5.61444e-13	5.42189e-12
Zm00001eb008580	312.307	937.183	641.568	1.38576	1.51112e-10	1.15292e-09
Zm00001eb008690	10471	1837.65	6295.16	-2.643	4.46741e-81	8.32437e-79
Zm00001eb008710	151.785	42.5462	71.935	-1.28742	0.0397417	0.078589
Zm00001eb008720	2288.79	10302	5984.81	2.23034	6.59966e-49	4.60384e-47
Zm00001eb008740	2.18396	35.5523	18.899	2.99601	0.00426692	0.0109783
Zm00001eb008750	301.387	806.63	504.126	1.41641	3.43994e-09	2.26641e-08
Zm00001eb008790	162.705	1997.92	968.889	3.41165	1.26228e-54	1.06847e-52
Zm00001eb008810	161.613	10.4908	80.2869	-4.84438	0.0125239	0.0285832
Zm00001eb008830	430.241	78.6814	197.569	-1.76513	0.000117542	0.000412467
Zm00001eb008880	1518.95	507.058	1057.79	-1.52059	1.98137e-17	2.77832e-16
Zm00001eb008890	893.241	2323.14	1517.11	1.24833	3.19226e-13	3.13402e-12
Zm00001eb009010	20.7477	205.154	100.49	3.63225	1.04352e-11	8.94205e-11
Zm00001eb009070	531.795	1739.15	1088.98	1.55197	8.81305e-18	1.26518e-16
Zm00001eb009090	2220	195.246	1139.02	-2.95087	1.468e-28	4.18456e-27
Zm00001eb009170	874.677	2485.17	1625.78	1.45105	7.99181e-21	1.41508e-19
Zm00001eb009250	138.682	57.1168	106.649	-1.65853	0.0001018	0.000361475
Zm00001eb009260	20.7477	58.2825	39.1312	1.31569	0.039557	0.078352
Zm00001eb009270	42.5873	79.2642	64.2558	1.08666	0.0319268	0.0651872
Zm00001eb009320	230.408	57.6997	147.79	-1.7848	7.279e-07	3.60947e-06
Zm00001eb009410	13.1038	101.994	62.0452	2.62674	4.54311e-06	2.00564e-05
Zm00001eb009430	1034.11	3487.62	2033.23	1.42856	1.08857e-11	9.30225e-11
Zm00001eb009490	429.149	1057.83	736.093	1.52941	1.43663e-12	1.33713e-11
Zm00001eb009550	297.019	868.409	742.502	1.01191	0.00453281	0.0115851
Zm00001eb009570	119.026	880.649	539.446	2.65641	2.03463e-24	4.52277e-23
Zm00001eb009580	406.217	3006.21	1683.5	2.91686	2.48445e-76	4.05754e-74
Zm00001eb009730	202.017	81.5955	121.711	-1.2686	0.00224359	0.00614309
Zm00001eb009780	230.408	85.6753	151.735	-1.02802	0.00575604	0.0143341
Zm00001eb009890	2425.29	12245.7	7371.94	1.37184	0.0294716	0.06085
Zm00001eb009900	2485.35	1355.65	2122.54	-1.12466	2.42147e-09	1.6239e-08
Zm00001eb009940	3069.56	908.624	2239.96	-1.35906	1.13046e-07	6.22988e-07
Zm00001eb009950	148.51	54.2027	134.502	-1.41953	0.00185576	0.00516213
Zm00001eb009990	776.399	335.124	552.411	-1.10199	8.05772e-08	4.52223e-07
Zm00001eb010040	2669.9	7097.64	4684.14	1.30162	2.07099e-20	3.57358e-19
Zm00001eb010080	14.1958	61.1966	45.6661	2.44554	0.000189817	0.000641283
Zm00001eb010110	51.3231	118.896	96.5201	1.39491	0.00148494	0.0042246
Zm00001eb010140	6500.57	10558.5	9135.89	1.02323	1.04114e-08	6.47977e-08
Zm00001eb010180	0	13.9878	8.0388	6.2081	0.00256095	0.00692465
Zm00001eb010210	52.4151	2.3313	41.6805	-5.09423	2.1674e-08	1.30138e-07
Zm00001eb010320	4826.56	1114.36	2800.02	-2.00459	2.28348e-39	1.06552e-37
Zm00001eb010340	43.6793	68.7733	59.4259	1.75507	0.0176635	0.0388873
Zm00001eb010420	109.198	855.004	595.12	2.47313	1.67509e-11	1.40463e-10
Zm00001eb010440	312.307	100.829	212.851	-1.30106	7.11121e-05	0.000259
Zm00001eb010500	816.802	191.167	475.941	-2.10288	2.75168e-20	4.72173e-19
Zm00001eb010530	14.1958	8727.8	3702.28	6.65775	4.73487e-07	2.41121e-06
Zm00001eb010540	10.9198	120.062	81.7612	3.18585	1.89881e-08	1.1483e-07
Zm00001eb010640	49.1392	8.15955	23.1164	-2.07786	0.0176243	0.0388226
Zm00001eb010680	335.238	889.391	619.52	1.13598	5.30671e-07	2.68224e-06
Zm00001eb010700	1827.98	743.685	1349.31	-1.30957	2.14927e-15	2.55338e-14
Zm00001eb010740	434.609	1753.72	1161.07	1.30538	2.39305e-05	9.42422e-05
Zm00001eb010750	4.36793	72.2703	35.2858	3.61686	7.84203e-06	3.33578e-05
Zm00001eb010790	4365.74	11668.7	7782.91	1.18579	4.03543e-14	4.30334e-13
Zm00001eb010830	102.646	10.4908	52.8897	-2.71735	1.05316e-05	4.3766e-05
Zm00001eb011020	14100.8	4579.84	8817.89	-1.61289	3.05657e-30	9.54584e-29
Zm00001eb011040	1643.43	750.096	1160.07	-1.00455	4.43745e-09	2.8846e-08
Zm00001eb011060	268.627	736.108	477.424	1.33125	3.07688e-09	2.0398e-08
Zm00001eb011140	639.901	136.964	394.729	-1.99596	6.11513e-15	7.03024e-14
Zm00001eb011160	85.1746	825.28	424.21	2.79154	2.08466e-21	3.84064e-20
Zm00001eb011210	17.4717	76.9329	43.3452	2.72109	0.000266467	0.000876401
Zm00001eb011280	184.545	9.3252	73.6471	-3.07289	5.49348e-06	2.39399e-05
Zm00001eb011290	57.875	11.6565	29.2809	-1.73034	0.0264655	0.0554234
Zm00001eb011420	4601.61	12571.5	8147.4	1.41828	4.90027e-25	1.1385e-23
Zm00001eb011490	3706.19	16390.2	9643.5	2.03984	8.96346e-54	7.25544e-52
Zm00001eb011530	7.64387	37.8836	23.2534	2.64471	0.0029956	0.00797792
Zm00001eb011560	0	27.3928	11.6928	6.75662	0.000350587	0.00112646
Zm00001eb011710	54.5991	9.90802	32.546	-2.4015	0.000790602	0.00237712
Zm00001eb011730	815.71	306.566	570.109	-1.12077	2.22506e-06	1.02841e-05
Zm00001eb011810	551.451	2240.38	1359.25	2.07382	8.4195e-36	3.45797e-34
Zm00001eb011820	800.423	4043.06	2557.77	1.98653	3.97811e-19	6.30413e-18
Zm00001eb011830	177.993	451.107	293.898	1.35292	5.60453e-07	2.82506e-06
Zm00001eb011880	1725.33	21543	11537.9	3.57996	3.82265e-182	4.42217e-179
Zm00001eb011930	15.2877	1521.17	805.542	5.73164	7.50699e-17	1.003e-15
Zm00001eb011980	5350.71	17197.4	10929.7	1.48298	1.11182e-23	2.34741e-22
Zm00001eb011990	2357.59	4817.05	3362.53	1.01251	6.10665e-11	4.85107e-10
Zm00001eb012010	1845.45	13395.6	7101.99	2.72997	1.42619e-77	2.41443e-75
Zm00001eb012080	504.496	127.056	310.015	-1.93121	2.68319e-14	2.90546e-13
Zm00001eb012140	2296.44	5476.81	3811.21	1.13091	9.60874e-16	1.17575e-14
Zm00001eb012160	175.809	2233.39	1140.33	3.50152	4.10758e-74	6.09855e-72
Zm00001eb012170	9.82784	132.301	72.165	2.92124	6.77834e-07	3.37265e-06
Zm00001eb012190	27.2995	362.517	184.679	3.09054	1.47755e-14	1.63698e-13
Zm00001eb012200	782.951	2148.29	1344.42	1.51233	1.92477e-14	2.10972e-13
Zm00001eb012250	46.9552	4.6626	21.0906	-2.64015	0.00503991	0.0127242
Zm00001eb012320	42.5873	112.485	93.1772	1.2773	0.00675356	0.0165203
Zm00001eb012330	2832.6	8643.88	5336.23	1.43705	1.23626e-19	2.0358e-18
Zm00001eb012350	45.8632	5.82825	28.8826	-1.72134	0.0495479	0.0948723
Zm00001eb012390	4004.3	1564.3	2707.23	-1.25231	3.98928e-18	5.8386e-17
Zm00001eb012470	1497.11	522.211	1179.03	-1.73869	2.79285e-15	3.28841e-14
Zm00001eb012520	671.569	1567.8	1095.8	1.03945	1.04147e-08	6.48035e-08
Zm00001eb012560	1878.21	676.077	1314.26	-1.60562	6.71369e-22	1.26372e-20
Zm00001eb012570	74.2548	2.3313	112.426	-6.55285	7.83453e-13	7.49286e-12
Zm00001eb012580	28316.2	1987.43	15159.2	-3.80188	2.86519e-221	6.11917e-218
Zm00001eb012590	1046.12	537.947	895.618	-1.15647	1.0925e-07	6.03504e-07
Zm00001eb012880	305.755	67.6077	206.432	-2.03661	1.11438e-09	7.76016e-09
Zm00001eb012890	4146.25	8815.81	6442.82	1.08551	6.40912e-19	9.96878e-18
Zm00001eb012930	67.7029	2.3313	65.4719	-4.50758	3.32986e-08	1.95744e-07
Zm00001eb013010	0	2.3313	5.42746	5.62805	0.0229976	0.0490285
Zm00001eb013070	255.524	1215.77	672.812	1.63899	3.01673e-08	1.78243e-07
Zm00001eb013100	131.038	47.7916	88.3787	-1.46712	0.000640424	0.00196039
Zm00001eb013120	5167.26	1404.03	3181.59	-1.93218	6.85036e-40	3.28486e-38
Zm00001eb013230	1190.26	2794.06	1997.1	1.16096	2.26169e-15	2.68005e-14
Zm00001eb013340	1413.02	300.155	759.52	-2.18852	2.99401e-21	5.45444e-20
Zm00001eb013360	21.8396	2.3313	8.27201	-3.53403	0.0351767	0.0708742
Zm00001eb013420	151.785	739.605	461.241	1.6155	1.39656e-06	6.63144e-06
Zm00001eb013430	1339.86	143.375	1050.64	-3.7117	1.97637e-34	7.59999e-33
Zm00001eb013490	4948.86	1432.58	3267	-1.71336	9.79852e-33	3.45675e-31
Zm00001eb013520	75004.9	4075.11	37437.7	-4.08123	8.29275e-215	1.53493e-211
Zm00001eb013620	263.168	700.556	513.395	1.10332	1.90218e-05	7.6131e-05
Zm00001eb013650	1079.97	453.438	757.556	-1.144	8.43955e-10	5.94873e-09
Zm00001eb013780	618.062	168.436	373.622	-1.60748	5.37019e-10	3.87469e-09
Zm00001eb013790	7.64387	32.6382	26.8494	2.32379	0.00588331	0.0146143
Zm00001eb013860	1233.94	223.805	598.887	-1.62508	1.70793e-05	6.87931e-05
Zm00001eb013870	3873.26	8554.12	6076.72	1.05028	1.21607e-15	1.47501e-14
Zm00001eb013900	2769.27	1132.43	2027.96	-1.41142	4.70584e-20	7.98124e-19
Zm00001eb013940	1826.89	880.649	1359.6	-1.10676	1.18461e-12	1.11226e-11
Zm00001eb013990	10900.2	173.099	6147.58	-6.33327	8.47781e-220	1.68127e-216
Zm00001eb014000	2843.52	66.442	1195.86	-5.98599	4.84881e-06	2.13179e-05
Zm00001eb014010	824.446	1.16565	310.542	-9.64508	1.79218e-18	2.69985e-17
Zm00001eb014080	65.5189	190.001	128.36	1.44392	9.16731e-05	0.00032778
Zm00001eb014150	0	37.3008	22.6793	5.19247	0.000102442	0.00036343
Zm00001eb014160	444.437	1629.58	1172.31	1.40263	8.57152e-07	4.21129e-06
Zm00001eb014250	2927.6	1157.49	1930.67	-1.28063	7.36353e-16	9.09436e-15
Zm00001eb014450	175.809	44.2947	111.973	-1.05014	0.0424192	0.0830204
Zm00001eb014460	180.177	4646.86	2311.8	4.33245	8.15295e-101	2.57226e-98
Zm00001eb014500	161.613	304.235	219.626	1.11197	0.000422247	0.00133659
Zm00001eb014600	187.821	39.6321	118.656	-2.1463	4.49224e-08	2.60164e-07
Zm00001eb014750	864.849	1876.7	1321.11	1.18181	2.34982e-12	2.14395e-11
Zm00001eb014830	2454.77	963.41	1642.43	-1.24706	3.98015e-15	4.63527e-14
Zm00001eb014860	535.071	106.074	297.091	-2.18027	1.80392e-15	2.15508e-14
Zm00001eb014960	624.614	3881.61	2040.06	2.55206	1.4363e-44	8.41296e-43
Zm00001eb014990	5.45991	48.3745	33.8082	3.55307	2.055e-05	8.18346e-05
Zm00001eb015010	3752.05	11500.9	7430.97	1.28577	1.02711e-12	9.68964e-12
Zm00001eb015050	174.717	1052.58	584.992	2.5614	1.29631e-32	4.55004e-31
Zm00001eb015090	2994.21	9195.23	5693.55	1.56334	7.19656e-26	1.78557e-24
Zm00001eb015100	390.929	943.011	668.329	1.34014	3.13793e-12	2.82679e-11
Zm00001eb015110	331.962	789.728	540.56	1.12735	1.07725e-07	5.95911e-07
Zm00001eb015140	185.637	493.653	317.456	1.40951	8.05146e-08	4.51963e-07
Zm00001eb015150	1995.05	610.801	1177.06	-1.63968	2.03216e-16	2.62058e-15
Zm00001eb015200	5114.84	1924.49	3615.79	-1.3653	4.97463e-23	1.00814e-21
Zm00001eb015280	50.2312	149.786	113.419	1.63947	7.12165e-05	0.000259312
Zm00001eb015320	2708.11	317.057	1280.98	-2.91384	1.5435e-35	6.27432e-34
Zm00001eb015440	16198.5	2676.33	8873.32	-2.48121	1.68369e-70	2.2474e-68
Zm00001eb015560	762.203	2763.76	1656.83	1.66502	4.15933e-21	7.49868e-20
Zm00001eb015610	5.45991	43.129	23.1104	2.9559	0.00116818	0.00339261
Zm00001eb015710	370.182	3238.76	1809.66	3.19613	8.03415e-91	1.93965e-88
Zm00001eb015770	277.363	2893.14	1477.68	3.32968	1.04697e-75	1.68024e-73
Zm00001eb015790	126.67	72.2703	103.138	-1.1224	0.00736836	0.017845
Zm00001eb015800	1955.74	427.211	1263.44	-1.50212	1.13267e-06	5.44924e-06
Zm00001eb015890	612.602	987.888	908.253	1.09304	7.66371e-06	3.26442e-05
Zm00001eb015920	5227.32	12895.6	8309.83	1.17186	3.56801e-13	3.49673e-12
Zm00001eb015990	1299.46	3176.98	2143.94	1.22568	5.25888e-16	6.58582e-15
Zm00001eb016110	2675.36	8215.5	5207	1.48075	6.05465e-25	1.39968e-23
Zm00001eb016120	3408.07	9671.4	6639.78	1.22165	3.74836e-12	3.35059e-11
Zm00001eb016190	565.647	1499.03	976.662	1.30326	1.346e-12	1.25572e-11
Zm00001eb016200	686.856	28.5584	249.177	-4.02882	1.39652e-16	1.83064e-15
Zm00001eb016240	5168.35	2252.62	3686.17	-1.22658	5.1488e-21	9.21077e-20
Zm00001eb016250	31.6675	229.05	118.497	2.83022	3.39088e-11	2.76326e-10
Zm00001eb016290	669.385	3269.65	1751.97	2.26662	1.03399e-28	2.96874e-27
Zm00001eb016320	2863.18	1279.88	1925.64	-1.03302	1.8241e-09	1.23855e-08
Zm00001eb016330	1494.92	3567.47	2301.65	1.2377	1.07183e-11	9.17049e-11
Zm00001eb016350	86.2666	401.566	254.4	1.48663	0.000130756	0.000454469
Zm00001eb016370	30.5755	64.1107	60.2366	1.1719	0.0397416	0.078589
Zm00001eb016600	1547.34	646.936	1161.97	-1.38869	3.26502e-15	3.8249e-14
Zm00001eb016620	1642.34	96.7489	1081.42	-4.00712	7.94335e-44	4.52853e-42
Zm00001eb016640	502.312	1219.27	824.044	1.31091	3.11006e-12	2.8044e-11
Zm00001eb016750	352.71	1394.7	836.949	1.60628	4.43288e-12	3.93084e-11
Zm00001eb016780	2285.52	5736.75	3893.29	1.16483	4.62371e-15	5.35333e-14
Zm00001eb016800	1296.18	3501.61	2261.81	1.39655	6.97659e-19	1.08211e-17
Zm00001eb016850	268.627	1948.97	1189.18	1.70681	0.0234985	0.0499742
Zm00001eb016950	405.125	50.7058	222.283	-2.68916	1.26302e-16	1.66192e-15
Zm00001eb016990	6725.52	26733.6	15752.7	1.83819	3.52338e-38	1.5829e-36
Zm00001eb017030	40.4033	6.9939	26.4205	-2.81325	0.000605144	0.0018617
Zm00001eb017060	501.22	1065.4	767.498	1.10329	1.6076e-09	1.09772e-08
Zm00001eb017090	13.1038	37.3008	24.4883	1.99749	0.0197052	0.042849
Zm00001eb017100	75.3467	220.891	147.649	1.2566	0.000535048	0.00166146
Zm00001eb017260	367.998	1019.94	665.097	1.41173	8.48739e-13	8.09773e-12
Zm00001eb017280	245.696	1282.8	720.198	2.07422	6.50385e-20	1.0924e-18
Zm00001eb017310	4693.34	13517.5	8662.96	1.3176	1.11423e-17	1.58807e-16
Zm00001eb017320	2301.9	743.685	1428.16	-1.53479	3.34567e-19	5.33233e-18
Zm00001eb017400	78.6227	29.1412	46.1794	-1.66097	0.0103938	0.0242458
Zm00001eb017430	3414.63	7397.8	4971.27	1.01457	4.69323e-10	3.4075e-09
Zm00001eb017450	18.5637	188.835	116.215	1.75994	0.0056566	0.014108
Zm00001eb017460	3410.26	8770.35	6055.55	1.25481	3.89424e-21	7.03903e-20
Zm00001eb017620	168.165	12.8221	89.8736	-2.39899	0.000129579	0.000450605
Zm00001eb017700	628.981	2309.15	1436.31	1.72597	7.67194e-25	1.75456e-23
Zm00001eb017730	52.4151	533.868	259.569	3.53978	2.97623e-22	5.71453e-21
Zm00001eb017760	275.179	2136.64	1091.96	2.88437	2.5226e-45	1.52587e-43
Zm00001eb017790	218.396	528.039	394.226	1.63656	2.78005e-09	1.85408e-08
Zm00001eb017870	13.1038	79.847	40.2567	2.95691	8.21719e-05	0.000296019
Zm00001eb017920	1374.8	483.745	834.409	-1.18108	7.66583e-07	3.78911e-06
Zm00001eb017930	67.7029	10.4908	32.9241	-3.4033	0.00109784	0.00320578
Zm00001eb017970	4149.53	1343.99	2619.19	-1.45734	3.29043e-20	5.62187e-19
Zm00001eb018000	4371.2	529.788	1914.23	-2.56158	1.96403e-18	2.95392e-17
Zm00001eb018140	46.9552	101.412	67.8616	1.73779	0.00560452	0.0139969
Zm00001eb018270	104.83	31.4725	54.1284	-1.48192	0.0151387	0.0338251
Zm00001eb018300	5920.72	1606.27	3395.61	-1.6889	4.28796e-21	7.72054e-20
Zm00001eb018600	270.811	19.816	132.498	-4.38489	9.32365e-13	8.85907e-12
Zm00001eb018640	1095.26	2.3313	554.968	-9.47378	6.49881e-36	2.67705e-34
Zm00001eb018660	6103.09	41.3806	3760.94	-8.49519	0.00100999	0.00297869
Zm00001eb018700	52.4151	280.339	160.359	2.46505	3.57106e-12	3.19829e-11
Zm00001eb018720	95.0024	32.6382	86.284	-1.55669	0.00321556	0.00850579
Zm00001eb018750	113.566	191.167	191.647	1.08621	0.00465122	0.0118539
Zm00001eb018870	68.7948	35.5523	53.7044	-1.13383	0.0368364	0.0737951
Zm00001eb018990	12752.2	5584.05	9107.38	-1.15643	6.02557e-22	1.13728e-20
Zm00001eb019040	2.18396	11.6565	7.39639	3.5886	0.0448353	0.0871714
Zm00001eb019050	845.194	143.958	565.754	-2.75707	8.31619e-30	2.5317e-28
Zm00001eb019130	738.18	352.026	564.839	-1.29542	4.92363e-09	3.18647e-08
Zm00001eb019160	19.6557	5.24542	11.9577	-2.88451	0.0421405	0.0825971
Zm00001eb019210	5020.93	1960.04	3363.51	-1.35977	2.91316e-22	5.60117e-21
Zm00001eb019220	88.4505	255.86	167.822	1.13464	0.00159989	0.0045252
Zm00001eb019230	1488.37	639.359	1086.06	-1.37622	9.26322e-15	1.04717e-13
Zm00001eb019380	0	13.9878	9.58411	3.86709	0.0201295	0.0436731
Zm00001eb019460	2561.79	661.506	1401.74	-1.84076	3.83428e-17	5.25184e-16
Zm00001eb019470	5640.09	1485.62	3506.45	-1.92543	7.01994e-48	4.71916e-46
Zm00001eb019480	148.51	5.24542	78.5031	-4.89942	8.06722e-16	9.92858e-15
Zm00001eb019620	220.58	30.8897	156.032	-2.57368	6.63004e-09	4.22581e-08
Zm00001eb019850	1419.58	641.69	1008.17	-1.04669	1.20812e-09	8.3793e-09
Zm00001eb019930	50.2312	2.91412	24.37	-3.59221	9.2114e-05	0.000329272
Zm00001eb020030	0	15.1534	7.13473	4.51342	0.0255907	0.0537973
Zm00001eb020040	3483.42	1223.35	2104.51	-1.24897	8.82388e-10	6.20375e-09
Zm00001eb020060	245.696	93.8348	152.684	-1.36549	0.00014322	0.000494388
Zm00001eb020080	37.1274	6.41107	23.8007	-2.20616	0.00893839	0.021218
Zm00001eb020090	933.644	9725.02	5122.36	2.99693	4.22566e-51	3.09555e-49
Zm00001eb020170	955.484	363.683	654.936	-1.04773	9.89396e-06	4.13574e-05
Zm00001eb020260	624.614	2196.08	1365.86	1.6977	1.21162e-24	2.73491e-23
Zm00001eb020330	1990.68	13873.6	7576.01	2.68109	6.97477e-86	1.4896e-83
Zm00001eb020410	495.76	162.608	293.694	-1.10244	0.0010583	0.00310565
Zm00001eb020460	895.425	542.61	717.494	-1.10121	1.13422e-05	4.69309e-05
Zm00001eb020470	17.4717	177.179	81.4894	3.42294	1.45523e-09	9.98594e-09
Zm00001eb020500	644.269	1607.43	1040.27	1.34928	7.29958e-12	6.33924e-11
Zm00001eb020600	334.146	150.369	308.626	-1.61189	2.39212e-06	1.10177e-05
Zm00001eb020680	5728.54	1449.49	3255.11	-1.87136	1.31673e-27	3.56661e-26
Zm00001eb020710	3431.01	1855.71	2720.26	-1.09593	1.66251e-11	1.3945e-10
Zm00001eb020720	974.048	2514.31	1695.43	1.12414	4.36617e-10	3.17918e-09
Zm00001eb020730	2.18396	20.3989	11.0959	4.20532	0.00791353	0.0190234
Zm00001eb020780	3007.32	976.815	1881.36	-1.45643	3.41636e-18	5.02926e-17
Zm00001eb020790	10411	1060.16	4925.05	-2.90877	2.01649e-42	1.08081e-40
Zm00001eb020950	184.545	73.4359	126.909	-1.62559	4.33663e-05	0.000163991
Zm00001eb020970	601.682	201.075	375.224	-1.71913	1.15842e-10	8.95139e-10
Zm00001eb021010	1706.77	539.696	1023.38	-1.30648	1.23924e-08	7.64414e-08
Zm00001eb021030	176.901	377.088	284.1	1.04784	5.77925e-05	0.000214026
Zm00001eb021050	895.425	473.837	681.501	-1.27955	3.76132e-07	1.94468e-06
Zm00001eb021070	417.137	230.799	364.485	-1.02632	0.000114369	0.000402145
Zm00001eb021170	226.04	59.4481	152.325	-1.91167	4.41738e-08	2.56203e-07
Zm00001eb021220	497.944	1856.88	1128.53	1.88551	1.0509e-27	2.86331e-26
Zm00001eb021430	26.2076	0	10.3735	-7.07065	0.000298891	0.000972734
Zm00001eb021550	674.845	206.32	446.161	-1.69337	9.7067e-15	1.09418e-13
Zm00001eb021640	14.1958	0	15.6507	-7.65875	4.09758e-05	0.000155694
Zm00001eb021710	96.0944	215.645	160.546	1.24492	0.000180795	0.000612969
Zm00001eb021720	133.222	23.313	89.6026	-2.31784	1.52382e-06	7.2086e-06
Zm00001eb021770	132.13	333.959	211.579	1.43045	1.11693e-05	4.62703e-05
Zm00001eb021840	211.844	79.2642	130.21	-1.3719	0.000347351	0.00111709
Zm00001eb021850	81.8986	164.939	130.078	1.28838	0.000725329	0.0021968
Zm00001eb021970	62.243	33.221	43.4386	-1.41653	0.0396596	0.0784914
Zm00001eb022030	585.302	58.8653	338.298	-3.3854	1.6457e-36	6.83999e-35
Zm00001eb022050	183.453	377.088	271.464	1.55298	2.727e-05	0.000106472
Zm00001eb022060	0	9.3252	5.3592	5.62314	0.0147927	0.033124
Zm00001eb022090	7.64387	25.0615	19.7294	2.53426	0.010896	0.0252807
Zm00001eb022170	58.967	196.995	118.848	1.69197	1.69452e-05	6.82627e-05
Zm00001eb022210	8.73585	62.9451	46.4922	3.24604	4.43916e-06	1.96319e-05
Zm00001eb022330	846.286	1944.3	1368.16	1.31128	7.18846e-15	8.2098e-14
Zm00001eb022390	12.0118	353.192	220.154	4.06659	9.90441e-18	1.41672e-16
Zm00001eb022450	12.0118	55.3684	35.1692	2.22702	0.00150631	0.00428145
Zm00001eb022630	2187.24	50.7058	934.276	-4.84641	2.11092e-60	2.13897e-58
Zm00001eb022670	535.071	3501.61	1872.08	2.3972	1.81741e-34	6.99841e-33
Zm00001eb022780	2.18396	26.2271	21.0468	4.51635	0.000222734	0.00074202
Zm00001eb022820	434.609	1337	841.866	1.41978	1.20395e-12	1.12889e-11
Zm00001eb022850	0	11.0737	6.70469	5.94514	0.00600952	0.0148918
Zm00001eb022930	7034.55	2925.78	4667.24	-1.19568	1.14269e-15	1.39087e-14
Zm00001eb022950	238.052	476.168	336.65	1.42738	2.47582e-05	9.72258e-05
Zm00001eb022980	209.66	113.068	258.533	-2.05139	2.2819e-05	9.01976e-05
Zm00001eb023070	25.1156	0	7.21862	-4.91211	0.0238094	0.0505694
Zm00001eb023090	144.142	880.649	496.913	2.40641	6.54875e-25	1.50887e-23
Zm00001eb023140	4186.66	11329	7476.6	1.10439	1.02811e-09	7.18644e-09
Zm00001eb023210	162.705	54.2027	94.1287	-1.091	0.0233078	0.0496256
Zm00001eb023230	63.3349	93.8348	88.1935	1.31994	0.0119741	0.0274842
Zm00001eb023240	781.859	2184.43	1485.93	1.20648	3.53503e-10	2.6006e-09
Zm00001eb023350	56.783	22.7302	51.8447	-1.22552	0.0475241	0.0916291
Zm00001eb023360	11496.4	4127.57	8482.94	-1.67424	6.12913e-27	1.60993e-25
Zm00001eb023490	163.797	39.0493	76.5595	-2.02424	0.000600155	0.00184792
Zm00001eb023540	7819.68	1387.71	4450.47	-1.99063	3.05278e-18	4.50837e-17
Zm00001eb023590	6569.36	564.757	3104.24	-3.32165	2.67845e-65	3.13774e-63
Zm00001eb023600	1251.41	134.05	701.35	-2.65394	1.10173e-18	1.67884e-17
Zm00001eb023650	32.7595	74.6016	69.7326	1.47554	0.00718305	0.017451
Zm00001eb023660	2835.88	8291.85	5481.49	1.47467	2.72593e-30	8.52282e-29
Zm00001eb023730	8.73585	63.5279	53.216	2.32853	0.00123958	0.00358162
Zm00001eb023780	10701.4	23127.7	18273.7	1.23944	3.50475e-17	4.8076e-16
Zm00001eb023840	1170.6	341.535	770.917	-2.05263	3.05723e-20	5.23633e-19
Zm00001eb023850	157.245	58.8653	101.855	-1.53798	0.000237968	0.000788607
Zm00001eb023860	1948.1	6031.07	3875.02	1.52094	1.21751e-27	3.30753e-26
Zm00001eb023890	1205.55	2528.88	1821.56	1.02588	5.07366e-12	4.46907e-11
Zm00001eb023910	1660.9	3959.71	2597.41	1.24885	1.61153e-13	1.62228e-12
Zm00001eb023950	1821.43	829.943	1567.87	-1.29367	5.76884e-09	3.7024e-08
Zm00001eb023970	72.0708	187.087	142.112	1.41517	0.000102719	0.000364365
Zm00001eb024030	650.821	1803.26	1194.48	1.37206	2.46192e-16	3.15717e-15
Zm00001eb024210	1385.72	660.924	960.408	-1.05066	1.63361e-08	9.9551e-08
Zm00001eb024240	741.456	304.235	531.573	-1.1368	1.39667e-07	7.63327e-07
Zm00001eb024260	599.498	2342.37	1486.3	1.79548	9.1695e-25	2.08503e-23
Zm00001eb024270	833.182	4219.65	2380.83	2.08391	8.0028e-32	2.69648e-30
Zm00001eb024280	3221.35	15530.5	8722.61	2.08998	6.57883e-43	3.56747e-41
Zm00001eb024330	5055.88	1046.17	2923.16	-2.28385	6.9907e-54	5.70853e-52
Zm00001eb024460	7729.05	1109.7	4405.51	-2.64072	4.45652e-68	5.57346e-66
Zm00001eb024550	466.276	1063.66	746.834	1.12108	1.68306e-09	1.14727e-08
Zm00001eb024580	93.9104	30.3069	54.4534	-1.1554	0.0474845	0.0915655
Zm00001eb024720	12.0118	52.4542	32.2428	2.57454	0.000889156	0.00264763
Zm00001eb024820	3234.45	254.695	1657.94	-3.54084	8.90268e-98	2.52218e-95
Zm00001eb024870	2033.27	736.691	1260.48	-1.39429	4.71523e-13	4.58061e-12
Zm00001eb025130	4885.53	15744.4	9722.16	1.54294	1.29614e-26	3.34133e-25
Zm00001eb025170	2377.24	1121.94	1668.97	-1.08538	1.0742e-11	9.18794e-11
Zm00001eb025180	84.0826	41.3806	61.5782	-1.33653	0.011994	0.0275254
Zm00001eb025240	203.109	572.917	445.389	1.34345	1.52612e-06	7.21826e-06
Zm00001eb025300	2352.13	786.231	1489.14	-1.39796	1.34774e-15	1.62831e-14
Zm00001eb025310	1117.1	3070.32	2075.32	1.39374	6.63554e-22	1.24986e-20
Zm00001eb025460	9151.9	1831.82	4973.13	-2.03167	1.29131e-28	3.68469e-27
Zm00001eb025500	3151.46	7686.3	5275.93	1.04411	1.13605e-10	8.78343e-10
Zm00001eb025650	19.6557	79.847	64.4059	1.78922	0.0023916	0.00650539
Zm00001eb025780	324.319	85.0924	183.237	-1.34168	0.000658733	0.00201222
Zm00001eb025840	239.144	150.369	249.182	-1.51692	0.000241008	0.000797918
Zm00001eb025890	260.984	85.0924	209.702	-1.35279	0.00042564	0.00134657
Zm00001eb026200	11683.1	6023.5	8853.64	-1.06242	4.2763e-16	5.39424e-15
Zm00001eb026260	40.4033	488.99	246.177	3.85018	3.387e-26	8.55656e-25
Zm00001eb026330	123.394	583.408	355.129	2.20475	4.7337e-19	7.44626e-18
Zm00001eb026350	895.425	283.253	546.404	-1.95758	2.58985e-11	2.13557e-10
Zm00001eb026440	121.21	10.4908	65.3463	-3.91851	1.48625e-10	1.1355e-09
Zm00001eb026490	141.958	22.7302	63.4696	-2.14591	0.000402249	0.0012762
Zm00001eb026530	3844.87	794.39	1713.82	-2.03335	0.0011611	0.00337416
Zm00001eb026580	181.269	30.8897	117.344	-2.82671	1.4348e-11	1.2117e-10
Zm00001eb026600	4.36793	55.3684	24.0805	3.21109	0.000710747	0.00215522
Zm00001eb026640	508.863	71.1046	218.896	-2.0837	8.76898e-06	3.70059e-05
Zm00001eb026670	104.83	11.6565	50.0936	-3.50293	8.72954e-07	4.28286e-06
Zm00001eb026680	6.55189	46.0432	53.6031	1.87417	0.0316489	0.0647199
Zm00001eb026700	829.906	176.596	453.5	-1.82656	5.09065e-11	4.06725e-10
Zm00001eb026710	290.467	15.1534	165.31	-4.16777	2.90584e-25	6.87204e-24
Zm00001eb026720	13.1038	1.16565	9.28411	-3.87292	0.00940217	0.0221918
Zm00001eb026770	4.36793	42.5462	32.2193	2.37931	0.00589304	0.0146319
Zm00001eb026780	6.55189	41.9634	27.4251	2.23768	0.00641113	0.015773
Zm00001eb026800	27.2995	123.559	85.3888	2.14596	7.0334e-06	3.01402e-05
Zm00001eb026860	487.024	97.9146	277.426	-1.82036	2.54817e-08	1.51818e-07
Zm00001eb026890	19.6557	192.915	113.466	2.36168	7.03913e-06	3.01596e-05
Zm00001eb026930	257.708	33.221	146.095	-3.39348	1.21833e-14	1.3601e-13
Zm00001eb026940	13670.5	6361.53	10783.1	-1.22038	8.49009e-17	1.13e-15
Zm00001eb027200	647.545	311.811	505.439	-1.47162	4.88596e-08	2.8179e-07
Zm00001eb027390	100.462	6.9939	46.4886	-1.86976	0.0288247	0.0596874
Zm00001eb027550	150.693	22.7302	78.0425	-2.42467	9.03287e-07	4.4223e-06
Zm00001eb027770	6.55189	73.4359	36.1703	2.94897	9.38979e-05	0.000335002
Zm00001eb027820	4407.24	1749.06	3526.52	-1.54354	3.30708e-16	4.20219e-15
Zm00001eb027860	6.55189	4.6626	13.6002	-2.69293	0.0416653	0.081787
Zm00001eb027900	148.51	5.82825	67.5651	-5.22789	1.62187e-11	1.36365e-10
Zm00001eb027920	126.67	6.9939	82.2249	-3.67692	7.38712e-10	5.24429e-09
Zm00001eb027960	194.373	378.253	261.82	1.55136	0.000411038	0.00130303
Zm00001eb027980	76.4387	26.2271	48.314	-1.58697	0.00607988	0.0150467
Zm00001eb028020	610.418	110.154	259.628	-1.71234	0.000635845	0.00194789
Zm00001eb028030	6789.94	2169.86	4854.76	-1.61267	3.13701e-23	6.442e-22
Zm00001eb028070	7.64387	64.1107	37.474	2.67817	0.000197324	0.000664464
Zm00001eb028160	535.071	130.553	331.976	-1.90635	4.03067e-14	4.30083e-13
Zm00001eb028170	4446.55	1637.74	3091.44	-1.40906	3.23184e-25	7.61059e-24
Zm00001eb028210	612.602	212.731	426.068	-1.34191	2.83178e-08	1.67887e-07
Zm00001eb028230	0	5.82825	3.87938	5.15381	0.044668	0.086901
Zm00001eb028260	39.3113	84.5096	70.021	1.10023	0.0272358	0.0568082
Zm00001eb028270	18.5637	67.0249	58.4737	1.72802	0.0054906	0.0137433
Zm00001eb028330	8.73585	27.9756	21.9578	2.4007	0.00989759	0.0232072
Zm00001eb028420	5262.26	2345.87	3852.72	-1.03947	5.83966e-13	5.63743e-12
Zm00001eb028430	4642.01	1865.62	3194.6	-1.15272	1.74243e-14	1.91516e-13
Zm00001eb028440	1383.54	3620.51	2468.62	1.0053	8.65885e-07	4.24893e-06
Zm00001eb028490	228.224	376.505	302.877	1.01504	0.000322143	0.0010423
Zm00001eb028710	9192.3	36194	21776.9	1.93269	1.52551e-53	1.22411e-51
Zm00001eb028810	1704.58	382.916	1079.7	-2.06435	3.84972e-30	1.19423e-28
Zm00001eb028850	0	5.24542	4.94484	5.49865	0.0225877	0.0482849
Zm00001eb028930	939.104	3005.63	1891.42	1.63719	1.67471e-26	4.2854e-25
Zm00001eb028980	4621.27	2538.79	3852.69	-1.06695	8.56485e-11	6.72876e-10
Zm00001eb029020	209.66	60.031	148.688	-1.23771	0.00391194	0.0101397
Zm00001eb029040	547.083	2668.76	1511.28	2.18804	9.41547e-38	4.13625e-36
Zm00001eb029050	0	2125.56	952.968	8.97986	5.3051e-07	2.68224e-06
Zm00001eb029140	12.0118	60.6138	144.473	2.96838	0.0461239	0.089339
Zm00001eb029210	31.6675	203.406	142.904	1.47846	0.00927085	0.0219191
Zm00001eb029220	75.3467	129.97	116.226	1.31471	0.00273909	0.00735901
Zm00001eb029300	537.255	236.627	362.924	-1.12556	4.3153e-06	1.91267e-05
Zm00001eb029330	2966.91	9749.5	6042.51	1.5876	8.59085e-29	2.47938e-27
Zm00001eb029370	457.54	7625.68	4187.45	2.4848	0.00743624	0.0179937
Zm00001eb029390	2252.76	933.686	1527.31	-1.08696	3.18867e-10	2.3514e-09
Zm00001eb029410	114.658	56.534	78.9045	-1.16931	0.0133123	0.0301814
Zm00001eb029440	1007.9	337.456	600.462	-1.91238	6.04373e-09	3.87346e-08
Zm00001eb029470	315.583	48.3745	161.793	-2.6285	7.82638e-13	7.48765e-12
Zm00001eb029590	188.913	70.5218	162.705	-1.06205	0.0147039	0.0329465
Zm00001eb029720	2.18396	18.0676	37.19	4.92165	3.78542e-05	0.000144604
Zm00001eb029790	31.6675	6.41107	20.2692	-2.45484	0.00649537	0.0159548
Zm00001eb029870	31.6675	8.15955	17.2031	-1.92433	0.0458179	0.0888391
Zm00001eb029880	36.0354	0	10.9197	-7.14658	0.000446343	0.00140662
Zm00001eb029890	24.0236	1.16565	7.25272	-4.34404	0.0280684	0.0583128
Zm00001eb030000	17.4717	88.0066	58.3771	1.55756	0.0114606	0.0264388
Zm00001eb030100	62.243	239.541	196.919	1.65857	0.000114987	0.000404166
Zm00001eb030210	2383.8	6582.43	4199.02	1.48569	1.90092e-21	3.51613e-20
Zm00001eb030380	219.488	8.15955	109.047	-4.75176	1.2971e-20	2.26352e-19
Zm00001eb030390	27774.6	4599.07	15417.4	-2.55114	3.62665e-86	7.84669e-84
Zm00001eb030400	881.229	395.155	706.359	-1.30822	1.29401e-09	8.93259e-09
Zm00001eb030510	425.873	183.59	331.342	-1.18868	5.52025e-06	2.40415e-05
Zm00001eb030640	3056.46	7551.08	4665.95	1.20178	6.33347e-10	4.53086e-09
Zm00001eb030650	40.4033	5.82825	15.0297	-2.60162	0.0299041	0.0616192
Zm00001eb030730	248.972	98.4974	149.719	-1.12544	0.00334807	0.00882856
Zm00001eb030740	98.2784	28.5584	52.6389	-1.33277	0.0280849	0.0583427
Zm00001eb030870	2202.53	868.409	1329.58	-1.12086	1.36216e-06	6.47919e-06
Zm00001eb031080	12.0118	0	4.27682	-5.79334	0.0215724	0.0463609
Zm00001eb031100	65.5189	106.074	111.204	1.27907	0.00784931	0.0188862
Zm00001eb031130	300.295	1320.68	742.546	1.85546	2.89057e-16	3.68813e-15
Zm00001eb031150	11363.2	3067.41	6583.76	-1.65827	3.90314e-22	7.4479e-21
Zm00001eb031190	5732.9	561.843	2814.02	-2.99421	1.19233e-49	8.44488e-48
Zm00001eb031300	1998.33	7153.01	4217.66	1.59406	6.51421e-20	1.09347e-18
Zm00001eb031360	713.064	4250.54	2229.64	2.15813	8.90981e-23	1.77074e-21
Zm00001eb031380	13.1038	101.994	67.224	2.64181	4.01735e-06	1.79033e-05
Zm00001eb031410	947.84	393.99	607.351	-1.04458	9.93766e-06	4.14963e-05
Zm00001eb031540	2.18396	48.3745	22.3759	3.81965	0.000238331	0.000789714
Zm00001eb031560	82.9906	0	54.4426	-5.55885	0.00466926	0.0118944
Zm00001eb031590	482.656	83.344	253.031	-2.24903	5.39194e-13	5.21246e-12
Zm00001eb031600	7356.68	17236.5	11427.1	1.08276	1.7558e-12	1.62169e-11
Zm00001eb031730	812.434	2774.83	1733.73	1.73817	1.06937e-29	3.23422e-28
Zm00001eb031820	16.3797	53.6199	40.7942	1.65533	0.011392	0.0263003
Zm00001eb031850	37.1274	4.6626	20.957	-3.88586	0.00069398	0.00210968
Zm00001eb031970	3557.68	11756.7	7658.28	1.76827	1.06674e-46	6.85576e-45
Zm00001eb031990	48.0472	171.351	106.852	1.43975	0.000761226	0.002298
Zm00001eb032040	194.373	110.737	143.155	-1.05791	0.0052546	0.0132134
Zm00001eb032110	4504.42	1089.3	2933.49	-2.22061	1.97063e-46	1.24347e-44
Zm00001eb032160	751.283	3447.99	2100.37	2.25528	5.23186e-53	4.10332e-51
Zm00001eb032200	305.755	2462.44	1434.13	2.64151	1.49097e-29	4.48e-28
Zm00001eb032210	4.36793	72.2703	48.2431	5.00593	2.60529e-08	1.55088e-07
Zm00001eb032220	2.18396	66.442	48.3439	6.35531	1.81868e-07	9.79054e-07
Zm00001eb032280	8890.91	1075.89	4555.74	-3.07142	1.59485e-67	1.96797e-65
Zm00001eb032290	99041.6	34512	67670.2	-1.5699	3.5314e-42	1.86399e-40
Zm00001eb032330	68.7948	13.9878	50.5896	-1.97407	0.00184603	0.00513712
Zm00001eb032380	10642.5	3352.99	6858.78	-1.49575	2.3862e-25	5.69652e-24
Zm00001eb032540	1.09198	50.7058	22.0331	6.21918	0.000175554	0.000596241
Zm00001eb032630	441.161	40.2149	223.343	-2.30193	1.73545e-06	8.14728e-06
Zm00001eb032690	136326	347519	224111	1.20371	1.04082e-15	1.26854e-14
Zm00001eb032780	3545.66	931.937	1988.51	-1.42466	9.75528e-09	6.09327e-08
Zm00001eb032850	50.2312	1.16565	33.1371	-4.04574	2.18652e-05	8.67238e-05
Zm00001eb032940	93.9104	213.314	184.194	1.33691	0.000220529	0.000735555
Zm00001eb032970	307.939	119.479	169.984	-1.64444	0.000996789	0.00294351
Zm00001eb033030	1680.56	1079.97	1478.59	-1.24738	5.59209e-06	2.432e-05
Zm00001eb033080	186.729	12.8221	61.1958	-3.14025	0.000150252	0.000516158
Zm00001eb033120	67.7029	19.2332	30.8755	-1.83603	0.0332776	0.0676023
Zm00001eb033140	397.481	88.5894	324.525	-1.60368	0.000280661	0.000918899
Zm00001eb033260	40.4033	106.657	67.1332	1.44226	0.00457037	0.0116703
Zm00001eb033280	111.382	266.351	179.879	1.23601	0.000107458	0.000379914
Zm00001eb033330	5.45991	31.4725	16.5001	3.4255	0.00757788	0.0183061
Zm00001eb033440	2491.9	696.476	1490.31	-1.49365	8.15538e-13	7.79435e-12
Zm00001eb033470	95.0024	209.817	167.132	1.21787	0.000331522	0.00107077
Zm00001eb033580	3824.12	1064.82	2321.01	-1.65395	9.62008e-24	2.04199e-22
Zm00001eb033610	36.0354	5.24542	34.6385	-2.54186	0.00306348	0.00814385
Zm00001eb033650	239.144	2.3313	82.2804	-5.59911	3.55102e-12	3.18239e-11
Zm00001eb033740	74.2548	25.6443	56.6021	-2.0839	0.000377764	0.0012043
Zm00001eb033760	369.09	68.1905	229.048	-2.43752	2.1473e-16	2.7652e-15
Zm00001eb033780	1212.1	5294.38	3136.77	1.98847	5.185e-41	2.61264e-39
Zm00001eb033790	682.489	248.283	491.598	-1.21829	9.31017e-07	4.54683e-06
Zm00001eb033870	410.585	215.062	459.804	-1.25802	0.00104424	0.00307025
Zm00001eb033880	20.7477	6.9939	23.6574	-2.00809	0.0306319	0.0628948
Zm00001eb033940	1133.48	391.076	720.798	-1.45262	1.24091e-13	1.26525e-12
Zm00001eb033950	1148.76	241.872	733.895	-2.15003	6.43452e-25	1.48502e-23
Zm00001eb034050	13.1038	1345.16	600.436	5.52697	8.89351e-15	1.00742e-13
Zm00001eb034070	0	15.7363	9.68708	6.47568	0.00101716	0.00299855
Zm00001eb034090	2091.14	6869.76	4066.11	1.55169	2.99288e-19	4.78654e-18
Zm00001eb034130	21972.9	53636.2	36647.7	1.22117	1.45127e-23	3.04558e-22
Zm00001eb034180	2710.3	9349.1	5811.16	1.83077	2.16037e-39	1.00977e-37
Zm00001eb034220	1349.69	92.6692	852.298	-3.9015	1.34542e-53	1.08273e-51
Zm00001eb034390	17.4717	0	7.55261	-6.61205	0.00165381	0.00466297
Zm00001eb034620	18.5637	0	12.2842	-7.31084	0.000103491	0.000366869
Zm00001eb034760	2869.73	942.428	1814.08	-1.13052	1.2024e-06	5.7637e-06
Zm00001eb034770	76.4387	121.228	104.64	1.06181	0.0135555	0.0306752
Zm00001eb034800	22.9316	89.1722	109.603	1.63106	0.0173446	0.0382581
Zm00001eb034810	299.203	60.031	199.591	-2.91392	5.20926e-13	5.0464e-12
Zm00001eb034840	9589.78	1951.3	4907.14	-2.04555	6.59316e-22	1.24272e-20
Zm00001eb034890	508.863	8384.52	4064.82	3.7633	5.90756e-99	1.74487e-96
Zm00001eb034910	0	4.07977	4.65342	5.40903	0.0292391	0.0604284
Zm00001eb034920	274.087	1483.29	797.392	2.24347	4.58667e-25	1.07012e-23
Zm00001eb034990	8752.23	2770.75	5224.46	-1.65789	3.06e-21	5.57101e-20
Zm00001eb035010	127.762	7.57672	66.5742	-4.2927	2.15829e-12	1.97569e-11
Zm00001eb035030	146.326	319.971	253.558	1.06154	0.000250274	0.000826625
Zm00001eb035040	821.17	320.554	567.062	-1.22338	3.34454e-09	2.20775e-08
Zm00001eb035060	2.18396	941.845	434.032	9.53036	1.1119e-19	1.83755e-18
Zm00001eb035070	0	1425.59	608.716	8.33119	4.14635e-06	1.8422e-05
Zm00001eb035180	15.2877	0	8.24914	-3.91027	0.0267754	0.0559867
Zm00001eb035240	192.189	788.562	583.296	1.1524	0.00382336	0.00993465
Zm00001eb035260	2887.2	7329.02	4934.19	1.28022	9.87537e-22	1.85007e-20
Zm00001eb035650	283.915	697.059	500.233	1.36997	1.10309e-10	8.54052e-10
Zm00001eb035730	1562.63	4436.46	2917.53	1.3036	4.06583e-16	5.14276e-15
Zm00001eb035760	695.592	230.799	489.299	-1.75081	5.39806e-15	6.23167e-14
Zm00001eb035790	761.111	4281.43	2398.29	2.34477	5.04139e-50	3.61677e-48
Zm00001eb035800	2313.91	1081.14	1692.87	-1.0326	4.82892e-12	4.26432e-11
Zm00001eb035830	0	8.15955	4.15942	5.26044	0.0351566	0.0708388
Zm00001eb035840	5474.1	13974.4	8853.18	1.28706	4.23487e-15	4.91748e-14
Zm00001eb035870	87.3585	26.8099	54.1235	-1.14611	0.0490485	0.0940328
Zm00001eb035960	9373.57	4488.34	6506.98	-1.01588	3.09455e-12	2.79224e-11
Zm00001eb035970	1916.43	393.407	1194.79	-2.36539	4.71365e-45	2.82047e-43
Zm00001eb035990	79.7147	36.718	66.3945	-1.12248	0.0271254	0.0566035
Zm00001eb036020	1895.68	933.103	1410.34	-1.12394	2.72191e-12	2.47126e-11
Zm00001eb036050	1050.49	322.302	727.386	-1.77634	9.17392e-20	1.52244e-18
Zm00001eb036060	34.9434	5.82825	16.2438	-3.19799	0.0125182	0.0285725
Zm00001eb036130	12756.5	74496.1	42427.8	2.4959	1.07075e-98	3.0967e-96
Zm00001eb036140	3743.31	10404	7114.15	1.26055	8.60496e-16	1.05758e-14
Zm00001eb036170	740.364	2662.93	1592.26	1.67523	2.01605e-21	3.71918e-20
Zm00001eb036180	63.3349	155.031	101.734	1.10339	0.00817384	0.0195839
Zm00001eb036190	122.302	24.4786	59.7131	-1.38317	0.0358499	0.072058
Zm00001eb036240	612.602	293.744	483.555	-1.18175	1.21602e-07	6.67884e-07
Zm00001eb036270	1177.16	2921.7	1952.88	1.09681	2.97505e-10	2.20382e-09
Zm00001eb036340	6.55189	38.4664	35.859	3.32476	9.21533e-05	0.00032937
Zm00001eb036440	6.55189	58.2825	35.984	3.19265	2.62762e-05	0.000102838
Zm00001eb036480	472.828	3552.9	2010.53	2.56247	1.3312e-34	5.15472e-33
Zm00001eb036570	527.427	1447.74	1009.28	1.19567	5.72385e-09	3.67523e-08
Zm00001eb036590	9918.47	33046.8	20588.9	1.36142	3.67466e-13	3.5949e-12
Zm00001eb036630	97.1864	13.9878	61.8432	-2.38743	3.44946e-05	0.000132592
Zm00001eb036720	1252.5	5515.86	3774.59	1.53294	0.00268622	0.00722994
Zm00001eb036890	4001.02	10362.6	6894.74	1.21307	4.15239e-17	5.67078e-16
Zm00001eb036910	940.196	4152.63	2638.53	1.9889	4.04313e-32	1.38584e-30
Zm00001eb036940	5007.83	1979.27	3406.38	-1.37221	2.04753e-23	4.24871e-22
Zm00001eb036990	52.4151	16.9019	48.7528	-1.57589	0.0179015	0.0393316
Zm00001eb037000	327.595	127.056	259.9	-1.5145	4.78215e-07	2.4335e-06
Zm00001eb037030	974.048	2897.81	1895.02	1.22693	9.38771e-10	6.58848e-09
Zm00001eb037120	402.941	258.774	393.267	-1.33379	0.00010589	0.000374754
Zm00001eb037200	1905.51	802.55	1474.7	-1.31307	1.92925e-13	1.92745e-12
Zm00001eb037260	4536.09	9734.34	6920	1.06406	8.99464e-17	1.19601e-15
Zm00001eb037280	196.557	448.192	316.657	1.22202	9.77728e-07	4.75488e-06
Zm00001eb037310	1177.16	420.217	880.7	-1.64977	4.79129e-16	6.01652e-15
Zm00001eb037450	329.778	681.322	487.697	1.09656	4.39349e-07	2.25265e-06
Zm00001eb037500	502.312	197.578	367.146	-1.04185	0.000158196	0.000541972
Zm00001eb037540	33.8514	78.0985	62.4223	1.9231	0.00127684	0.00367741
Zm00001eb037570	6487.46	1415.68	3498.99	-1.83485	1.68912e-18	2.54874e-17
Zm00001eb037600	39.3113	281.504	140.58	2.73064	1.63038e-11	1.36961e-10
Zm00001eb037630	179.085	658.009	390.375	1.90293	3.33169e-14	3.577e-13
Zm00001eb037640	2593.46	5235.52	3877.87	1.05831	8.74384e-16	1.0737e-14
Zm00001eb037670	205.293	451.107	366.335	1.29128	1.00667e-06	4.88452e-06
Zm00001eb037700	75.3467	54.2027	74.6075	-1.21007	0.0266635	0.0557865
Zm00001eb037830	14.1958	45.4603	34.5278	1.65291	0.0185626	0.0406061
Zm00001eb037940	107.014	11.6565	75.6104	-3.22953	7.44185e-09	4.70972e-08
Zm00001eb038010	309.031	960.496	602.996	1.33833	9.20739e-09	5.76922e-08
Zm00001eb038060	3.27595	22.7302	14.4054	3.1417	0.00723145	0.0175517
Zm00001eb038090	30.5755	2.3313	10.7431	-3.01591	0.0289341	0.0598694
Zm00001eb038110	823.354	2184.43	1433.12	1.39757	2.59877e-17	3.60041e-16
Zm00001eb038160	875.769	144.541	531.177	-2.51738	1.84122e-29	5.51452e-28
Zm00001eb038190	1178.25	359.02	720.557	-1.49143	2.05966e-12	1.8879e-11
Zm00001eb038200	68.7948	5.82825	26.9046	-3.51418	0.000214905	0.00071861
Zm00001eb038240	163.797	31.4725	105.76	-1.53209	0.0035183	0.00922748
Zm00001eb038270	29.4835	5.82825	26.2967	-3.29242	0.000358305	0.0011484
Zm00001eb038310	5278.64	1970.53	3771.64	-1.41084	5.30855e-24	1.1452e-22
Zm00001eb038370	7829.51	3506.27	6203.16	-1.32237	1.56154e-16	2.03734e-15
Zm00001eb038530	1.09198	36.1351	22.1494	2.80447	0.00933298	0.0220513
Zm00001eb038650	592.946	1340.5	981.777	1.20931	1.01869e-12	9.61353e-12
Zm00001eb038680	16.3797	64.6936	35.9615	1.55381	0.0259411	0.054435
Zm00001eb038780	1879.3	346.781	1017.6	-2.10626	1.11484e-21	2.07875e-20
Zm00001eb038820	28.3915	4.07977	16.6851	-3.15941	0.00265983	0.00716689
Zm00001eb038930	318.859	589.819	449.186	1.01129	6.5294e-06	2.81363e-05
Zm00001eb039270	904.161	317.057	590.604	-1.00474	0.000290842	0.000948654
Zm00001eb039400	1649.98	3758.64	2648.78	1.12667	7.25511e-16	8.96843e-15
Zm00001eb039420	89.5425	403.315	258.584	1.93909	1.38458e-10	1.06019e-09
Zm00001eb039560	797.147	301.903	570.506	-1.46781	5.42543e-13	5.243e-12
Zm00001eb039620	2700.47	1155.16	1988.34	-1.198	9.88173e-16	1.20702e-14
Zm00001eb039650	1533.14	8010.93	6024.34	1.87093	0.00287146	0.00767233
Zm00001eb039750	39.3113	25.0615	41.508	-2.13512	0.0158611	0.0352847
Zm00001eb039840	944.564	3057.5	1965.64	1.51676	1.58191e-20	2.74839e-19
Zm00001eb039850	34.9434	523.377	255.523	3.52716	3.20003e-25	7.54208e-24
Zm00001eb039870	0	41.3806	21.6424	3.41173	0.00460423	0.0117445
Zm00001eb039910	52.4151	6.9939	28.7394	-2.58608	0.000873657	0.00260511
Zm00001eb040000	41.4953	103.16	85.3677	1.73685	0.000382775	0.00121887
Zm00001eb040010	0	19.816	9.19307	6.40719	0.00127439	0.00367226
Zm00001eb040030	112.474	628.868	345.465	2.71029	4.70036e-19	7.398e-18
Zm00001eb040040	6350.97	1635.99	3881.82	-1.88788	1.01704e-44	5.98243e-43
Zm00001eb040070	10.9198	178.927	116.029	3.17892	1.27778e-08	7.86785e-08
Zm00001eb040100	170.349	575.831	375.51	1.62041	2.48426e-11	2.05276e-10
Zm00001eb040140	1537.51	131.136	839.559	-3.51817	6.20308e-75	9.51504e-73
Zm00001eb040170	78.6227	26.8099	42.6677	-1.41885	0.0309888	0.0635712
Zm00001eb040180	305.755	422.548	371.086	1.268	0.00192255	0.00533777
Zm00001eb040190	267.536	29.7241	189.24	-3.59547	2.50503e-19	4.03186e-18
Zm00001eb040290	84.0826	9.90802	37.0507	-2.62397	0.00037461	0.00119548
Zm00001eb040300	58.967	9.90802	32.714	-2.60043	0.00033641	0.00108483
Zm00001eb040310	3441.93	323.468	1609.6	-2.85991	6.69628e-28	1.84807e-26
Zm00001eb040490	2038.73	711.046	1447.61	-1.71268	1.52489e-22	2.99837e-21
Zm00001eb040550	1347.51	450.524	805.751	-1.10268	4.58834e-05	0.000172788
Zm00001eb040580	1061.41	57.1168	465.12	-3.86511	1.59205e-36	6.62696e-35
Zm00001eb040680	279.547	129.387	233.446	-1.077	0.000664917	0.00202888
Zm00001eb040730	1386.82	560.678	1043.53	-1.18704	1.98057e-09	1.33988e-08
Zm00001eb040790	8.73585	2.3313	11.0156	-3.04613	0.0243597	0.0515727
Zm00001eb040870	934.736	2287.59	1537.36	1.25652	7.05473e-15	8.06703e-14
Zm00001eb040900	131.038	229.633	213.577	1.52878	0.000138285	0.000478423
Zm00001eb040950	119.026	29.1412	94.7885	-2.15121	9.81936e-06	4.10641e-05
Zm00001eb041000	55.6911	589.819	319.806	2.57853	2.49806e-11	2.06356e-10
Zm00001eb041050	1470.9	335.707	758.163	-1.44483	1.49787e-05	6.08616e-05
Zm00001eb041070	82.9906	0	49.4098	-9.31948	2.67651e-09	1.78717e-08
Zm00001eb041140	2963.64	859.084	1893.67	-1.57268	8.99738e-20	1.49493e-18
Zm00001eb041160	2450.41	1176.72	1798.25	-1.04187	6.55435e-13	6.30981e-12
Zm00001eb041180	1387.91	488.407	854.116	-1.26581	6.61248e-09	4.21655e-08
Zm00001eb041210	252.248	789.728	512.753	1.4502	9.06222e-11	7.10143e-10
Zm00001eb041390	413.861	51.2886	264.985	-2.60804	2.52093e-12	2.29554e-11
Zm00001eb041400	4781.79	1556.73	3016.33	-1.58278	2.37871e-27	6.3686e-26
Zm00001eb041410	1071.23	570.003	951.051	-1.27308	1.06922e-07	5.91707e-07
Zm00001eb041450	196.557	663.838	455.586	1.22529	6.9977e-05	0.000255301
Zm00001eb041480	696.684	1531.08	1049.5	1.10977	8.5894e-10	6.04808e-09
Zm00001eb041560	1616.13	9043.69	4936.95	2.30392	4.71754e-48	3.19458e-46
Zm00001eb041660	6.55189	47.7916	24.1835	3.73487	0.000881988	0.00262713
Zm00001eb041670	45.8632	226.136	142.868	1.82716	7.60752e-06	3.24099e-05
Zm00001eb041780	7864.45	4125.82	6071.4	-1.00138	3.10751e-15	3.64191e-14
Zm00001eb041840	3930.04	923.195	2232.74	-2.02618	9.79387e-33	3.45675e-31
Zm00001eb041860	51.3231	0	21.7479	-8.13805	1.75515e-06	8.23699e-06
Zm00001eb042000	159.429	294.909	231.617	1.2171	0.000108982	0.000384713
Zm00001eb042020	192.189	90.9207	155.812	-1.20168	0.000525415	0.00163355
Zm00001eb042050	996.979	3876.37	2229.61	2.00297	1.1032e-26	2.85189e-25
Zm00001eb042070	491.392	2.91412	148.052	-6.5166	9.50083e-15	1.07228e-13
Zm00001eb042100	104.83	229.05	171.223	1.04866	0.00114909	0.00334242
Zm00001eb042110	812.434	219.142	581.234	-1.51527	3.0223e-07	1.58412e-06
Zm00001eb042130	4121.14	1598.11	2918.35	-1.42233	2.27394e-25	5.43371e-24
Zm00001eb042150	1824.7	827.029	1248.02	-1.00701	1.6711e-08	1.01724e-07
Zm00001eb042160	1514.58	266.351	769.426	-2.4864	1.13711e-22	2.25183e-21
Zm00001eb042240	4504.42	1432.58	3134.95	-1.361	1.23447e-11	1.04877e-10
Zm00001eb042270	1738.43	594.481	1216.21	-1.61836	2.4068e-22	4.66963e-21
Zm00001eb042310	125.578	5684.87	2643.83	5.09752	1.00472e-126	5.36441e-124
Zm00001eb042330	63.3349	2875.66	1903.03	5.93803	3.47101e-101	1.10769e-98
Zm00001eb042350	424.781	115.399	233.486	-1.19681	0.00282706	0.00756899
Zm00001eb042400	2554.15	858.501	1670.77	-1.48437	3.54572e-22	6.79388e-21
Zm00001eb042450	251.156	1017.61	734.368	1.99259	6.16413e-16	7.67792e-15
Zm00001eb042530	2.18396	252.363	140.848	7.9024	3.77642e-13	3.69185e-12
Zm00001eb042540	393.113	916.201	642.631	1.42604	8.57513e-11	6.73493e-10
Zm00001eb042550	22.9316	47.2088	37.7701	1.30789	0.0464407	0.0898648
Zm00001eb042590	1459.98	759.421	1113.99	-1.07791	5.09833e-10	3.68812e-09
Zm00001eb042640	2.18396	176.013	83.0977	5.08267	2.93806e-13	2.89778e-12
Zm00001eb042650	38.2194	241.872	145.94	3.21863	8.5404e-13	8.13991e-12
Zm00001eb042780	144.142	32.6382	98.0994	-2.71081	3.92172e-08	2.28841e-07
Zm00001eb042970	58.967	221.473	149.494	2.10541	7.34038e-09	4.65081e-08
Zm00001eb042980	1389	3126.86	2185.98	1.03971	1.5084e-11	1.27137e-10
Zm00001eb043000	23238.5	5650.49	14676.9	-2.03658	6.9517e-66	8.24816e-64
Zm00001eb043030	501.22	1544.49	979.746	1.43525	3.72013e-14	3.98171e-13
Zm00001eb043050	15.2877	107.24	69.0137	1.90247	0.00185791	0.00516761
Zm00001eb043070	2624.03	1008.87	1760.87	-1.32511	1.65599e-18	2.50146e-17
Zm00001eb043080	10.9198	1.16565	9.07227	-4.6334	0.00778443	0.0187448
Zm00001eb043140	70.9788	17.4847	58.2645	-2.75349	1.08098e-05	4.48613e-05
Zm00001eb043150	126.67	37.3008	88.4386	-1.63146	0.00026808	0.000881138
Zm00001eb043220	212.936	81.5955	143.763	-1.20094	0.000623408	0.00191337
Zm00001eb043300	1233.94	3139.68	2046.57	1.25901	1.76041e-14	1.93339e-13
Zm00001eb043310	2403.45	10623.7	6095.7	1.89122	5.32484e-30	1.6372e-28
Zm00001eb043380	481.564	178.927	312.748	-1.03665	0.000455171	0.00143167
Zm00001eb043390	2218.91	1206.45	1675.88	-1.0252	1.29504e-09	8.93745e-09
Zm00001eb043450	370.182	58.8653	268.85	-2.95609	4.13362e-18	6.04031e-17
Zm00001eb043530	4.36793	53.0371	35.8288	2.10229	0.014835	0.0332053
Zm00001eb043540	4196.49	1937.31	2991.68	-1.11128	4.03189e-16	5.10216e-15
Zm00001eb043550	67.7029	120.645	101.752	1.08315	0.00993617	0.0232809
Zm00001eb043620	63.3349	10.4908	65.8142	-3.75589	1.47134e-07	8.02089e-07
Zm00001eb043650	4330.8	835.188	2144.65	-1.79682	1.78476e-10	1.35093e-09
Zm00001eb043660	80.8066	134.05	108.254	1.16495	0.00758135	0.0183129
Zm00001eb043670	181.269	352.026	274.692	1.09008	4.81265e-05	0.00018061
Zm00001eb043680	754.559	407.395	626.777	-1.28258	2.73606e-07	1.44008e-06
Zm00001eb043700	215.12	53.0371	101.966	-1.89414	0.000315382	0.00102233
Zm00001eb043730	2662.25	6211.17	4291.11	1.08364	5.20097e-14	5.47383e-13
Zm00001eb043760	255.524	480.831	380.837	1.04655	1.10961e-05	4.60014e-05
Zm00001eb043780	236.96	672.58	435.056	1.20077	2.21019e-06	1.02187e-05
Zm00001eb043800	2784.55	762.918	1984.49	-2.03078	9.12209e-29	2.62724e-27
Zm00001eb043810	43.6793	17.4847	36.0277	-1.42499	0.0348163	0.0702499
Zm00001eb043910	1585.56	3794.19	2588.11	1.01828	3.07265e-09	2.03796e-08
Zm00001eb043930	114.658	372.425	198.2	1.5828	4.80626e-05	0.000180447
Zm00001eb043940	217.304	36.1351	239.753	-2.30339	0.0247945	0.0523613
Zm00001eb043960	24.0236	327.548	176.178	2.41549	6.43767e-06	2.77841e-05
Zm00001eb044140	209.66	452.272	311.472	1.15853	1.05292e-05	4.37626e-05
Zm00001eb044260	4538.28	746.016	2518.07	-2.36473	5.2877e-43	2.88992e-41
Zm00001eb044350	622.43	1824.82	1147.5	1.28125	2.48438e-10	1.85271e-09
Zm00001eb044400	44.7712	104.326	81.7902	1.29783	0.0047637	0.0121061
Zm00001eb044410	149.601	687.151	396.717	1.8019	9.92614e-11	7.74128e-10
Zm00001eb044420	1497.11	669.083	1093.51	-1.27166	7.9596e-14	8.21831e-13
Zm00001eb044440	802.607	2770.75	1689.33	1.79438	3.8672e-27	1.02354e-25
Zm00001eb044470	799.331	1890.1	1339.12	1.06245	1.01198e-09	7.08083e-09
Zm00001eb044480	447.712	1330.59	835.005	1.1304	5.7299e-06	2.48959e-05
Zm00001eb044650	8.73585	39.6321	34.812	1.62201	0.0433424	0.0846244
Zm00001eb044710	2692.83	6795.16	4419.73	1.13104	1.11837e-11	9.54517e-11
Zm00001eb044800	1201.18	3981.86	2466.06	1.59288	1.57881e-24	3.52932e-23
Zm00001eb044820	976.232	2542.87	1823.33	1.2475	1.05556e-13	1.08302e-12
Zm00001eb044840	17258.8	6680.92	11534.1	-1.26514	5.23955e-22	9.90947e-21
Zm00001eb044860	4.36793	96.7489	80.5124	4.41681	4.00506e-10	2.92699e-09
Zm00001eb044910	6585.74	17378.1	11358.9	1.35968	1.19518e-23	2.5181e-22
Zm00001eb044920	29.4835	68.7733	45.1334	1.28947	0.0328755	0.0669077
Zm00001eb044960	350.526	99.6631	179.519	-1.71972	3.36465e-05	0.000129637
Zm00001eb045340	46.9552	13.9878	29.1229	-1.94808	0.00942083	0.022232
Zm00001eb045510	1240.49	4550.7	2747.63	1.64577	2.39333e-22	4.64675e-21
Zm00001eb045600	61.151	14.5706	35.2556	-1.74008	0.0107322	0.0249326
Zm00001eb045680	412.769	1178.47	743.018	1.19039	2.93937e-07	1.54299e-06
Zm00001eb045780	31.6675	183.59	121.964	2.29877	9.82255e-08	5.46082e-07
Zm00001eb045790	12555.6	5023.37	9409.51	-1.39418	1.20432e-22	2.38153e-21
Zm00001eb045820	78.6227	20.3989	42.5112	-2.38147	0.00142282	0.00406076
Zm00001eb045950	691.224	2348.2	1441.39	1.57471	8.11765e-19	1.25349e-17
Zm00001eb045960	7579.44	831.108	4320.3	-3.26163	7.54867e-129	4.19163e-126
Zm00001eb045990	72.0708	22.7302	45.2983	-1.33408	0.0265243	0.0555244
Zm00001eb046010	12.0118	37.3008	28.5798	1.58465	0.037996	0.0757388
Zm00001eb046050	5570.2	1718.17	3206.61	-1.55398	1.67884e-15	2.01345e-14
Zm00001eb046080	310.123	850.342	584.098	1.52187	4.20352e-14	4.47494e-13
Zm00001eb046090	0	19.816	8.2847	6.26013	0.00225142	0.00616273
Zm00001eb046340	3350.2	1383.63	2472.79	-1.5041	5.32527e-19	8.33902e-18
Zm00001eb046390	19.6557	51.2886	54.4991	2.63709	0.00034151	0.00109962
Zm00001eb046410	148.51	12.8221	69.9397	-2.70342	4.80328e-06	2.11277e-05
Zm00001eb046440	496.852	46.626	205.88	-2.86402	7.49028e-11	5.90628e-10
Zm00001eb046450	26.2076	136.964	76.2457	2.25418	4.71828e-06	2.07835e-05
Zm00001eb046530	28.3915	3.49695	20.6638	-3.40669	0.000530791	0.00164953
Zm00001eb046580	3523.82	23272.8	12684.7	2.50354	6.89376e-61	7.06267e-59
Zm00001eb046590	1154.22	5014.63	2925.07	2.06091	1.18266e-43	6.66032e-42
Zm00001eb046670	653.005	1531.08	1115.23	1.14725	1.6223e-11	1.36365e-10
Zm00001eb046700	1147.67	2939.19	1869.42	1.24352	5.68217e-12	4.98136e-11
Zm00001eb046720	4.36793	91.5035	53.4953	3.54827	4.10028e-07	2.10971e-06
Zm00001eb046750	600.59	1995.01	1219.35	1.55439	3.47551e-17	4.76985e-16
Zm00001eb046800	14.1958	109.571	55.7342	2.3967	7.38628e-05	0.000268069
Zm00001eb046810	15.2877	73.4359	41.0793	2.44024	0.000296822	0.000966228
Zm00001eb046900	133.222	8.15955	73.2117	-4.59264	9.69488e-13	9.18351e-12
Zm00001eb046920	730.536	163.774	1313.22	-2.66154	0.0335044	0.0679883
Zm00001eb047030	226.04	677.825	494.447	1.16058	7.14109e-05	0.000259918
Zm00001eb047070	1720.96	5.82825	819.196	-8.1108	2.46021e-82	4.87894e-80
Zm00001eb047120	342.882	15.1534	152.221	-3.81488	7.66042e-17	1.02203e-15
Zm00001eb047240	383.286	178.927	270.789	-1.19706	1.11581e-05	4.62377e-05
Zm00001eb047260	122.302	88.5894	115.534	-1.29986	0.0104705	0.0243982
Zm00001eb047270	278.455	120.645	215.748	-1.00021	0.00167563	0.00471827
Zm00001eb047280	20724.7	4935.36	12383	-1.85542	5.95306e-35	2.35108e-33
Zm00001eb047360	3.27595	0	5.91448	-6.25365	0.00888015	0.0210924
Zm00001eb047470	76.4387	177.179	117.098	1.32177	0.000944614	0.00280105
Zm00001eb047500	3723.66	8478.35	5887.92	1.0198	3.1912e-12	2.87105e-11
Zm00001eb047580	948.932	142.792	446.019	-2.2955	9.05119e-13	8.61492e-12
Zm00001eb047680	107.014	32.0554	58.3703	-1.72084	0.00255373	0.00690847
Zm00001eb047740	1162.96	480.248	867.562	-1.27573	6.58423e-12	5.74677e-11
Zm00001eb047750	0	40.2149	34.5797	8.3078	5.0621e-07	2.56608e-06
Zm00001eb047760	1517.85	16287.6	7846	3.2829	9.14802e-77	1.50287e-74
Zm00001eb047780	48.0472	181.841	110.179	1.79061	9.31027e-06	3.90823e-05
Zm00001eb047840	224.948	522.794	371.948	1.33273	2.73087e-08	1.62147e-07
Zm00001eb047860	167.073	1107.95	615.441	2.33174	2.61965e-20	4.49796e-19
Zm00001eb047940	341.79	15.1534	202.72	-3.22644	7.31193e-09	4.63384e-08
Zm00001eb047950	45.8632	0	28.6474	-7.07438	3.74368e-06	1.67698e-05
Zm00001eb047980	7202.71	3029.52	5482.73	-1.30723	6.8813e-19	1.06795e-17
Zm00001eb048130	42.5873	13.9878	32.808	-2.15796	0.00350078	0.00918674
Zm00001eb048140	85.1746	2.3313	27.4835	-3.10069	0.0067508	0.016515
Zm00001eb048190	26.2076	68.1905	37.6533	1.64539	0.0287354	0.0595336
Zm00001eb048310	552.543	100.246	431.957	-2.92622	1.85064e-19	2.99949e-18
Zm00001eb048550	1913.15	4574.01	2912.98	1.20877	7.44596e-11	5.873e-10
Zm00001eb048680	662.833	175.43	378.215	-1.33078	5.03844e-05	0.000188476
Zm00001eb048710	8.73585	83.344	46.8257	2.77754	2.46879e-05	9.69908e-05
Zm00001eb048770	208.569	23.8958	84.6636	-2.89303	1.06129e-06	5.12893e-06
Zm00001eb048780	558.003	29.1412	277.87	-4.68638	7.97313e-30	2.42992e-28
Zm00001eb048800	1253.59	683.654	1036.45	-1.04203	2.97744e-08	1.76072e-07
Zm00001eb048830	4.36793	61.7794	38.0976	3.91732	1.38417e-06	6.57713e-06
Zm00001eb048870	787.319	326.965	425.419	-1.2726	0.00128846	0.0037074
Zm00001eb048950	46.9552	1.16565	18.9738	-3.67839	0.00125624	0.00362485
Zm00001eb048960	53.5071	2.3313	53.7682	-6.19013	5.63055e-09	3.61951e-08
Zm00001eb048980	4.36793	84.5096	29.5491	3.53854	0.000382923	0.00121907
Zm00001eb048990	0	4.6626	12.4002	4.24744	0.0161383	0.0358394
Zm00001eb049040	4.36793	1.16565	6.16042	-4.09307	0.0427504	0.0836096
Zm00001eb049080	1188.08	3070.32	1959.52	1.37004	1.52256e-14	1.68618e-13
Zm00001eb049100	579.842	231.382	461.597	-1.4832	4.07293e-09	2.65822e-08
Zm00001eb049110	2.18396	50.7058	29.8759	5.65809	9.01684e-06	3.79251e-05
Zm00001eb049150	197.649	866.661	555.518	1.5575	3.83011e-07	1.97767e-06
Zm00001eb049190	73.1628	189.418	158.686	1.95907	2.3503e-06	1.08348e-05
Zm00001eb049240	5961.13	16231.7	10442.1	1.17655	2.77848e-12	2.52097e-11
Zm00001eb049270	75.3467	318.805	171.709	2.29234	1.79451e-08	1.08878e-07
Zm00001eb049280	88.4505	262.854	152.499	1.59027	3.65869e-05	0.000140207
Zm00001eb049290	7135.01	16435.7	11169.7	1.00831	3.91902e-11	3.17039e-10
Zm00001eb049570	7539.04	2600.56	5322.39	-1.71544	8.89072e-31	2.85037e-29
Zm00001eb049610	2969.1	15314.3	8549.6	2.14109	7.20386e-42	3.74547e-40
Zm00001eb049790	0	20.3989	13.275	6.92918	0.000177591	0.000602545
Zm00001eb049830	2332.47	258.774	1262.51	-3.04024	2.8014e-68	3.53536e-66
Zm00001eb049880	334.146	120.645	222.403	-1.28294	1.35716e-05	5.551e-05
Zm00001eb049950	2003.79	8302.92	4860.8	2.15308	2.2859e-37	9.83966e-36
Zm00001eb049970	537.255	283.253	386.27	-1.01606	4.05774e-05	0.000154306
Zm00001eb050140	4434.54	452.272	2237.56	-2.41268	3.09263e-05	0.000119687
Zm00001eb050190	13.1038	51.8714	38.1388	2.65	0.000338016	0.00108947
Zm00001eb050280	23187.1	46098	33822.9	1.02135	3.07474e-17	4.23869e-16
Zm00001eb050290	1458.89	4963.34	3205.98	1.66658	3.64605e-32	1.2575e-30
Zm00001eb050320	139.774	396.904	285.457	1.62867	2.13826e-09	1.44164e-08
Zm00001eb050350	4996.91	14826.5	9646.82	1.65192	2.35736e-33	8.6005e-32
Zm00001eb050380	216.212	124.142	176.509	-1.12395	0.00099608	0.00294172
Zm00001eb050610	1349.69	4044.22	2709.02	1.53163	2.21694e-28	6.24884e-27
Zm00001eb050630	173.625	2.91412	94.1344	-6.6319	1.74084e-16	2.25853e-15
Zm00001eb050640	0	19.816	12.2367	5.31871	0.00330341	0.00871991
Zm00001eb050660	631.165	1434.92	1047.09	1.2278	1.91909e-13	1.91799e-12
Zm00001eb050670	1548.43	3584.37	2514.86	1.1731	4.10171e-17	5.60433e-16
Zm00001eb050700	39.3113	16.3191	32.2847	-2.11681	0.00763833	0.0184397
Zm00001eb050710	97.1864	40.7977	95.8919	-1.60496	0.00166927	0.00470132
Zm00001eb050760	1347.51	494.236	886.805	-1.22505	5.83313e-10	4.19455e-09
Zm00001eb050820	10.9198	0	7.79409	-3.80805	0.0354586	0.0713851
Zm00001eb050930	2618.57	416.72	1307.95	-2.17481	1.54093e-17	2.17944e-16
Zm00001eb050940	37.1274	3.49695	15.5387	-3.21482	0.00417069	0.0107586
Zm00001eb050950	41.4953	3.49695	44.0346	-5.05303	1.55746e-07	8.46541e-07
Zm00001eb051070	645.361	47.2088	396.749	-3.9987	8.05188e-44	4.58099e-42
Zm00001eb051130	5004.55	1506.6	2868.03	-1.2687	1.2201e-07	6.69992e-07
Zm00001eb051140	1352.97	3963.21	2486.14	1.52149	2.45571e-21	4.5063e-20
Zm00001eb051290	104.83	37.3008	66.4183	-1.05242	0.0433511	0.0846343
Zm00001eb051330	45.8632	101.994	113.075	1.32693	0.0137078	0.0309871
Zm00001eb051350	82.9906	5.82825	45.6616	-3.60031	9.81158e-08	5.4569e-07
Zm00001eb051370	398.573	185.338	278.13	-1.07056	5.11e-05	0.000190922
Zm00001eb051460	22.9316	184.173	107.443	1.86737	0.000841035	0.00251703
Zm00001eb051780	2005.97	4806.56	3284.46	1.04916	8.75886e-11	6.8734e-10
Zm00001eb051810	335.238	6183.77	3271	4.01555	5.13483e-125	2.68987e-122
Zm00001eb051860	340.698	109.571	212.732	-1.52293	3.64594e-07	1.88854e-06
Zm00001eb051950	2008.15	6214.66	3970.79	1.48005	4.93892e-24	1.06795e-22
Zm00001eb052000	2287.7	23.8958	1005.86	-7.0746	3.96615e-14	4.23524e-13
Zm00001eb052070	242.42	1353.9	761.366	2.52189	1.04347e-35	4.27933e-34
Zm00001eb052080	715.248	2468.85	1419.16	1.77918	1.66037e-17	2.34122e-16
Zm00001eb052110	408.401	139.295	290.136	-1.17363	0.000174359	0.000592886
Zm00001eb052120	167.073	100.246	137.827	-1.38508	0.00228138	0.00623551
Zm00001eb052130	1142.21	3545.32	2342.67	1.43158	7.72452e-18	1.11468e-16
Zm00001eb052250	175.809	409.726	303.21	1.31979	3.10217e-07	1.62354e-06
Zm00001eb052270	171.441	68.1905	131.071	-1.25673	0.00082137	0.00246243
Zm00001eb052470	192.189	513.469	354.822	1.63468	2.68791e-10	1.99859e-09
Zm00001eb052500	92.8184	16.9019	55.032	-1.81476	0.00253266	0.0068575
Zm00001eb052520	6.55189	75.7672	29.883	1.98778	0.040512	0.0798392
Zm00001eb052540	2031.09	3943.98	3121.04	1.1332	2.94106e-13	2.8997e-12
Zm00001eb052610	19.6557	104.908	59.0712	1.90021	0.000852659	0.00254935
Zm00001eb052630	2322.65	1083.47	1520.63	-1.00844	6.07152e-07	3.04428e-06
Zm00001eb052670	79.7147	1.16565	32.9275	-5.28816	2.29776e-07	1.22119e-06
Zm00001eb052700	1.09198	79.2642	43.9418	2.97004	0.00166079	0.00467933
Zm00001eb052750	9137.7	1724	5462.83	-2.4282	1.10999e-83	2.24946e-81
Zm00001eb052800	698.868	2310.9	1461.54	1.31267	3.27405e-09	2.16431e-08
Zm00001eb052820	210.752	3.49695	167.224	-6.7388	1.98934e-22	3.87593e-21
Zm00001eb052830	0	8.15955	10.5494	4.00416	0.0192788	0.0419875
Zm00001eb052950	471.736	183.59	307.119	-1.15034	2.00157e-05	7.9851e-05
Zm00001eb053110	224.948	81.0127	135.087	-1.31331	0.000611616	0.00188029
Zm00001eb053200	347.25	778.071	534.217	1.05129	1.11617e-06	5.37638e-06
Zm00001eb053220	9560.3	2963.08	6109.11	-1.32457	3.68632e-12	3.29726e-11
Zm00001eb053440	134.314	715.709	429.296	2.07361	1.04256e-14	1.17141e-13
Zm00001eb053460	10573.7	57379.7	33286.1	2.43397	1.10263e-95	2.88805e-93
Zm00001eb053490	1926.26	673.163	1214.88	-1.26254	1.71071e-10	1.297e-09
Zm00001eb053510	1112.73	3442.75	2173.76	1.4852	9.07315e-21	1.60043e-19
Zm00001eb053570	2546.5	429.542	1536.2	-2.86546	1.64137e-43	9.13246e-42
Zm00001eb053610	414.953	1211.11	837.346	1.38448	2.32001e-12	2.11745e-11
Zm00001eb053620	27.2995	215.062	107.805	2.92331	1.18574e-10	9.14978e-10
Zm00001eb053630	3592.62	1730.41	2977.6	-1.12572	3.93659e-10	2.88074e-09
Zm00001eb053660	13.1038	93.8348	55.8495	3.57895	3.46652e-07	1.80132e-06
Zm00001eb053690	0	9.3252	22.4252	3.19647	0.0261464	0.0548244
Zm00001eb053710	244.604	63.5279	146.98	-1.93361	3.51395e-08	2.05956e-07
Zm00001eb053740	377.826	191.167	283.698	-1.1037	2.5933e-05	0.000101566
Zm00001eb053750	1191.35	10826	5889.48	3.13339	6.94279e-130	3.93387e-127
Zm00001eb053770	385.47	220.891	290.759	-1.09656	0.00027898	0.00091372
Zm00001eb054010	1506.93	4128.73	2708.32	1.29303	9.07463e-17	1.20607e-15
Zm00001eb054020	170.349	519.297	310.481	1.39823	9.88727e-07	4.80417e-06
Zm00001eb054040	22309.2	2354.61	11047.8	-2.80129	1.3795e-41	7.09269e-40
Zm00001eb054050	3106.69	348.529	1859.07	-3.29074	5.00847e-85	1.06149e-82
Zm00001eb054240	422.597	216.811	334.636	-1.1363	6.87032e-06	2.94864e-05
Zm00001eb054260	5892.33	2541.7	4121.51	-1.12769	5.00871e-17	6.80341e-16
Zm00001eb054370	526.335	208.651	342.471	-1.06095	8.80825e-05	0.000315946
Zm00001eb054390	36.0354	89.755	64.3165	1.30139	0.00962946	0.0226493
Zm00001eb054430	286.099	57.6997	159.832	-1.09412	0.0394418	0.0781685
Zm00001eb054510	754.559	345.615	512.299	-1.13113	4.68341e-07	2.38675e-06
Zm00001eb054680	1330.03	3439.25	2320.4	1.28761	1.0173e-18	1.55727e-17
Zm00001eb054700	31.6675	232.547	128.643	2.5877	1.49283e-10	1.13991e-09
Zm00001eb054710	160.521	12.8221	88.1615	-4.05917	8.81311e-14	9.08267e-13
Zm00001eb054800	161.613	34.3867	81.6033	-1.77053	0.00057861	0.00178554
Zm00001eb054830	4822.19	22826.3	12808.6	2.10014	1.10026e-45	6.72854e-44
Zm00001eb054910	9038.33	4526.22	6742.58	-1.0239	6.63304e-17	8.9058e-16
Zm00001eb054950	1039.57	3125.69	1994.9	1.30405	2.35651e-12	2.14935e-11
Zm00001eb054960	1379.17	4304.16	2832.47	1.20852	2.28155e-08	1.36667e-07
Zm00001eb054990	2799.84	7215.96	6146.46	1.44356	2.29305e-10	1.71509e-09
Zm00001eb055020	7181.96	1425.59	4003.24	-2.27088	1.08947e-49	7.73605e-48
Zm00001eb055030	2574.89	1478.04	2154.6	-1.01038	3.54835e-09	2.33175e-08
Zm00001eb055320	2026.72	972.735	1481.61	-1.06615	2.03955e-12	1.87132e-11
Zm00001eb055330	3688.71	1631.91	3066.59	-1.58049	1.28267e-13	1.3059e-12
Zm00001eb055370	19.6557	58.2825	36.9474	1.62262	0.0147561	0.0330502
Zm00001eb055430	182.361	964.575	536.972	2.17593	1.07883e-20	1.89095e-19
Zm00001eb055460	2189.42	4903.89	3334.68	1.14901	6.12827e-14	6.40607e-13
Zm00001eb055540	33.8514	2.3313	10.3196	-3.87936	0.0221537	0.0474594
Zm00001eb055560	793.871	352.026	545.765	-1.03482	1.30098e-06	6.20947e-06
Zm00001eb055640	359.262	2175.1	1367.15	1.77496	0.00331848	0.00875718
Zm00001eb055710	92.8184	19.816	54.2466	-1.89444	0.000778828	0.00234552
Zm00001eb055730	1048.3	301.321	639.556	-1.85139	1.37424e-18	2.08266e-17
Zm00001eb055800	3333.82	10156.9	6672.43	1.61257	3.63102e-39	1.6774e-37
Zm00001eb055810	397.481	6.9939	239.574	-6.15092	3.61142e-38	1.61983e-36
Zm00001eb055830	162.705	65.8592	100.259	-1.06036	0.0153407	0.0342406
Zm00001eb055880	6361.89	1201.2	3267.51	-2.12965	1.17979e-24	2.66522e-23
Zm00001eb055980	177.993	1032.77	544.809	2.43158	7.23939e-24	1.54969e-22
Zm00001eb055990	251.156	544.359	452.548	1.04771	6.78034e-05	0.000248023
Zm00001eb056010	140.866	2366.85	1232.24	3.9952	1.02176e-103	3.41786e-101
Zm00001eb056070	21.8396	6.9939	39.5354	-2.88873	0.00186414	0.00518391
Zm00001eb056300	141.958	447.61	280.919	1.37209	1.81039e-06	8.47472e-06
Zm00001eb056330	288.283	10.4908	195.043	-5.71566	1.01543e-25	2.48391e-24
Zm00001eb056450	28231	7450.83	18185.2	-1.88149	4.58546e-53	3.60654e-51
Zm00001eb056470	400.757	1172.64	787.1	1.15611	1.34162e-06	6.39136e-06
Zm00001eb056510	86802.7	5995.52	48383.5	-4.06417	1.70019e-161	1.47513e-158
Zm00001eb056560	4.36793	39.0493	18.7739	3.03295	0.00305207	0.00811431
Zm00001eb056580	214.028	776.323	482.906	1.7652	8.0676e-16	9.92858e-15
Zm00001eb056620	3192.95	9236.61	5798.05	1.27295	1.36432e-13	1.38446e-12
Zm00001eb056700	104.83	47.2088	88.0348	-1.44619	0.00165246	0.00465964
Zm00001eb056730	548.175	2602.31	1492.42	1.80802	1.86686e-15	2.2274e-14
Zm00001eb056740	133.222	48.3745	83.1606	-1.56246	0.000766575	0.00231289
Zm00001eb056760	758.927	44.8775	335.61	-3.67785	2.75275e-28	7.75125e-27
Zm00001eb056800	242.42	2819.12	1309.21	3.27929	9.5519e-46	5.85428e-44
Zm00001eb056810	38.2194	400.984	181.819	2.52637	3.36875e-08	1.97905e-07
Zm00001eb056830	0	12.2393	6.10341	4.2724	0.0416767	0.0817979
Zm00001eb056870	2171.95	407.977	1182.32	-2.10618	9.8663e-24	2.0901e-22
Zm00001eb056880	778.583	1969.95	1279.34	1.4588	3.15383e-13	3.10067e-12
Zm00001eb056890	2282.24	1052	1699.87	-1.03997	1.71428e-11	1.43576e-10
Zm00001eb056910	4078.55	954.084	2603.86	-2.11928	6.00367e-50	4.29603e-48
Zm00001eb056950	2.18396	29.7241	13.7457	3.88558	0.00318639	0.00843667
Zm00001eb056970	1.09198	275.676	135.31	5.79856	3.5233e-19	5.59937e-18
Zm00001eb057000	610.418	382.916	488.821	-1.16312	0.000168427	0.000574613
Zm00001eb057010	2.18396	1597.52	759.062	6.70776	9.57229e-07	4.66581e-06
Zm00001eb057100	2222.18	1024.02	1567.09	-1.09527	1.75081e-12	1.61762e-11
Zm00001eb057150	7061.85	20830.2	13308.3	1.49365	4.2212e-30	1.30655e-28
Zm00001eb057290	405.125	1191.29	797.775	1.48698	4.07555e-16	5.15272e-15
Zm00001eb057310	256.616	118.896	198.538	-1.11792	0.000233362	0.000774822
Zm00001eb057320	5.45991	43.129	18.9184	2.11371	0.0376415	0.075126
Zm00001eb057350	45.8632	183.007	120.966	1.79779	6.64489e-06	2.8594e-05
Zm00001eb057370	56.783	291.995	176.785	1.87218	6.77589e-07	3.37203e-06
Zm00001eb057380	3.27595	74.0188	43.735	3.09932	9.22867e-05	0.000329719
Zm00001eb057420	2.18396	97.9146	52.6099	5.44735	1.74571e-09	1.18736e-08
Zm00001eb057540	2143.56	902.213	1582.23	-1.21866	1.52399e-14	1.68708e-13
Zm00001eb057560	1591.02	514.052	1076.86	-1.40915	9.88074e-13	9.35e-12
Zm00001eb057690	6116.19	2271.27	4493.55	-1.69091	1.35704e-23	2.85431e-22
Zm00001eb057740	404.033	101.994	256.456	-1.65916	6.89492e-08	3.90197e-07
Zm00001eb057750	39.3113	243.038	131.653	1.62349	0.0012616	0.00363879
Zm00001eb057810	85580.8	6397.09	42555.1	-3.65075	2.17881e-150	1.72835e-147
Zm00001eb057840	809.158	3382.13	2125.61	1.54221	4.23341e-10	3.08575e-09
Zm00001eb057860	477.196	1880.78	1199.02	1.40792	1.81453e-07	9.77086e-07
Zm00001eb057870	1374.8	735.525	1268.61	-1.21704	4.71682e-07	2.40287e-06
Zm00001eb057920	17.4717	419.051	273.045	4.37667	4.89097e-27	1.28714e-25
Zm00001eb057930	24.0236	78.6814	67.7748	2.15459	0.000165107	0.00056412
Zm00001eb058230	5090.82	2440.87	3659.64	-1.00091	1.39428e-13	1.41332e-12
Zm00001eb058260	8128.71	1589.95	4856.28	-2.08294	5.26861e-32	1.79262e-30
Zm00001eb058300	544.899	1760.13	1138.94	1.57845	2.02562e-20	3.50183e-19
Zm00001eb058360	176.901	72.2703	122.117	-1.18068	0.00146202	0.00416495
Zm00001eb058370	1667.46	536.782	1034.39	-1.40614	1.01414e-12	9.57383e-12
Zm00001eb058430	50.2312	4.6626	29.2343	-3.18282	8.05202e-05	0.000290559
Zm00001eb058450	1708.95	8906.73	4933.43	2.15885	8.569e-40	4.09483e-38
Zm00001eb058460	1383.54	417.885	956.422	-1.5396	3.04375e-13	2.99669e-12
Zm00001eb058550	1034.11	3656.64	2297.65	1.34947	2.9127e-09	1.93836e-08
Zm00001eb058740	1320.21	543.776	927.354	-1.17126	3.52212e-11	2.8636e-10
Zm00001eb058790	247.88	529.788	394.7	1.08742	1.78428e-06	8.35814e-06
Zm00001eb058800	280.639	69.3562	200.873	-2.20686	3.65199e-11	2.96473e-10
Zm00001eb058930	1429.4	497.15	841.824	-1.16699	5.52248e-06	2.40436e-05
Zm00001eb058940	1178.25	14465.7	7050.23	3.63081	1.18925e-88	2.70642e-86
Zm00001eb058950	3051	1454.73	2495.1	-1.29437	1.16612e-12	1.09527e-11
Zm00001eb058960	4.36793	140.461	76.489	3.23329	3.94403e-06	1.7602e-05
Zm00001eb059030	3125.25	1001.29	1849.69	-1.46459	4.61793e-14	4.88987e-13
Zm00001eb059070	177.993	613.132	469.481	1.85141	2.2128e-11	1.83666e-10
Zm00001eb059140	239.144	69.939	153.05	-1.69162	5.99083e-07	3.00668e-06
Zm00001eb059160	5546.17	1724.58	3358.37	-1.46414	2.5354e-17	3.51789e-16
Zm00001eb059230	9941.4	5732.67	8177.65	-1.03862	7.13057e-11	5.63223e-10
Zm00001eb059240	6.55189	113.068	72.6611	4.56823	1.22923e-11	1.04464e-10
Zm00001eb059310	155.061	1149.91	659.179	3.14319	9.06475e-41	4.53466e-39
Zm00001eb059320	17.4717	0.582825	8.95651	-4.35702	0.00673128	0.0164731
Zm00001eb059350	50.2312	113.068	103.837	1.18546	0.0115872	0.0266844
Zm00001eb059360	599.498	6546.29	3449.45	3.07317	2.4469e-52	1.87668e-50
Zm00001eb059370	1096.35	393.407	775.453	-1.46819	4.33987e-15	5.03519e-14
Zm00001eb059380	72.0708	30.3069	107.043	-1.54264	0.0228067	0.0486707
Zm00001eb059400	639.901	328.13	561.646	-1.20276	2.07721e-06	9.64247e-06
Zm00001eb059410	5.45991	21.5645	14.6914	2.18559	0.0399332	0.0788778
Zm00001eb059540	42.5873	8.74237	28.359	-2.70498	0.000691357	0.00210262
Zm00001eb059550	19.6557	58.8653	36.6962	2.03667	0.0050953	0.0128489
Zm00001eb059560	1372.62	343.284	770.938	-1.59907	1.85731e-10	1.40316e-09
Zm00001eb059580	138.682	23.313	82.0975	-2.26932	2.0986e-06	9.73526e-06
Zm00001eb059630	1110.55	4297.17	2537.92	1.46115	2.09141e-10	1.57105e-09
Zm00001eb059650	995.887	4103.09	2553.8	1.49639	1.36001e-09	9.36955e-09
Zm00001eb059710	361.446	159.111	234.418	-1.11261	0.000255204	0.000841606
Zm00001eb059780	32.7595	178.344	103.797	2.31275	5.49234e-08	3.1493e-07
Zm00001eb059800	28.3915	57.6997	41.9822	1.55401	0.0209782	0.0452732
Zm00001eb059850	2665.53	1240.83	1820.31	-1.0109	2.44378e-09	1.63807e-08
Zm00001eb059880	588.578	2173.35	1343.32	1.90658	1.34766e-31	4.49177e-30
Zm00001eb059890	639.901	2559.18	1400.31	1.96773	4.49207e-19	7.08328e-18
Zm00001eb059910	2565.06	14100.9	7487.97	2.19839	3.71464e-35	1.47755e-33
Zm00001eb059980	216.212	473.837	335.457	1.27466	6.49475e-07	3.23851e-06
Zm00001eb060050	3302.15	15617.4	9228.94	2.16972	4.04686e-67	4.90642e-65
Zm00001eb060060	17.4717	2.3313	8.43823	-3.03136	0.0353451	0.0711824
Zm00001eb060070	80.8066	243.038	178.19	1.06397	0.00667424	0.0163493
Zm00001eb060110	90.6345	40.7977	66.1924	-1.36856	0.00620784	0.015319
Zm00001eb060130	6874.02	1033.93	3785.45	-2.52213	1.89454e-56	1.69678e-54
Zm00001eb060190	122.302	51.2886	101.86	-1.8749	8.58115e-05	0.000308171
Zm00001eb060220	135.406	289.664	213.776	1.00608	0.00057953	0.00178779
Zm00001eb060260	1129.11	350.278	667.834	-1.42189	1.53102e-09	1.04827e-08
Zm00001eb060350	1074.51	2781.24	1849.14	1.2019	4.22392e-13	4.11339e-12
Zm00001eb060380	3315.26	8630.47	5745.03	1.33382	1.13106e-23	2.38622e-22
Zm00001eb060390	86.2666	210.4	142.311	1.33664	0.000160608	0.000549627
Zm00001eb060470	231.5	142.792	271.981	-1.32884	0.0015109	0.00429319
Zm00001eb060480	279.547	125.307	264.982	-1.08568	0.00422432	0.0108818
Zm00001eb060490	32.7595	3.49695	17.2189	-2.14108	0.0381805	0.0760324
Zm00001eb060500	216.212	46.626	121.979	-1.90403	1.81579e-06	8.49493e-06
Zm00001eb060560	1339.86	18222	8934.96	3.65479	1.31674e-124	6.5282e-122
Zm00001eb060570	10.9198	895.802	449.701	5.16369	3.52226e-11	2.8636e-10
Zm00001eb060580	756.743	3193.88	1835.9	2.13936	3.48998e-31	1.13461e-29
Zm00001eb060610	148.51	12.2393	77.1345	-2.95225	6.70696e-08	3.80257e-07
Zm00001eb060680	291.559	5447.08	2812.81	3.86941	1.63251e-80	3.00166e-78
Zm00001eb060780	741.456	1519.42	1117.87	1.00969	5.56641e-10	4.01001e-09
Zm00001eb061120	465.184	212.148	306.69	-1.16633	3.38567e-05	0.000130375
Zm00001eb061150	72.0708	8.74237	40.1727	-3.15721	3.88922e-06	1.73769e-05
Zm00001eb061160	30.5755	5.82825	17.6682	-2.84813	0.00537103	0.0134708
Zm00001eb061170	2487.53	8333.81	5110.06	1.65756	6.68971e-31	2.15468e-29
Zm00001eb061200	744.732	2256.7	1409.47	1.46192	8.03355e-17	1.07027e-15
Zm00001eb061250	818.986	2168.69	1391.87	1.5262	1.32274e-14	1.47252e-13
Zm00001eb061260	1113.82	2725.87	1824.76	1.0548	5.13003e-09	3.31387e-08
Zm00001eb061280	121.21	335.124	225.925	1.17606	0.000134518	0.000466088
Zm00001eb061310	7030.18	30110.5	17588.3	1.99115	8.24776e-50	5.88665e-48
Zm00001eb061400	838.642	190.584	381.921	-2.29955	0.00551843	0.0137985
Zm00001eb061430	1700.22	5515.27	3366.18	1.59999	9.30984e-25	2.11521e-23
Zm00001eb061490	995.887	338.038	720.441	-1.50027	1.22707e-12	1.14962e-11
Zm00001eb061520	776.399	2565.01	1629.22	1.58104	2.24003e-22	4.35519e-21
Zm00001eb061560	2235.29	804.881	1606.65	-1.64185	2.67976e-22	5.17752e-21
Zm00001eb061600	2.18396	11.0737	8.17473	3.05708	0.0459198	0.0890056
Zm00001eb061610	3984.64	9779.8	6606.72	1.18773	4.34933e-18	6.3455e-17
Zm00001eb061670	5.45991	8.74237	23.8542	-2.42676	0.0447401	0.0870168
Zm00001eb061730	158.337	51.2886	142.782	-1.14005	0.024273	0.0514282
Zm00001eb061820	2723.4	1090.47	1864.59	-1.03901	2.33103e-08	1.3951e-07
Zm00001eb061830	4.36793	31.4725	24.8933	2.03327	0.028811	0.0596701
Zm00001eb061930	55.6911	200.492	122.73	1.95936	5.7591e-07	2.89876e-06
Zm00001eb061970	24.0236	108.988	54.7148	1.92982	0.00139582	0.00398905
Zm00001eb061990	46.9552	582.242	286.456	2.64276	3.02715e-10	2.23943e-09
Zm00001eb062000	475.012	2147.13	1303.29	1.99221	8.85128e-29	2.55189e-27
Zm00001eb062020	1766.83	3509.19	2537.82	1.03861	4.35219e-12	3.8667e-11
Zm00001eb062040	411.677	1188.96	771.026	1.45302	1.23145e-14	1.3742e-13
Zm00001eb062170	274.087	41.9634	173.033	-2.82777	4.68517e-16	5.89126e-15
Zm00001eb062390	197.649	686.568	617.066	1.83931	1.7391e-07	9.39018e-07
Zm00001eb062410	607.142	206.903	408.665	-1.51702	1.49492e-11	1.2604e-10
Zm00001eb062500	86.2666	291.412	214.786	1.31464	0.000447226	0.00140882
Zm00001eb062600	8668.15	3413.61	5897.78	-1.31555	2.6426e-25	6.27624e-24
Zm00001eb062640	56.783	82.1783	69.9375	1.12813	0.0394117	0.0781256
Zm00001eb062680	559.095	158.528	354.518	-1.31902	1.88399e-05	7.54573e-05
Zm00001eb062740	101.554	797.305	481.809	1.72422	0.0353703	0.0712281
Zm00001eb062770	373.458	2638.45	1373.49	2.60876	3.59004e-41	1.82219e-39
Zm00001eb062800	1313.65	4395.08	2673.34	1.66958	2.01799e-26	5.14486e-25
Zm00001eb062830	7.64387	56.534	32.8704	2.35463	0.00182941	0.00509855
Zm00001eb062840	236.96	1273.47	714.465	2.2557	1.46925e-27	3.95658e-26
Zm00001eb062850	352.71	32.0554	183.504	-3.65103	1.64134e-22	3.21823e-21
Zm00001eb062860	143.05	14.5706	76.8276	-3.37538	4.82544e-11	3.86759e-10
Zm00001eb062870	98.2784	251.198	188.731	2.10501	2.50483e-06	1.14949e-05
Zm00001eb063220	924.908	625.954	742.02	-1.00945	0.000411082	0.00130303
Zm00001eb063300	396.389	1188.96	793.389	1.75673	1.07393e-18	1.63918e-17
Zm00001eb063310	606.05	58.2825	284.109	-2.82871	8.12986e-16	1.00008e-14
Zm00001eb063330	186.729	49.5401	101.747	-2.14404	1.45365e-05	5.92471e-05
Zm00001eb063380	116.842	820.618	528.394	2.04256	7.4564e-08	4.20088e-07
Zm00001eb063430	2737.6	10307.3	6713.53	1.44713	1.26814e-10	9.74766e-10
Zm00001eb063500	2873	889.391	1768.55	-1.39362	6.59625e-13	6.34794e-12
Zm00001eb063630	0	10.4908	8.10429	3.5988	0.0408445	0.0803804
Zm00001eb063710	26491.5	215553	115579	2.91286	4.04325e-117	1.75401e-114
Zm00001eb063720	5026.39	1728.08	3414.36	-1.61781	8.3255e-33	2.95587e-31
Zm00001eb063780	136.498	281.504	200.611	1.39412	7.78678e-05	0.000281623
Zm00001eb063870	1451.24	2926.95	2089.54	1.09962	2.04416e-11	1.70228e-10
Zm00001eb063900	2016.89	519.297	1232.83	-1.75489	4.25577e-22	8.0985e-21
Zm00001eb063910	406.217	1.16565	187.195	-8.90811	1.60734e-16	2.09317e-15
Zm00001eb063930	120.118	37.8836	68.3448	-1.45522	0.00470396	0.0119707
Zm00001eb063980	6704.77	2725.87	5017.31	-1.4511	1.94293e-22	3.79083e-21
Zm00001eb064060	10.9198	33.8038	20.6458	1.9097	0.0349525	0.0704737
Zm00001eb064100	2680.82	7865.81	5091.13	1.35997	3.36925e-19	5.36682e-18
Zm00001eb064120	6251.6	1854.55	4523.1	-1.98712	1.41288e-30	4.46778e-29
Zm00001eb064130	17.4717	79.847	45.5985	1.49714	0.0213412	0.045928
Zm00001eb064190	1853.09	4797.23	3242.74	1.14859	1.95699e-12	1.79854e-11
Zm00001eb064340	313.399	1561.97	901.946	2.27536	3.08397e-35	1.23376e-33
Zm00001eb064350	928.184	87.4237	450.411	-2.76319	2.56735e-17	3.56043e-16
Zm00001eb064380	395.297	899.299	631.034	1.00006	1.5778e-06	7.44116e-06
Zm00001eb064400	3401.52	8691.67	6267.81	1.0908	7.11895e-10	5.06796e-09
Zm00001eb064420	1334.4	275.093	667.654	-1.88202	9.07783e-11	7.10964e-10
Zm00001eb064460	49.1392	250.032	150.93	1.49624	0.00110353	0.00321967
Zm00001eb064610	44.7712	215.645	138.443	1.80362	1.296e-05	5.31649e-05
Zm00001eb064620	3090.31	737.274	1829.39	-2.12589	2.10927e-37	9.13602e-36
Zm00001eb064690	876.861	540.279	748.925	-1.20232	8.31931e-06	3.52368e-05
Zm00001eb064740	774.215	83.344	376.781	-2.85857	1.22294e-22	2.41664e-21
Zm00001eb064770	996.979	3592.53	2035.08	1.59712	6.70931e-15	7.68788e-14
Zm00001eb064780	36.0354	310.063	175.295	2.78005	3.30726e-14	3.55213e-13
Zm00001eb064840	679.213	257.609	425.325	-1.1649	5.92612e-06	2.56962e-05
Zm00001eb064850	3194.05	1588.2	2350.15	-1.08875	1.48507e-13	1.50097e-12
Zm00001eb064860	2149.02	996.048	1589.22	-1.05018	5.45107e-12	4.78481e-11
Zm00001eb065170	12.0118	0	4.27682	-5.79334	0.0215724	0.0463609
Zm00001eb065250	354.894	1737.4	1046.81	2.21886	2.42374e-37	1.04168e-35
Zm00001eb065300	6821.61	3537.16	4902.13	-1.04	4.23478e-11	3.41092e-10
Zm00001eb065310	101.554	336.29	226.696	1.00209	0.0105713	0.0246068
Zm00001eb065380	1359.52	623.04	990.381	-1.23999	1.92522e-12	1.7711e-11
Zm00001eb065410	48.0472	1.16565	21.5074	-4.63774	3.11464e-05	0.000120438
Zm00001eb065460	2335.75	990.802	1681.7	-1.1979	1.02979e-15	1.2562e-14
Zm00001eb065580	8.73585	29.1412	19.4613	2.94672	0.0174419	0.0384575
Zm00001eb065610	265.352	1250.74	734.666	1.89684	1.88688e-16	2.44116e-15
Zm00001eb065630	2015.8	5208.71	4078.62	1.12871	2.07004e-07	1.10716e-06
Zm00001eb065650	139.774	378.836	247.341	1.17716	7.11825e-05	0.000259222
Zm00001eb065730	468.46	197.578	328.831	-1.0649	2.67174e-05	0.000104476
Zm00001eb065770	2016.89	4413.73	3209.15	1.07357	1.28533e-15	1.55495e-14
Zm00001eb065790	2351.04	1075.31	1686.48	-1.23112	1.03629e-14	1.16531e-13
Zm00001eb065860	1160.78	297.824	691.442	-1.8833	1.95412e-21	3.60973e-20
Zm00001eb065900	1220.84	559.512	927.524	-1.32842	4.54394e-12	4.01905e-11
Zm00001eb065920	452.08	1567.8	992.578	1.61507	3.61896e-18	5.31342e-17
Zm00001eb066020	376.734	205.737	312.727	-1.03908	7.63667e-05	0.000276686
Zm00001eb066030	51.3231	5.82825	28.8277	-2.85414	0.000299063	0.000973183
Zm00001eb066130	121.21	184.173	163.388	1.10553	0.00425377	0.0109475
Zm00001eb066150	8122.16	3461.4	5386.79	-1.24949	2.93e-15	3.44114e-14
Zm00001eb066190	5411.86	1369.06	3310.28	-1.95494	1.09897e-47	7.31697e-46
Zm00001eb066260	1067.96	4198.67	2354.71	1.79454	2.84972e-21	5.20523e-20
Zm00001eb066280	3159.1	479.665	1682.87	-2.32414	5.55747e-27	1.46115e-25
Zm00001eb066310	33.8514	9.3252	26.8793	-2.01996	0.0111867	0.0258607
Zm00001eb066320	167.073	663.255	401.61	2.06418	1.20641e-17	1.71504e-16
Zm00001eb066360	883.413	3312.78	1979.13	1.83169	2.30325e-30	7.22568e-29
Zm00001eb066440	6.55189	277.425	205.898	3.4548	0.0101867	0.0238088
Zm00001eb066480	36.0354	18.6504	47.4497	-1.83477	0.0127799	0.0291124
Zm00001eb066540	327.595	60.6138	221.655	-1.56103	0.000697298	0.0021186
Zm00001eb066550	53.5071	112.485	90.7284	1.06631	0.0145421	0.0326313
Zm00001eb066600	507.771	1142.92	798.852	1.11536	1.21261e-09	8.40831e-09
Zm00001eb066690	4647.47	2081.85	3073.9	-1.05886	7.76065e-10	5.48959e-09
Zm00001eb066780	2740.87	6084.11	4397.14	1.05713	3.03375e-15	3.55998e-14
Zm00001eb066820	785.135	343.867	524.429	-1.14417	2.56034e-07	1.3522e-06
Zm00001eb066870	324.319	104.908	186.98	-1.23511	0.000805531	0.00241871
Zm00001eb066900	389.837	798.47	625.406	1.04431	2.33267e-07	1.23785e-06
Zm00001eb066910	306.847	861.998	573.867	1.63719	4.03613e-14	4.30334e-13
Zm00001eb066960	6354.24	1760.13	4514.54	-1.5337	2.15366e-11	1.79025e-10
Zm00001eb067080	1121.47	3463.73	2200.38	1.51438	5.00169e-23	1.01289e-21
Zm00001eb067190	6.55189	30.3069	23.2998	1.94141	0.0277517	0.0577326
Zm00001eb067220	649.729	3436.34	1989.4	2.25793	7.28183e-46	4.48277e-44
Zm00001eb067320	981.692	3014.95	1842.52	1.62894	1.31034e-19	2.15013e-18
Zm00001eb067330	271.903	595.647	407.037	1.41267	7.6925e-07	3.80161e-06
Zm00001eb067370	3004.04	6982.24	5120.94	1.15222	1.4926e-17	2.11539e-16
Zm00001eb067400	103.738	0	38.9918	-8.98109	2.87118e-08	1.70114e-07
Zm00001eb067410	6765.92	22286.1	13717.5	1.67526	1.07717e-34	4.20625e-33
Zm00001eb067510	4.36793	0	7.14288	-6.52613	0.00390642	0.0101287
Zm00001eb067600	394.205	906.293	595.891	1.1402	3.11088e-07	1.62748e-06
Zm00001eb067620	1458.89	424.297	812.82	-1.51414	1.265e-09	8.74973e-09
Zm00001eb067660	165.981	469.174	272.363	1.62472	2.44538e-06	1.12444e-05
Zm00001eb067670	10.9198	49.5401	30.3486	2.46115	0.00145504	0.00414804
Zm00001eb067710	1920.8	176.013	1069.01	-2.92108	1.61723e-25	3.9044e-24
Zm00001eb067730	206.385	79.847	141.098	-1.22607	0.000470101	0.00147346
Zm00001eb067740	40.4033	2.91412	27.5671	-2.8927	0.0015612	0.00442433
Zm00001eb067750	58060.7	4572.26	28022.5	-3.42326	1.35851e-94	3.46033e-92
Zm00001eb067800	41.4953	8.15955	18.4333	-2.50822	0.0176046	0.0387824
Zm00001eb067810	1451.24	3721.34	2404.4	1.22771	1.9916e-13	1.98831e-12
Zm00001eb067820	17.4717	65.2764	32.9084	1.99405	0.0103206	0.0240892
Zm00001eb067830	2.18396	17.4847	7.3395	3.59097	0.0472991	0.0912646
Zm00001eb067840	14.1958	0	6.41516	-6.37618	0.00367863	0.0096008
Zm00001eb067880	54.5991	0	27.0255	-8.45023	2.90069e-07	1.52355e-06
Zm00001eb067890	396.389	119.479	235.621	-1.32762	5.46724e-05	0.000203312
Zm00001eb068030	13.1038	33.221	21.0304	1.8438	0.0476763	0.0918524
Zm00001eb068080	1403.2	588.653	947.914	-1.18522	4.24175e-11	3.41555e-10
Zm00001eb068100	1133.48	3165.32	2071.02	1.23358	3.20941e-12	2.88649e-11
Zm00001eb068270	15489.8	3126.27	8149.65	-2.17865	1.12938e-31	3.78239e-30
Zm00001eb068280	4577.59	1179.64	2496.61	-1.44745	1.19506e-08	7.38639e-08
Zm00001eb068300	153.969	447.027	278.54	1.48131	9.82634e-08	5.46183e-07
Zm00001eb068330	355.986	990.802	642.875	1.40603	2.57584e-12	2.34324e-11
Zm00001eb068400	18803.9	4650.36	11283.8	-1.8417	1.77765e-38	8.06449e-37
Zm00001eb068460	163.797	445.278	283.462	1.51542	7.30635e-08	4.12136e-07
Zm00001eb068570	2055.11	4758.18	3183.01	1.04033	3.09045e-10	2.28322e-09
Zm00001eb068680	345.066	38.4664	159.984	-2.79741	4.45832e-12	3.9493e-11
Zm00001eb068780	1487.28	787.397	1168.86	-1.0651	7.05961e-10	5.02959e-09
Zm00001eb068860	458.632	1374.3	819.854	1.43993	8.24897e-11	6.48794e-10
Zm00001eb068880	74.2548	1476.3	708.21	4.01235	2.94752e-59	2.88151e-57
Zm00001eb068890	1.09198	12.2393	8.17747	4.75277	0.0157251	0.0350142
Zm00001eb068920	122.302	48.3745	78.0759	-1.23146	0.00802722	0.0192609
Zm00001eb068940	8.73585	34.9695	28.3735	1.89743	0.0188821	0.0412302
Zm00001eb069000	1463.26	244.204	717.44	-2.23106	1.94728e-16	2.51579e-15
Zm00001eb069070	4300.22	1253.66	2760.8	-1.80569	5.49639e-40	2.64017e-38
Zm00001eb069150	22.9316	37.3008	37.3342	1.58784	0.0324645	0.0661538
Zm00001eb069210	1667.46	448.775	960.515	-1.87088	1.58401e-19	2.58544e-18
Zm00001eb069250	19.6557	72.2703	41.3214	1.96513	0.0026855	0.00722903
Zm00001eb069290	1254.69	538.53	792.203	-1.25007	1.75666e-07	9.47579e-07
Zm00001eb069310	2355.4	171.933	1169.45	-3.56707	1.71375e-73	2.47815e-71
Zm00001eb069320	6577.01	542.61	3151.62	-3.6018	1.24428e-70	1.6689e-68
Zm00001eb069330	18852	515.8	8448.97	-5.02825	6.67686e-169	6.39229e-166
Zm00001eb069340	2061.66	75.1844	1033.01	-5.02743	7.65025e-89	1.77001e-86
Zm00001eb069350	3698.54	1366.14	2585.08	-1.44164	2.07152e-25	4.96663e-24
Zm00001eb069410	36.0354	1.74847	25.6879	-5.52935	6.36674e-06	2.75037e-05
Zm00001eb069460	38.2194	167.271	96.5412	1.69165	0.000205774	0.000690405
Zm00001eb069490	2019.07	5809.02	3756.51	1.49333	7.43768e-27	1.94574e-25
Zm00001eb069500	6041.93	1311.94	3407.44	-1.80032	2.51197e-18	3.73954e-17
Zm00001eb069510	2.18396	20.9817	11.8786	3.18006	0.0130103	0.0295692
Zm00001eb069580	1062.5	3306.95	2060.06	1.59982	1.05331e-23	2.22558e-22
Zm00001eb069630	30.5755	96.1661	73.6537	1.67846	0.000863949	0.00257921
Zm00001eb069640	447.712	1761.88	1158.99	1.26097	4.0944e-05	0.000155594
Zm00001eb070230	1356.24	6051.47	3443.72	2.16299	2.8197e-40	1.37585e-38
Zm00001eb070270	679.213	150.369	373.617	-1.59709	9.36755e-07	4.57245e-06
Zm00001eb070310	5670.66	1031.02	3258.85	-2.35125	1.30339e-61	1.37594e-59
Zm00001eb070430	2536.67	1084.64	1992.52	-1.30761	1.26593e-13	1.28981e-12
Zm00001eb070460	1245.95	372.425	746.63	-1.72478	1.14008e-16	1.50443e-15
Zm00001eb070510	574.382	155.031	335.494	-2.06371	3.73587e-12	3.3405e-11
Zm00001eb070520	131.038	327.548	242.128	1.48395	2.97975e-07	1.56241e-06
Zm00001eb070530	4.36793	71.6875	54.0228	3.33862	7.75734e-06	3.30228e-05
Zm00001eb070550	14066.9	5570.64	8586.08	-1.16019	3.45267e-09	2.27318e-08
Zm00001eb070600	68.7948	20.9817	39.516	-2.01423	0.00399519	0.0103434
Zm00001eb070730	801.515	3227.1	1840.85	1.48211	2.05976e-09	1.39108e-08
Zm00001eb070770	992.611	2092.92	1474.46	1.18156	1.71384e-11	1.43576e-10
Zm00001eb070840	14629.3	6838.87	10939.2	-1.07951	6.4686e-19	1.00557e-17
Zm00001eb070870	2.18396	12.8221	8.29338	3.76283	0.0295812	0.0610399
Zm00001eb070890	74.2548	568.837	508.915	3.48111	4.68702e-19	7.38119e-18
Zm00001eb070950	6230.85	2358.69	4423.67	-1.55759	6.45618e-27	1.69103e-25
Zm00001eb071040	31.6675	122.393	70.2043	1.53423	0.00309887	0.00822848
Zm00001eb071050	1207.73	12.2393	470.09	-6.13905	7.89413e-49	5.47932e-47
Zm00001eb071070	2831.51	1328.84	1903.99	-1.05873	4.19151e-09	2.73112e-08
Zm00001eb071100	502.312	1398.2	918.712	1.28987	1.33297e-11	1.12968e-10
Zm00001eb071180	0	15.7363	6.0536	5.81001	0.00962022	0.0226296
Zm00001eb071240	1464.35	3100.05	2211.3	1.05218	4.46984e-13	4.34831e-12
Zm00001eb071290	50.2312	215.645	142.241	1.42826	0.00123445	0.00356938
Zm00001eb071470	208.569	1260.07	635.653	2.22874	6.8023e-17	9.11921e-16
Zm00001eb071490	3557.68	7952.06	5267.13	1.06617	1.02735e-10	7.9987e-10
Zm00001eb071510	43.6793	5.24542	34.7954	-3.83165	4.89277e-06	2.15009e-05
Zm00001eb071550	1868.38	11113.9	6043.24	2.31389	1.55548e-43	8.67198e-42
Zm00001eb071570	172.533	2.3313	79.8804	-4.70624	1.02804e-11	8.82216e-11
Zm00001eb071590	1012.27	271.014	654.965	-1.24033	7.27455e-05	0.00026429
Zm00001eb071650	2073.67	511.137	1908.38	-2.4332	1.02973e-05	4.28626e-05
Zm00001eb071700	50.2312	17.4847	38.9082	-1.46481	0.0246328	0.0520871
Zm00001eb071770	136.498	403.315	262.184	1.75164	1.94926e-09	1.31966e-08
Zm00001eb071790	72.0708	210.983	128.869	1.3803	0.000333636	0.0010771
Zm00001eb071850	4.36793	50.1229	34.2232	1.8564	0.0373503	0.0746845
Zm00001eb071890	13.1038	348.529	165.845	3.9405	2.77854e-18	4.12311e-17
Zm00001eb071920	55.6911	336.29	194.43	1.62987	0.000315716	0.0010233
Zm00001eb071930	5348.53	2112.74	3628.82	-1.31154	1.17067e-22	2.31664e-21
Zm00001eb071970	1083.25	265.185	556.721	-1.3013	0.000399959	0.00126981
Zm00001eb071990	171.441	12.8221	97.9811	-3.31643	2.14835e-11	1.78637e-10
Zm00001eb072000	2043.1	1071.23	1655.59	-1.14605	1.05632e-10	8.20517e-10
Zm00001eb072010	14219.8	6134.82	10570.1	-1.17579	4.50933e-19	7.1054e-18
Zm00001eb072020	116.842	9.90802	47.4385	-2.86556	6.14847e-05	0.000226792
Zm00001eb072040	5.45991	23.313	14.5229	2.16889	0.0415886	0.0816654
Zm00001eb072170	74.2548	186.504	170.019	1.77556	1.72631e-05	6.95031e-05
Zm00001eb072310	1337.68	672.58	1013.89	-1.00745	1.20083e-09	8.33287e-09
Zm00001eb072330	2081.32	903.962	1502.76	-1.16254	2.19896e-14	2.39419e-13
Zm00001eb072390	38.2194	69.939	48.376	1.52185	0.0324872	0.0661951
Zm00001eb072440	26.2076	0	20.246	-8.03108	4.1978e-06	1.86327e-05
Zm00001eb072470	13.1038	92.6692	42.7263	2.12204	0.00285138	0.00762308
Zm00001eb072500	62.243	424.879	227.251	2.72365	6.21495e-18	9.00114e-17
Zm00001eb072510	77.5307	741.353	401.432	2.8859	6.94658e-25	1.59656e-23
Zm00001eb072560	42.5873	451.689	239.289	2.21981	2.97797e-06	1.35297e-05
Zm00001eb072580	299.203	114.817	199.581	-1.176	0.000147969	0.000509077
Zm00001eb072660	1582.28	177.179	721.743	-2.55947	2.74216e-16	3.50522e-15
Zm00001eb072670	563.463	159.694	372.629	-1.24137	0.000152616	0.000523761
Zm00001eb072680	939.104	255.277	526.083	-1.61606	3.8118e-10	2.79532e-09
Zm00001eb072700	449.896	108.988	274.916	-1.47492	1.80786e-05	7.25757e-05
Zm00001eb072810	7264.95	1606.27	4069.39	-1.9614	5.40345e-31	1.74241e-29
Zm00001eb072850	90.6345	71.6875	124.003	-1.2489	0.0206828	0.0447156
Zm00001eb072880	102.646	60.6138	128.821	-1.62669	0.00230264	0.00628434
Zm00001eb072920	69.8868	155.614	116.376	1.10732	0.00373863	0.00974641
Zm00001eb072940	1362.79	3207.29	2292.92	1.0103	3.22631e-09	2.13478e-08
Zm00001eb072990	1908.78	320.554	1592.43	-3.237	4.09686e-27	1.08329e-25
Zm00001eb073000	67.7029	180.093	113.795	1.44218	0.000340326	0.0010964
Zm00001eb073050	46.9552	10.4908	26.9121	-1.74381	0.0250131	0.052753
Zm00001eb073260	128.854	18.0676	58.9604	-3.13935	7.74544e-06	3.29772e-05
Zm00001eb073290	260.984	37.3008	119.261	-2.35147	5.66571e-07	2.85434e-06
Zm00001eb073330	781.859	1607.43	1175.43	1.02248	2.28557e-10	1.71012e-09
Zm00001eb073350	120.118	560.678	356.814	2.06614	3.81973e-15	4.45218e-14
Zm00001eb073400	744.732	5368.98	3310.09	1.65925	0.0319566	0.0652337
Zm00001eb073410	263.168	78.6814	172.038	-1.76702	3.79134e-08	2.21606e-07
Zm00001eb073440	55.6911	114.817	85.2791	1.23404	0.00574232	0.0143051
Zm00001eb073470	21.8396	58.8653	42.5935	1.37909	0.025016	0.052753
Zm00001eb073480	37.1274	146.289	130.291	2.3963	6.74039e-07	3.35497e-06
Zm00001eb073590	99.3703	13.405	53.4518	-2.61492	6.98941e-06	2.99697e-05
Zm00001eb073610	9.82784	37.3008	19.1275	1.89908	0.0465572	0.0900337
Zm00001eb073680	220.58	93.252	257.043	-1.48837	0.00180348	0.00503843
Zm00001eb073740	430.241	1406.94	947.265	1.36744	2.22591e-09	1.49777e-08
Zm00001eb073830	2603.28	304.817	1081.21	-2.32722	0.00055806	0.00172827
Zm00001eb074030	203.109	36.1351	104.689	-2.48455	2.47286e-08	1.47522e-07
Zm00001eb074070	1072.33	2296.91	1631.24	1.08181	1.96493e-12	1.80523e-11
Zm00001eb074130	1.09198	41.9634	20.2601	2.86199	0.0100469	0.0235096
Zm00001eb074140	566.738	1551.48	995.858	1.42029	1.32579e-14	1.47533e-13
Zm00001eb074210	1869.47	649.85	1268.48	-1.71517	5.52969e-21	9.86674e-20
Zm00001eb074270	5400.94	1022.27	2760.5	-1.98121	1.78341e-17	2.50327e-16
Zm00001eb074340	3158.01	7024.21	4561.93	1.03183	1.54134e-08	9.41971e-08
Zm00001eb074350	2982.2	1391.2	2411.91	-1.33569	2.09503e-13	2.08931e-12
Zm00001eb074380	1069.05	332.21	626.886	-1.12867	0.000152833	0.000524441
Zm00001eb074440	3448.48	14574.7	8547.69	1.86135	1.83564e-33	6.7503e-32
Zm00001eb074480	86.2666	2.3313	61.6082	-5.67292	6.7015e-12	5.84545e-11
Zm00001eb074530	90.6345	620.709	700.798	3.25152	0.000170329	0.000580462
Zm00001eb074540	89.5425	56.534	76.1758	-1.1717	0.0207948	0.0449332
Zm00001eb074600	679.213	89.1722	380.629	-3.04527	4.28221e-33	1.54204e-31
Zm00001eb074780	20.7477	0	8.02177	-3.85505	0.0341905	0.06916
Zm00001eb074850	0	43.7119	18.5134	5.94409	0.000464337	0.00145802
Zm00001eb074870	69.8868	257.609	168.661	1.6999	5.94096e-07	2.98326e-06
Zm00001eb074890	886.689	2608.72	1845.21	1.38599	4.26741e-14	4.53948e-13
Zm00001eb074930	6990.87	3188.05	5473	-1.12575	1.87503e-13	1.87597e-12
Zm00001eb074980	150.693	294.327	212.206	1.18429	0.00020475	0.000687553
Zm00001eb075010	36.0354	8.15955	24.9202	-2.09929	0.0096658	0.0227251
Zm00001eb075020	1164.05	127.639	564.257	-2.82708	2.0465e-26	5.21274e-25
Zm00001eb075030	1023.19	2543.45	1771.79	1.29726	7.99005e-19	1.23473e-17
Zm00001eb075090	5.45991	43.129	25.2926	2.46259	0.00403749	0.0104373
Zm00001eb075110	43.6793	87.4237	69.6436	1.13499	0.0198086	0.0430536
Zm00001eb075140	81.8986	8.15955	47.6108	-3.71092	4.65254e-08	2.69124e-07
Zm00001eb075190	257.708	1670.38	986.305	1.90033	8.9837e-09	5.63669e-08
Zm00001eb075210	159.429	223.805	192.013	1.03414	0.00728996	0.0176783
Zm00001eb075230	0	26.8099	11.5471	6.73827	0.000374503	0.00119527
Zm00001eb075270	374.55	51.8714	188.471	-2.04548	2.15063e-06	9.96662e-06
Zm00001eb075360	282.823	910.373	588.475	1.67382	7.06606e-17	9.46368e-16
Zm00001eb075370	37.1274	74.0188	58.3477	1.51783	0.00805772	0.0193224
Zm00001eb075380	409.493	1217.52	766.458	1.3814	1.65481e-11	1.38846e-10
Zm00001eb075400	2.18396	0	3.73068	-5.58861	0.0404146	0.0796812
Zm00001eb075450	896.517	33506	17219.6	4.46164	1.14339e-14	1.27953e-13
Zm00001eb075460	620.246	6511.32	3286.75	2.64036	1.72932e-07	9.34282e-07
Zm00001eb075530	62.243	34.3867	58.9067	-1.65366	0.00664389	0.0162808
Zm00001eb075560	272.995	744.267	641.378	2.03444	2.33918e-11	1.9375e-10
Zm00001eb075600	2201.44	900.465	1457.22	-1.28421	7.23756e-14	7.52316e-13
Zm00001eb075610	431.333	172.516	312.846	-1.30318	2.15441e-07	1.1494e-06
Zm00001eb075660	653.005	14.5706	494.535	-6.59851	2.79639e-15	3.29118e-14
Zm00001eb075700	864.849	41.9634	593.887	-5.05281	5.04953e-48	3.40279e-46
Zm00001eb075790	615.878	204.572	848.708	-2.70001	0.00233736	0.00636964
Zm00001eb075820	25.1156	2.91412	10.1764	-3.07517	0.0250518	0.0528203
Zm00001eb075930	28.3915	1.74847	15.387	-2.41796	0.0361368	0.0725821
Zm00001eb075940	8561.14	2748.02	5195.94	-1.87217	4.91523e-17	6.68626e-16
Zm00001eb075950	54.5991	23.313	35.2447	-1.54489	0.0293729	0.0606641
Zm00001eb075960	316.675	1093.38	672.029	1.82023	3.80981e-19	6.04086e-18
Zm00001eb076000	0	19.2332	10.8641	6.64301	0.000522392	0.00162506
Zm00001eb076040	57.875	91.5035	85.207	1.08263	0.0234808	0.0499403
Zm00001eb076050	666.109	1466.97	1055.97	1.0727	1.44883e-10	1.10783e-09
Zm00001eb076170	101.554	3.49695	77.0924	-4.60346	2.55752e-11	2.11141e-10
Zm00001eb076180	481.564	1.16565	176.383	-7.77228	8.64741e-20	1.43841e-18
Zm00001eb076190	454.264	110.737	274.703	-2.29919	1.26447e-13	1.2888e-12
Zm00001eb076210	43.6793	8.15955	23.7406	-2.75603	0.0019473	0.00540054
Zm00001eb076230	450.988	925.526	658.514	1.00493	3.35502e-07	1.74698e-06
Zm00001eb076240	3227.9	498.315	1867.42	-2.77481	1.91246e-72	2.6953e-70
Zm00001eb076340	3532.56	1448.32	2479.28	-1.30901	1.60536e-21	2.97936e-20
Zm00001eb076380	215.12	746.599	458.87	1.63819	1.19052e-12	1.11705e-11
Zm00001eb076430	0	67.0249	27.0511	7.96814	1.62101e-06	7.62938e-06
Zm00001eb076440	0	15.7363	9.11286	3.79253	0.0237848	0.050521
Zm00001eb076540	9785.25	1117.28	4749.68	-2.78655	2.8742e-43	1.58646e-41
Zm00001eb076550	111.382	371.842	214.975	1.86254	6.41654e-08	3.64835e-07
Zm00001eb076560	2473.34	732.611	1642.85	-1.85195	9.85377e-33	3.47183e-31
Zm00001eb076600	4312.24	715.709	2530.38	-2.64603	1.21325e-77	2.06654e-75
Zm00001eb076740	113.566	33.8038	75.1832	-1.07084	0.0449045	0.0872753
Zm00001eb076760	10.9198	0	4.64077	-5.90957	0.014879	0.0332878
Zm00001eb076820	957.668	3388.54	2104.95	1.87476	5.0753e-34	1.91455e-32
Zm00001eb076840	789.503	3144.92	2005.86	1.81504	4.11279e-26	1.03057e-24
Zm00001eb076850	372.366	191.167	371.748	-1.14678	0.00087618	0.00261096
Zm00001eb076900	30.5755	10.4908	28.0695	-2.86011	0.00282582	0.00756642
Zm00001eb076940	58.967	32.6382	67.3037	-1.47314	0.0142013	0.0319569
Zm00001eb077080	208.569	438.284	391.008	1.04401	0.000566675	0.00175202
Zm00001eb077100	584.21	1589.36	991.828	1.20889	1.28814e-08	7.92989e-08
Zm00001eb077110	126.67	423.131	273.755	1.55679	1.78721e-08	1.08459e-07
Zm00001eb077130	383.286	46.626	204.332	-1.98946	2.28709e-05	9.03769e-05
Zm00001eb077180	454.264	40.2149	222.14	-2.57578	3.5922e-09	2.35777e-08
Zm00001eb077220	2354.31	177.179	1055.46	-3.35991	3.56614e-39	1.65017e-37
Zm00001eb077230	13173.7	603.807	6253.74	-4.07773	1.75083e-99	5.34176e-97
Zm00001eb077240	229.316	19.816	109.881	-3.57769	2.14217e-14	2.33694e-13
Zm00001eb077250	3701.82	1319.52	2248.7	-1.20894	3.5764e-09	2.34796e-08
Zm00001eb077400	1059.22	5046.68	2828.79	1.99924	2.01762e-29	6.02985e-28
Zm00001eb077420	0	6.9939	5.38195	5.62365	0.0156867	0.0349371
Zm00001eb077450	134.314	57.6997	107.264	-1.61626	0.000165722	0.000566082
Zm00001eb077470	57.875	5.24542	24.9373	-2.98421	0.000782017	0.00235411
Zm00001eb077500	12.0118	164.939	77.3674	3.69328	9.56645e-11	7.47756e-10
Zm00001eb077510	5.45991	142.209	64.9308	3.75668	1.0869e-08	6.75547e-08
Zm00001eb077540	187.821	93.252	158.984	-1.10475	0.00172452	0.00483973
Zm00001eb077580	15.2877	85.6753	36.8408	2.43957	0.00232132	0.00632972
Zm00001eb077640	1223.02	447.61	910.16	-1.49902	2.11485e-14	2.30805e-13
Zm00001eb077690	918.357	173.099	541.216	-2.59379	1.0965e-28	3.14495e-27
Zm00001eb077700	66.6109	17.4847	36.1066	-1.73891	0.0109954	0.0254715
Zm00001eb077710	1070.14	2335.38	1651.86	1.03361	3.68253e-11	2.98865e-10
Zm00001eb077720	291.559	797.305	501.448	1.27173	7.70813e-08	4.33304e-07
Zm00001eb077760	905.253	7793.54	3769.2	2.74034	1.27464e-38	5.79198e-37
Zm00001eb077770	1184.8	2896.06	1942.14	1.15493	9.96137e-13	9.41667e-12
Zm00001eb077780	718.524	1798.6	1238.95	1.24827	1.4578e-14	1.61769e-13
Zm00001eb077920	1045.03	5578.8	3421.75	1.98552	4.562e-18	6.63833e-17
Zm00001eb077960	51.3231	166.688	122.417	2.27771	4.30676e-07	2.21104e-06
Zm00001eb077990	103.738	50.1229	97.6005	-1.40679	0.00288642	0.00771003
Zm00001eb078010	658.465	140.461	351.649	-1.67759	3.55212e-07	1.84339e-06
Zm00001eb078340	82.9906	46.626	102.273	-1.43427	0.010141	0.0237132
Zm00001eb078360	2783.46	9666.15	6115.26	1.68881	4.67806e-37	1.98293e-35
Zm00001eb078410	18.5637	69.939	42.3607	1.74896	0.00532658	0.0133738
Zm00001eb078440	30576.6	14725.1	23684.5	-1.1546	6.7842e-19	1.05404e-17
Zm00001eb078460	971.864	504.144	766.089	-1.04583	2.33521e-08	1.3973e-07
Zm00001eb078480	164.889	581.076	372.073	1.52806	6.70665e-09	4.27072e-08
Zm00001eb078570	322.135	1316.02	763.001	2.33786	6.43986e-17	8.66261e-16
Zm00001eb078710	8.73585	107.24	43.079	2.82977	0.000243862	0.000806311
Zm00001eb078720	89.5425	6.9939	77.6055	-4.87753	2.7548e-11	2.26418e-10
Zm00001eb078730	2439.49	826.446	2405.67	-3.03506	0.00359276	0.00940232
Zm00001eb078810	2760.53	959.33	1755.25	-1.42133	3.17405e-18	4.68e-17
Zm00001eb078940	2479.89	1285.13	1795.17	-1.11807	1.77421e-09	1.20615e-08
Zm00001eb079000	101.554	195.829	147.992	1.47037	0.000476343	0.0014918
Zm00001eb079010	20.7477	159.694	89.2345	3.0411	2.99766e-10	2.2188e-09
Zm00001eb079190	38.2194	198.743	128.388	1.70516	0.000222429	0.000741182
Zm00001eb079200	840.826	2406.48	1661.37	1.5742	4.6053e-25	1.07356e-23
Zm00001eb079220	8206.24	3005.63	5101.3	-1.35273	6.04002e-16	7.53686e-15
Zm00001eb079240	9.82784	28.5584	23.3632	1.7546	0.0391251	0.0776449
Zm00001eb079320	101.554	40.7977	99.9177	-1.32851	0.010821	0.0251116
Zm00001eb079330	8313.26	27137.5	17549.6	1.4379	1.73483e-18	2.61487e-17
Zm00001eb079380	1118.19	392.824	733.629	-1.41789	5.30399e-14	5.57803e-13
Zm00001eb079410	504.496	2924.62	1741.59	2.44104	9.64077e-52	7.25383e-50
Zm00001eb079420	45.8632	272.762	168.923	2.69112	2.90252e-14	3.13197e-13
Zm00001eb079430	84.0826	1971.11	1060.81	4.5659	3.98982e-108	1.43862e-105
Zm00001eb079460	3.27595	30.3069	19.0247	3.58077	0.000915292	0.00271962
Zm00001eb079490	141.958	9.90802	82.7294	-3.90881	1.02691e-13	1.05519e-12
Zm00001eb079600	36.0354	100.246	56.7747	1.47236	0.0115859	0.0266837
Zm00001eb079630	85.1746	248.866	159.548	1.85967	1.07771e-06	5.20283e-06
Zm00001eb079660	0	5.24542	4.03647	5.20851	0.0407814	0.080279
Zm00001eb079700	0	12.2393	5.17936	5.58209	0.0168864	0.0373394
Zm00001eb079860	15.2877	2.3313	8.83196	-2.68875	0.0466832	0.0902523
Zm00001eb079870	46.9552	117.731	86.4342	1.13907	0.0107947	0.0250589
Zm00001eb079940	2359.77	7785.38	4662.52	1.46106	2.30713e-16	2.96414e-15
Zm00001eb080110	500.128	125.307	334.02	-1.79508	1.30782e-10	1.00443e-09
Zm00001eb080140	8.73585	142.209	74.0299	2.16043	0.00283902	0.00759223
Zm00001eb080370	1240.49	5789.2	3395.81	2.10164	3.91353e-48	2.66312e-46
Zm00001eb080410	440.069	1342.83	975.772	1.31855	3.94834e-08	2.30298e-07
Zm00001eb080480	1829.07	881.231	1380.19	-1.03654	2.59355e-11	2.13799e-10
Zm00001eb080500	0	2.91412	4.05922	5.21023	0.0462873	0.0896179
Zm00001eb080550	267.536	1212.28	813.819	1.663	2.31864e-08	1.38829e-07
Zm00001eb080590	1.09198	16.3191	11.6824	2.73339	0.0381581	0.0759932
Zm00001eb080670	262.076	518.714	357.454	1.09545	5.14283e-05	0.000192071
Zm00001eb080690	101.554	364.848	232.107	1.36238	6.26457e-05	0.000230645
Zm00001eb080830	722.892	3394.37	2031.75	2.08541	1.36617e-39	6.45072e-38
Zm00001eb080890	287.191	22.1473	265.487	-5.22792	3.07139e-06	1.39246e-05
Zm00001eb080900	361.446	160.86	251.263	-1.00967	0.000291192	0.000949461
Zm00001eb080920	1924.07	722.703	1346.97	-1.38804	1.13206e-18	1.72412e-17
Zm00001eb080950	1715.5	442.947	1294.87	-2.03053	8.13287e-18	1.17238e-16
Zm00001eb081030	4162.63	982.06	2707.84	-2.40257	1.71837e-35	6.95465e-34
Zm00001eb081120	718.524	2855.84	1654.11	1.59661	2.33302e-13	2.31999e-12
Zm00001eb081150	17.4717	223.805	137.187	2.95096	1.80947e-09	1.22922e-08
Zm00001eb081270	1288.54	641.107	1001.15	-1.08261	3.88206e-10	2.84309e-09
Zm00001eb081280	4317.7	924.943	2563.12	-2.28516	2.85816e-53	2.27375e-51
Zm00001eb081310	105.922	244.786	168.205	1.46467	3.75271e-05	0.000143434
Zm00001eb081320	876.861	360.186	638.218	-1.12487	8.78107e-08	4.90637e-07
Zm00001eb081350	423.689	1299.7	805.399	1.38962	3.77658e-11	3.05962e-10
Zm00001eb081380	1737.34	674.328	1062.56	-1.09434	2.62171e-06	1.19975e-05
Zm00001eb081460	465.184	772.243	608.748	1.01742	1.72919e-05	6.95885e-05
Zm00001eb081530	30.5755	104.326	87.5288	1.38944	0.0100189	0.023452
Zm00001eb081570	234.776	92.0863	149.966	-1.18942	0.000766977	0.00231385
Zm00001eb081610	1430.5	428.376	827.625	-1.46185	3.53992e-10	2.60351e-09
Zm00001eb081660	606.05	1914	1167.37	1.51136	1.08794e-15	1.32481e-14
Zm00001eb081690	79.7147	3.49695	40.1824	-4.43517	1.54228e-08	9.42339e-08
Zm00001eb081770	4.36793	8352.46	3332.56	6.36605	0.000455684	0.00143312
Zm00001eb081780	377.826	69.3562	209.376	-2.12067	9.59354e-11	7.49663e-10
Zm00001eb081790	1437.05	4405.57	2767.46	1.6059	4.59683e-26	1.14772e-24
Zm00001eb081900	37.1274	2.3313	19.0689	-3.91679	0.000194539	0.000655803
Zm00001eb081910	54.5991	16.9019	33.5321	-1.3776	0.045697	0.0886171
Zm00001eb081930	848.47	299.572	569.08	-1.39997	6.0384e-12	5.27865e-11
Zm00001eb082050	6088.89	2134.89	3944.36	-1.51572	3.36554e-27	8.92462e-26
Zm00001eb082170	288.283	90.9207	175.043	-1.4275	2.33177e-05	9.19854e-05
Zm00001eb082200	41.4953	150.952	112.764	1.33828	0.00491553	0.0124498
Zm00001eb082210	101.554	372.425	270.743	1.42797	6.70138e-05	0.000245361
Zm00001eb082270	727.26	125.307	351.804	-1.96862	2.57381e-08	1.5328e-07
Zm00001eb082500	15317.2	5164.99	8824.46	-1.40828	4.92283e-12	4.34173e-11
Zm00001eb082570	573.29	2088.26	1309.87	1.60435	5.86827e-17	7.9129e-16
Zm00001eb082590	60.059	595.647	270.364	2.6803	2.56132e-12	2.33079e-11
Zm00001eb082620	345.066	1744.98	940.454	2.20127	1.46891e-25	3.56805e-24
Zm00001eb082720	1017.73	346.781	765.948	-1.64949	3.22503e-14	3.47054e-13
Zm00001eb082830	400.757	765.832	572.631	1.05214	4.4539e-07	2.28067e-06
Zm00001eb082840	15.2877	48.3745	39.7527	1.9201	0.00492467	0.0124696
Zm00001eb082950	10.9198	32.6382	24.2907	2.19157	0.0115825	0.0266801
Zm00001eb083000	1043.93	305.4	680.324	-1.53982	1.24771e-12	1.16795e-11
Zm00001eb083010	1763.55	424.879	1085.06	-1.72577	1.14892e-15	1.39783e-14
Zm00001eb083160	466.276	31.4725	196.139	-2.775	3.97449e-08	2.31677e-07
Zm00001eb083180	1231.76	67.6077	529.365	-4.5287	7.18688e-08	4.05644e-07
Zm00001eb083240	2.18396	23.8958	19.3626	2.40876	0.0250647	0.0528395
Zm00001eb083250	1.09198	25.6443	22.9044	2.35567	0.0383523	0.0763252
Zm00001eb083380	69.8868	266.351	195.425	1.42469	0.000428886	0.00135606
Zm00001eb083490	45.8632	0	28.3446	-8.51751	2.38713e-07	1.26482e-06
Zm00001eb083520	374.55	1460.56	905.237	1.75354	3.54756e-19	5.63469e-18
Zm00001eb083570	0	6.9939	9.63669	4.94607	0.012988	0.0295308
Zm00001eb083610	10.9198	87.4237	198.873	3.88757	0.00697744	0.0169961
Zm00001eb083760	119.026	33.8038	78.2345	-1.31375	0.00873388	0.020768
Zm00001eb083810	98.2784	271.596	180.415	1.30936	4.54368e-05	0.000171307
Zm00001eb083980	238.052	107.24	169.781	-1.21407	0.000154987	0.00053157
Zm00001eb084030	127.762	7.57672	51.225	-3.4675	8.12819e-07	4.0041e-06
Zm00001eb084090	26.2076	68.1905	47.5307	1.42035	0.0146246	0.0327979
Zm00001eb084160	2940.71	6409.91	4415.6	1.02884	3.27119e-12	2.94015e-11
Zm00001eb084190	707.604	294.909	438.605	-1.18579	1.05137e-05	4.37044e-05
Zm00001eb084290	1581.19	613.132	1103.36	-1.14824	1.57724e-09	1.07832e-08
Zm00001eb084370	2376.15	705.801	1420.02	-1.70469	6.21166e-21	1.10485e-19
Zm00001eb084430	204.201	80.4298	131.854	-1.45892	0.000126507	0.000440804
Zm00001eb084450	2278.97	311.229	1171.01	-2.72811	1.52235e-43	8.50433e-42
Zm00001eb084490	2798.75	637.611	1769.38	-2.33047	1.37474e-41	7.08133e-40
Zm00001eb084530	95.0024	511.137	293.227	1.95398	7.44926e-10	5.28549e-09
Zm00001eb084560	959.852	312.977	571.427	-1.32032	1.41212e-07	7.71015e-07
Zm00001eb084570	2639.32	1034.51	1686.38	-1.13639	2.24553e-09	1.50992e-08
Zm00001eb084590	11808.7	37466.3	24424.1	1.28333	1.78627e-11	1.49425e-10
Zm00001eb084630	4276.2	1688.44	4045.12	-1.55362	0.00160488	0.00453884
Zm00001eb084690	465.184	239.541	534.615	-1.29242	0.000936655	0.00277923
Zm00001eb084740	38.2194	6.9939	20.095	-1.95593	0.0306366	0.0628999
Zm00001eb084860	144.142	63.5279	105.832	-1.17366	0.0028361	0.00758662
Zm00001eb084870	514.323	2599.4	1401.15	2.16735	3.09281e-28	8.69117e-27
Zm00001eb084980	78.6227	2.3313	45.6219	-4.31263	3.24558e-08	1.91073e-07
Zm00001eb085040	32.7595	199.326	130.634	2.52742	6.86028e-10	4.89512e-09
Zm00001eb085120	66.6109	23.8958	42.4237	-1.48586	0.0151728	0.0338958
Zm00001eb085130	5352.89	2187.34	3607.93	-1.32747	1.1452e-19	1.88921e-18
Zm00001eb085150	484.84	1130.1	739.514	1.07982	4.85733e-07	2.46859e-06
Zm00001eb085270	64.4269	261.106	162.208	1.60322	1.51754e-05	6.16432e-05
Zm00001eb085500	3439.74	884.145	2073.31	-1.71179	3.84814e-22	7.35305e-21
Zm00001eb085520	190.005	34.9695	103.418	-2.05504	2.77037e-06	1.26424e-05
Zm00001eb085540	642.085	58.2825	308.195	-3.06023	3.96681e-22	7.56418e-21
Zm00001eb085590	235.868	45.4603	150.935	-2.08066	6.36242e-08	3.62129e-07
Zm00001eb085780	43.6793	178.344	125.258	1.57133	0.000372134	0.00118861
Zm00001eb085800	74.2548	18.6504	50.348	-2.05253	0.000371568	0.00118727
Zm00001eb085820	2840.24	13842.7	7942.5	1.92555	7.40346e-25	1.69596e-23
Zm00001eb085970	24.0236	119.479	86.8806	2.27071	5.48939e-06	2.39296e-05
Zm00001eb086100	4633.28	468.591	2242.35	-3.02221	4.51636e-51	3.2998e-49
Zm00001eb086200	660.649	204.572	460.783	-2.28329	1.17777e-11	1.00275e-10
Zm00001eb086250	3.27595	26.2271	14.7368	2.15521	0.0489725	0.0939427
Zm00001eb086360	0	19.816	7.37633	6.09608	0.00425465	0.0109487
Zm00001eb086600	0	26.8099	19.4667	4.33463	0.000862532	0.00257581
Zm00001eb086650	4.36793	30.8897	19.7619	3.10493	0.00195259	0.0054136
Zm00001eb086870	34.9434	136.964	116.206	1.77788	0.000393792	0.0012518
Zm00001eb086910	1834.53	819.452	1292.03	-1.23028	1.16596e-13	1.19145e-12
Zm00001eb086920	1.09198	16.3191	11.3483	3.53611	0.011262	0.0260197
Zm00001eb086990	1296.18	2968.91	1947.8	1.07418	3.57581e-09	2.34796e-08
Zm00001eb087000	39.3113	194.081	107.839	2.25023	1.02915e-07	5.7101e-07
Zm00001eb087010	0	24.4786	26.8505	3.08569	0.0132518	0.0300591
Zm00001eb087020	404.033	1054.91	670.126	1.26759	4.46296e-09	2.89915e-08
Zm00001eb087050	6257.06	1713.51	3838.86	-1.9882	9.32056e-35	3.64473e-33
Zm00001eb087080	69.8868	2.3313	50.0787	-3.95161	1.07769e-06	5.20283e-06
Zm00001eb087090	28.3915	2.3313	9.59152	-3.75923	0.0226031	0.0483104
Zm00001eb087100	4.36793	40.7977	29.2187	3.5012	8.42014e-05	0.000302741
Zm00001eb087230	269.719	69.939	156.292	-1.21249	0.00546718	0.0136884
Zm00001eb087350	78.6227	208446	91247.9	10.254	3.23492e-47	2.13336e-45
Zm00001eb087380	78.6227	174.265	143.233	1.08937	0.00362184	0.00947129
Zm00001eb087410	8.73585	0	6.64252	-6.42315	0.00348544	0.00915255
Zm00001eb087490	12.0118	67.6077	62.8962	2.57377	0.000122597	0.000428201
Zm00001eb087660	82.9906	175.43	119.923	1.14689	0.00317097	0.00840169
Zm00001eb087720	2.18396	0	3.73068	-5.58861	0.0404146	0.0796812
Zm00001eb087920	465.184	56.534	266.331	-3.08444	3.67596e-27	9.73849e-26
Zm00001eb087930	182.361	549.604	332.728	1.52879	1.4601e-08	8.93502e-08
Zm00001eb087970	1810.51	700.556	1148.02	-1.15533	1.16474e-08	7.21989e-08
Zm00001eb088120	0	15.7363	17.2568	7.30224	6.96014e-05	0.000253997
Zm00001eb088180	2699.38	1177.89	1839.71	-1.02021	1.83695e-09	1.24575e-08
Zm00001eb088250	1596.48	679.574	1105.62	-1.30742	5.29276e-14	5.56833e-13
Zm00001eb088410	2669.9	338.621	977.765	-2.77384	0.00395116	0.0102342
Zm00001eb088500	6848.91	539.113	3715.78	-3.41835	3.36966e-78	5.84721e-76
Zm00001eb088800	21.8396	1.16565	14.0001	-3.96371	0.00151234	0.0042964
Zm00001eb088810	159.429	51.2886	99.5247	-1.17965	0.00819115	0.019622
Zm00001eb088830	3072.84	926.109	1689.04	-1.65232	6.43659e-12	5.62321e-11
Zm00001eb088840	222.764	57.1168	122.913	-1.56236	0.000194652	0.000656034
Zm00001eb088880	1031.92	6500.83	3371.93	2.53531	6.91086e-46	4.26385e-44
Zm00001eb089010	527.427	7685.13	3974.49	3.70966	2.02951e-133	1.25217e-130
Zm00001eb089060	729.444	1848.14	1259.61	1.18938	4.05346e-12	3.61053e-11
Zm00001eb089130	37.1274	0	9.91878	-7.00815	0.00161427	0.00456353
Zm00001eb089160	155.061	351.443	231.351	1.24345	5.33783e-05	0.000198952
Zm00001eb089360	32.7595	2.3313	15.1264	-3.92775	0.00100994	0.00297869
Zm00001eb089390	1004.62	439.45	718.778	-1.19697	6.65673e-11	5.26996e-10
Zm00001eb089410	1297.27	3797.69	2481.71	1.52254	4.75669e-27	1.25299e-25
Zm00001eb089440	40.4033	206.32	136.862	2.70908	3.18367e-11	2.60204e-10
Zm00001eb089470	73.1628	17.4847	54.9624	-1.5717	0.0117128	0.0269423
Zm00001eb089540	1189.17	65.8592	673.072	-4.03276	5.57024e-61	5.72785e-59
Zm00001eb089590	8620.1	3044.68	5812.86	-1.3671	7.37751e-23	1.47572e-21
Zm00001eb089600	372.366	106.074	243.121	-1.12912	0.00293668	0.00783453
Zm00001eb089700	34.9434	0.582825	9.5185	-5.57551	0.00739567	0.0179033
Zm00001eb089710	149.601	837.519	479.747	2.68283	1.48646e-26	3.82131e-25
Zm00001eb089840	2700.47	1053.75	1750.45	-1.29264	1.77314e-14	1.9466e-13
Zm00001eb089920	0	10.4908	8.37572	6.26135	0.00246647	0.0066946
Zm00001eb089970	17.4717	60.6138	56.0551	1.51154	0.021949	0.0470864
Zm00001eb090040	0	6.41107	4.93346	5.49809	0.0213978	0.046032
Zm00001eb090070	0	18.6504	12.2637	4.25256	0.00609889	0.015085
Zm00001eb090160	235.868	40.7977	130.165	-2.06999	4.62818e-07	2.36164e-06
Zm00001eb090200	214.028	301.903	279.09	1.09134	0.00175179	0.00490686
Zm00001eb090280	0	8.15955	4.765	5.45323	0.0226983	0.0484729
Zm00001eb090300	1252.5	2919.95	2091.28	1.21074	1.08601e-17	1.54968e-16
Zm00001eb090430	591.854	1940.22	1171.88	1.79111	4.8083e-19	7.55505e-18
Zm00001eb090480	475.012	123.559	300.599	-1.18551	0.0016587	0.00467534
Zm00001eb090620	82.9906	4.6626	49.9385	-5.10815	3.4395e-09	2.26641e-08
Zm00001eb090830	1895.68	68.7733	685.42	-4.51033	4.09455e-10	2.99004e-09
Zm00001eb090840	96.0944	199.909	139.331	1.57627	0.000552846	0.00171346
Zm00001eb090910	209.66	537.947	679.808	1.74445	0.0389275	0.0773258
Zm00001eb090920	3548.94	1387.71	2387.23	-1.36036	6.89008e-21	1.22234e-19
Zm00001eb090980	4441.09	552.518	2326.29	-2.69106	5.39731e-45	3.2226e-43
Zm00001eb091000	523.059	1599.27	1051.11	1.64705	1.60235e-22	3.144e-21
Zm00001eb091110	10.9198	0	4.00383	-5.69792	0.0265185	0.0555207
Zm00001eb091300	200.925	398.069	281.397	1.0429	0.000133496	0.000463066
Zm00001eb091440	129.946	270.431	195.067	1.12997	0.000223964	0.000745847
Zm00001eb091470	3571.87	756.507	2220.84	-2.24232	5.40895e-54	4.42992e-52
Zm00001eb091490	51.3231	392.241	198.831	2.62769	7.89295e-14	8.15556e-13
Zm00001eb091500	871.401	5059.5	2807.69	2.45903	8.62019e-60	8.60903e-58
Zm00001eb091510	341.79	841.599	568.76	1.11722	2.35647e-07	1.24905e-06
Zm00001eb091640	1653.26	294.909	1064.67	-2.55461	2.03071e-40	9.96125e-39
Zm00001eb091700	405.125	113.651	264.332	-1.94149	1.18856e-12	1.11559e-11
Zm00001eb091710	1960.11	643.439	1257.88	-1.5827	2.67777e-22	5.17727e-21
Zm00001eb091740	20.7477	159.694	102.328	2.30778	6.33111e-06	2.73583e-05
Zm00001eb091750	69.8868	169.019	137.044	1.07049	0.00689976	0.0168261
Zm00001eb091890	8.73585	71.6875	39.8656	3.24798	7.54027e-06	3.2142e-05
Zm00001eb091910	101.554	11.6565	45.5676	-2.31677	0.000908629	0.00270156
Zm00001eb092070	209.66	88.5894	164.327	-1.29954	0.00013269	0.000460386
Zm00001eb092120	6.55189	33.8038	20.4152	2.97222	0.00300419	0.00799772
Zm00001eb092150	48.0472	4.07977	22.1733	-2.82032	0.00234161	0.0063794
Zm00001eb092230	2070.4	4775.67	3315.84	1.18606	5.86719e-18	8.51079e-17
Zm00001eb092240	92.8184	206.903	152.059	1.198	0.000394066	0.00125239
Zm00001eb092260	644.269	193.498	446.964	-1.82129	1.93841e-15	2.31078e-14
Zm00001eb092300	109.198	36.1351	64.7966	-1.27305	0.0148772	0.0332863
Zm00001eb092550	208.569	105.491	169.345	-1.26185	0.000222461	0.000741199
Zm00001eb092690	165.981	423.131	270.156	1.01733	0.000942086	0.00279415
Zm00001eb092770	610.418	0	344.004	-12.1196	1.51912e-16	1.98479e-15
Zm00001eb092800	41.4953	145.123	121.059	1.3998	0.00460975	0.0117558
Zm00001eb092840	877.953	2620.38	1625.01	1.52804	1.34522e-18	2.03979e-17
Zm00001eb092850	81.8986	243.621	152.046	1.73206	2.39557e-06	1.10318e-05
Zm00001eb092870	2405.64	6602.24	4285.75	1.45144	3.70392e-24	8.06553e-23
Zm00001eb092880	3868.89	933.686	2382.81	-1.83619	2.495e-27	6.67354e-26
Zm00001eb092890	1107.27	3055.17	2026.66	1.5338	2.49278e-23	5.14951e-22
Zm00001eb093140	3073.93	368.928	1663.31	-3.17434	1.59853e-68	2.03585e-66
Zm00001eb093150	215.12	1525.25	737.85	2.44652	1.12975e-19	1.86594e-18
Zm00001eb093200	488.116	203.406	352.306	-1.14665	2.4786e-06	1.13858e-05
Zm00001eb093250	2150.11	6657.03	4309.99	1.41694	2.3087e-19	3.72019e-18
Zm00001eb093360	13.1038	121.81	72.2721	2.45465	2.21739e-05	8.78476e-05
Zm00001eb093390	774.215	1824.24	1237.82	1.23214	4.50141e-13	4.37606e-12
Zm00001eb093400	869.217	395.155	636.953	-1.12592	3.49966e-09	2.30193e-08
Zm00001eb093440	149.601	2.3313	55.4676	-5.52215	2.20517e-10	1.65248e-09
Zm00001eb093540	2749.61	6170.37	4210.08	1.12503	1.67536e-14	1.84582e-13
Zm00001eb093550	1623.78	3610.02	2452.03	1.11749	2.52596e-12	2.29937e-11
Zm00001eb093560	95.0024	760.587	457.881	2.16011	1.98284e-08	1.19626e-07
Zm00001eb093610	2535.58	1415.1	2152.21	-1.03345	4.95729e-09	3.20751e-08
Zm00001eb093670	312.307	106.657	193.894	-1.0348	0.00498753	0.012608
Zm00001eb093680	60.059	168.436	108.781	1.74773	4.45397e-05	0.000168175
Zm00001eb093710	60.059	2.3313	23.2095	-4.21992	5.35687e-05	0.000199635
Zm00001eb093860	58.967	154.449	110.702	1.89405	3.0379e-05	0.000117701
Zm00001eb093910	383.286	128.804	241.03	-1.29428	1.73787e-05	6.99279e-05
Zm00001eb093970	4779.6	12642.1	8224.06	1.17794	1.77741e-13	1.78473e-12
Zm00001eb094000	1402.1	3358.24	2311.99	1.07271	3.40481e-11	2.77299e-10
Zm00001eb094040	239.144	150.952	201.996	-1.3692	0.00130999	0.00376352
Zm00001eb094220	6594.48	19677.3	12427.1	1.51529	6.54694e-29	1.8954e-27
Zm00001eb094290	4.36793	31.4725	13.8361	2.80656	0.0180951	0.0396866
Zm00001eb094330	2.18396	26.8099	20.2684	5.08974	0.00027873	0.000913009
Zm00001eb094410	89.5425	611.383	371.959	2.11849	2.55895e-09	1.71197e-08
Zm00001eb094420	2199.25	6650.03	4124.89	1.50381	1.24884e-22	2.46606e-21
Zm00001eb094460	188.913	2764.92	1401.46	3.69848	7.95684e-89	1.82573e-86
Zm00001eb094480	1667.46	595.647	1064.2	-1.25559	1.58783e-10	1.20846e-09
Zm00001eb094580	2815.13	1012.95	1983.73	-1.59257	3.24526e-25	7.6357e-24
Zm00001eb094610	6783.39	1882.52	3928.51	-1.41084	1.20382e-10	9.2841e-10
Zm00001eb094630	493.576	943.594	695.901	1.11239	1.54203e-07	8.38647e-07
Zm00001eb094640	66.6109	20.9817	51.9537	-1.29352	0.0335635	0.0680784
Zm00001eb094650	81.8986	21.5645	59.3461	-1.35694	0.0223909	0.0479011
Zm00001eb094680	100.462	36.1351	60.4931	-1.36166	0.0103399	0.0241322
Zm00001eb094700	4082.92	1623.75	2659.69	-1.30867	5.45598e-16	6.82034e-15
Zm00001eb094710	109.198	12.2393	48.5954	-2.45843	0.000259098	0.000853334
Zm00001eb094720	0	17.4847	9.51862	6.45315	0.00106589	0.00312562
Zm00001eb094730	3754.23	9312.38	6147.77	1.10155	6.87319e-12	5.98175e-11
Zm00001eb094770	4134.24	2091.18	3158.24	-1.06468	7.62594e-15	8.68444e-14
Zm00001eb094870	880.137	2711.88	1740.71	1.5282	7.67749e-23	1.53461e-21
Zm00001eb094880	1112.73	3340.75	2055.77	1.51648	7.99171e-19	1.23473e-17
Zm00001eb094890	240.236	39.6321	128.992	-1.99147	5.17719e-06	2.26575e-05
Zm00001eb094960	2150.11	7925.84	4769.63	1.69158	9.4058e-28	2.5703e-26
Zm00001eb094970	726.168	369.511	553.321	-1.02061	3.46606e-07	1.80132e-06
Zm00001eb095070	662.833	3203.79	1879.2	1.9547	1.39788e-23	2.93576e-22
Zm00001eb095110	682.489	155.614	425.21	-2.10418	1.36437e-20	2.37644e-19
Zm00001eb095230	10192.6	5063.58	8118.76	-1.20724	2.695e-15	3.17583e-14
Zm00001eb095350	18375.9	4891.07	11646.5	-1.8907	1.24487e-57	1.15982e-55
Zm00001eb095370	590.762	2014.83	1306.49	1.79464	1.23087e-29	3.71454e-28
Zm00001eb095480	1474.18	660.924	1078.53	-1.23222	1.3857e-13	1.40565e-12
Zm00001eb095510	2796.57	1416.26	2207.7	-1.11307	8.23401e-13	7.86409e-12
Zm00001eb095540	14039.6	37162.1	25243.9	1.19497	5.40558e-16	6.76039e-15
Zm00001eb095620	18.5637	53.6199	53.7859	1.95137	0.00314928	0.00834798
Zm00001eb095660	112.474	209.234	187.909	1.13331	0.00123807	0.003578
Zm00001eb095700	174.717	89.1722	135.846	-1.04161	0.00308822	0.00820178
Zm00001eb095760	0	0	5.73243	-6.20941	0.0341708	0.0691334
Zm00001eb095800	297.019	1096.88	687.739	1.75851	5.71613e-19	8.93596e-18
Zm00001eb095820	5238.24	1052.58	2791.79	-2.04049	2.82375e-25	6.68931e-24
Zm00001eb095860	0	8.15955	4.15942	5.26044	0.0351566	0.0708388
Zm00001eb095960	5047.14	12271.4	8417.63	1.005	1.70389e-09	1.1609e-08
Zm00001eb096070	8731.49	4090.85	6737.1	-1.16894	9.0949e-18	1.30429e-16
Zm00001eb096140	326.503	860.25	571.673	1.18455	7.11561e-08	4.01785e-07
Zm00001eb096300	36.0354	64.6936	51.5671	1.1434	0.0441363	0.0859991
Zm00001eb096340	2604.38	8422.4	5164.98	1.58924	9.60476e-27	2.48988e-25
Zm00001eb096400	435.701	29.1412	282.08	-3.70798	3.83357e-23	7.83764e-22
Zm00001eb096480	1051.58	392.241	757.067	-1.50078	2.40607e-15	2.84506e-14
Zm00001eb096490	8964.08	1352.15	4994.94	-2.65904	1.25136e-89	2.91957e-87
Zm00001eb096510	7193.98	1079.39	3647.32	-2.30635	4.87479e-26	1.21603e-24
Zm00001eb096560	15.2877	103.16	65.4254	1.42712	0.034502	0.069712
Zm00001eb096700	69.8868	0	28.5867	-5.9677	4.24611e-06	1.88321e-05
Zm00001eb096720	411.677	161.443	274.691	-1.44847	1.3105e-07	7.18215e-07
Zm00001eb096780	26.2076	1.16565	8.72276	-3.19758	0.0417281	0.0818871
Zm00001eb096830	119.026	247.701	176.631	1.04156	0.00104492	0.00307191
Zm00001eb096870	54.5991	13.9878	56.8034	-1.84362	0.00949926	0.0223891
Zm00001eb096890	1820.33	5290.89	3342.34	1.47167	2.53316e-22	4.90792e-21
Zm00001eb096930	4537.18	894.053	3011.89	-2.87691	1.39569e-30	4.41846e-29
Zm00001eb096970	1214.28	512.303	884.742	-1.27395	3.09758e-13	3.0486e-12
Zm00001eb097200	4735.92	1848.72	3173.44	-1.29444	2.48556e-20	4.27566e-19
Zm00001eb097220	858.298	4623.55	2622.97	2.24266	2.68709e-44	1.55426e-42
Zm00001eb097310	179.085	631.199	362.013	1.70207	3.91484e-10	2.86634e-09
Zm00001eb097390	694.5	4957.51	2685.22	2.49428	5.6635e-38	2.51184e-36
Zm00001eb097510	2.18396	16.9019	14.5548	2.30949	0.0489745	0.0939427
Zm00001eb097550	545.991	107.823	282.235	-1.96224	1.43557e-09	9.85589e-09
Zm00001eb097580	124.486	571.168	350.881	1.83594	1.21388e-10	9.35392e-10
Zm00001eb097610	16.3797	53.0371	45.9056	1.48941	0.0255654	0.0537523
Zm00001eb097830	447.712	1631.91	1006.03	1.50442	1.08699e-11	9.29445e-11
Zm00001eb097930	349.434	86.2581	181.182	-1.0567	0.0353403	0.0711779
Zm00001eb098090	6.55189	0	3.86725	-5.64405	0.028334	0.058781
Zm00001eb098100	832.09	372.425	597.895	-1.28063	3.8713e-10	2.83596e-09
Zm00001eb098170	10.9198	43.7119	27.4559	1.77291	0.0218032	0.0467988
Zm00001eb098370	2345.58	934.268	1549.47	-1.23025	1.39227e-13	1.41179e-12
Zm00001eb098430	228.224	1254.82	660.556	2.10009	9.99914e-17	1.3245e-15
Zm00001eb098450	8376.59	4043.06	5889.57	-1.13521	1.55298e-13	1.56618e-12
Zm00001eb098510	3497.62	1802.09	2893.84	-1.2117	1.3613e-11	1.15229e-10
Zm00001eb098560	530.703	206.32	347.643	-1.17848	3.57431e-06	1.60682e-05
Zm00001eb098580	4479.31	2053.29	3344.97	-1.09716	6.91909e-16	8.5798e-15
Zm00001eb098590	449.896	2094.09	1162.64	2.0119	4.59201e-24	9.95258e-23
Zm00001eb098640	502.312	148.038	304.585	-1.33271	1.3353e-05	5.46643e-05
Zm00001eb098710	109.198	286.167	201.18	1.52424	6.92339e-07	3.44174e-06
Zm00001eb098840	125.578	56.534	109.68	-1.41965	0.00101521	0.00299344
Zm00001eb098850	97.1864	261.106	183.257	1.36137	1.58639e-05	6.42423e-05
Zm00001eb098860	347.25	153.866	233.859	-1.06261	0.000250671	0.000827642
Zm00001eb098870	4.36793	110.154	64.1353	4.52732	7.33099e-11	5.78561e-10
Zm00001eb098980	240.236	1832.98	973.538	2.77335	4.86898e-46	3.03099e-44
Zm00001eb098990	1105.09	497.15	857.654	-1.36678	9.86712e-12	8.47882e-11
Zm00001eb099070	337.422	1845.22	1013.98	2.14877	5.14531e-24	1.11084e-22
Zm00001eb099090	578.75	244.786	389.642	-1.12295	2.42786e-06	1.11712e-05
Zm00001eb099150	43.6793	9.90802	75.6021	-2.32751	0.00621249	0.0153291
Zm00001eb099160	43.6793	13.405	68.2588	-2.19173	0.00539912	0.0135339
Zm00001eb099170	234.776	47.2088	136.575	-2.02046	9.50537e-08	5.29296e-07
Zm00001eb099240	8883.27	1996.76	5264.57	-2.00159	9.91437e-45	5.84421e-43
Zm00001eb099320	56.783	15.7363	47.7053	-1.78137	0.00598431	0.014832
Zm00001eb099370	37.1274	4.6626	16.467	-2.99772	0.00536653	0.0134607
Zm00001eb099420	138.682	27.3928	95.0105	-2.62398	1.00852e-08	6.2937e-08
Zm00001eb099440	226.04	99.0802	196.799	-1.29529	0.000277672	0.00091008
Zm00001eb099460	8.73585	0	4.09477	-5.72818	0.0231254	0.049275
Zm00001eb099490	1468.72	456.352	910.087	-1.68507	1.82642e-19	2.9637e-18
Zm00001eb099570	362.538	149.786	226.45	-1.1878	0.000185747	0.000628607
Zm00001eb099610	65.5189	205.737	141.915	1.38813	0.000194655	0.000656034
Zm00001eb099710	537.255	63.5279	215.763	-2.68739	1.03931e-08	6.46982e-08
Zm00001eb099810	7.64387	1.16565	10.1641	-4.80541	0.00641273	0.0157756
Zm00001eb099850	331.962	736.108	509.395	1.13112	1.41098e-07	7.70546e-07
Zm00001eb099910	1420.67	475.585	1041.87	-1.4985	5.23868e-13	5.07313e-12
Zm00001eb099920	203.109	83.344	137.587	-1.07302	0.00292361	0.00780492
Zm00001eb099990	21.8396	59.4481	33.483	1.5937	0.0328158	0.0667912
Zm00001eb100000	556.911	58.8653	271.85	-3.24341	9.68754e-24	2.05474e-22
Zm00001eb100060	470.644	1168.56	821.796	1.2385	7.11132e-12	6.18349e-11
Zm00001eb100070	1.09198	16.3191	6.16951	4.35123	0.0405938	0.0799834
Zm00001eb100100	1579.01	5293.8	3288.5	1.76883	2.76178e-33	1.00233e-31
Zm00001eb100110	666.109	325.799	517.804	-1.08517	2.38812e-07	1.2651e-06
Zm00001eb100130	3413.53	238.958	2045.92	-4.22694	5.08627e-84	1.03835e-81
Zm00001eb100200	150.693	51.2886	94.1669	-1.51686	0.000366206	0.00117189
Zm00001eb100210	222.764	64.6936	114.518	-1.56127	0.000863696	0.00257873
Zm00001eb100220	31.6675	6.41107	26.273	-2.49405	0.00324757	0.00857983
Zm00001eb100260	1589.93	578.745	1057.86	-1.20154	1.04553e-09	7.30081e-09
Zm00001eb100380	61.151	8.74237	40.9459	-3.18669	4.75128e-06	2.09123e-05
Zm00001eb100410	6.55189	83.344	47.1881	2.95179	1.7927e-05	7.20296e-05
Zm00001eb100660	63.3349	159.694	106.204	1.64072	0.000180386	0.00061173
Zm00001eb100670	12.0118	35.5523	32.9717	1.93023	0.0121311	0.0278032
Zm00001eb100750	582.026	1388.29	931.006	1.08208	2.23815e-08	1.34182e-07
Zm00001eb100780	2.18396	88.5894	43.1057	3.73011	4.88824e-06	2.14844e-05
Zm00001eb100930	10.9198	35.5523	24.1892	1.62867	0.0447925	0.0871065
Zm00001eb100950	669.385	322.885	489.468	-1.03311	7.23834e-07	3.58995e-06
Zm00001eb100980	388.745	116.565	218.692	-1.41561	3.91452e-05	0.000149207
Zm00001eb101050	219.488	801.384	536.351	1.90238	9.5909e-19	1.47361e-17
Zm00001eb101100	129.946	469.174	284.571	1.61015	1.11819e-08	6.94372e-08
Zm00001eb101160	12.0118	77.5157	46.5531	2.25706	0.000402119	0.00127593
Zm00001eb101180	49.1392	19.2332	47.2271	-1.3726	0.0370894	0.0742429
Zm00001eb101230	5497.04	773.992	3008.43	-2.52189	2.66731e-42	1.41868e-40
Zm00001eb101280	1786.48	887.06	1283.86	-1.12702	3.59267e-10	2.63951e-09
Zm00001eb101360	6.55189	69.939	38.6894	2.6231	0.000369918	0.00118227
Zm00001eb101370	1.09198	25.0615	16.5931	3.31027	0.00496578	0.0125588
Zm00001eb101410	7108.8	2295.75	4196.98	-1.52057	6.29627e-17	8.47767e-16
Zm00001eb101470	1050.49	2487.5	1688.39	1.1907	6.09606e-14	6.3748e-13
Zm00001eb101480	6485.28	2610.47	4825.62	-1.42644	6.38759e-23	1.28418e-21
Zm00001eb101490	1556.07	55.3684	753.421	-5.03443	9.74754e-73	1.38077e-70
Zm00001eb101510	2.18396	82.1783	37.4412	5.99253	1.07343e-06	5.18579e-06
Zm00001eb101520	1184.8	2717.13	1827.35	1.03393	2.77528e-09	1.85134e-08
Zm00001eb101530	255.524	1481.54	881.409	2.16835	8.65199e-20	1.43841e-18
Zm00001eb101630	132.13	33.8038	74.5669	-1.32451	0.0132473	0.0300513
Zm00001eb101640	460.816	1954.21	1149.75	1.97484	3.41212e-29	1.00142e-27
Zm00001eb101660	2.18396	81.0127	37.4007	2.51782	0.00830618	0.0198599
Zm00001eb101680	2207.99	433.622	1249.82	-2.32153	7.44046e-41	3.72883e-39
Zm00001eb101700	3220.25	994.882	1781.34	-1.51841	1.23431e-10	9.50345e-10
Zm00001eb101770	4767.59	399.235	3131.56	-3.76171	6.49756e-71	8.79992e-69
Zm00001eb101830	873.585	110.737	530.209	-2.6017	8.36719e-19	1.29059e-17
Zm00001eb101840	2434.03	314.143	1335.41	-2.71344	2.90772e-46	1.82647e-44
Zm00001eb101860	2419.83	1170.9	1689.16	-1.02761	5.62234e-10	4.0482e-09
Zm00001eb101870	73.1628	19.816	37.6748	-1.62666	0.0189496	0.0413549
Zm00001eb101880	579.842	222.056	391.255	-1.23864	1.40425e-07	7.67319e-07
Zm00001eb101910	32.7595	3.49695	15.0523	-2.66693	0.0135455	0.0306551
Zm00001eb101930	250.064	76.9329	248.918	-2.21095	2.54287e-07	1.34374e-06
Zm00001eb101980	3903.83	968.655	2343.95	-1.86309	2.53429e-33	9.23387e-32
Zm00001eb101990	4786.16	14005.9	8880.3	1.40385	2.74895e-22	5.30382e-21
Zm00001eb102000	19.6557	309.48	158.133	3.36237	2.30125e-15	2.72576e-14
Zm00001eb102060	9.82784	39.0493	29.0922	1.68492	0.0306947	0.0630099
Zm00001eb102080	67.7029	213.897	140.711	1.50756	2.61659e-05	0.000102435
Zm00001eb102090	4405.05	14195.9	8673.45	1.64208	4.57874e-29	1.33534e-27
Zm00001eb102120	3163.47	1395.87	2392.47	-1.21008	4.91754e-16	6.16948e-15
Zm00001eb102170	90.6345	244.786	148.836	1.83174	5.69122e-05	0.000211075
Zm00001eb102180	417.137	2646.61	1432.13	2.35483	1.35575e-31	4.51331e-30
Zm00001eb102260	1089.8	2745.11	1923.79	1.29593	4.04839e-19	6.41183e-18
Zm00001eb102280	40.4033	99.6631	68.1883	1.30454	0.00769985	0.0185717
Zm00001eb102290	79.7147	1.16565	34.2327	-6.49465	3.23772e-07	1.6897e-06
Zm00001eb102360	306.847	2062.62	1120.25	2.59582	9.84566e-45	5.81606e-43
Zm00001eb102420	520.875	1771.79	1164.6	1.27407	4.06672e-07	2.09322e-06
Zm00001eb102470	349.434	60.031	213.798	-2.41367	1.46647e-14	1.626e-13
Zm00001eb102540	57.875	220.308	164.883	2.41313	1.28958e-09	8.90424e-09
Zm00001eb102570	0	3.49695	7.23283	6.04344	0.00816108	0.0195567
Zm00001eb102610	2882.83	7688.04	5077.5	1.19263	6.55711e-14	6.83377e-13
Zm00001eb102630	493.576	143.375	335.407	-2.03297	2.76442e-14	2.98876e-13
Zm00001eb102640	227.132	78.0985	149.602	-1.59588	3.13643e-06	1.42032e-05
Zm00001eb102750	0	8.74237	4.00233	5.20785	0.0396754	0.0784914
Zm00001eb102770	123.394	491.904	289.466	1.89481	3.97897e-12	3.54646e-11
Zm00001eb102810	49.1392	166.688	97.2508	2.09796	2.17496e-05	8.62896e-05
Zm00001eb102840	145.234	588.07	389.983	1.90001	7.35e-14	7.62861e-13
Zm00001eb102850	112.474	2187.34	1094.95	3.80705	8.66352e-54	7.03315e-52
Zm00001eb102900	24.0236	4.6626	11.6144	-2.6982	0.0335621	0.0680784
Zm00001eb102920	4993.63	1979.27	3246.94	-1.15365	4.22624e-12	3.75961e-11
Zm00001eb103030	7402.54	19476.3	12799.8	1.23044	1.16402e-17	1.65733e-16
Zm00001eb103090	470.644	1045.01	733.642	1.11641	2.62757e-09	1.75618e-08
Zm00001eb103100	0	5.24542	8.91246	3.73585	0.0411932	0.0809806
Zm00001eb103190	959.852	136.381	524.179	-2.34242	4.95886e-17	6.73901e-16
Zm00001eb103300	3100.14	10578.3	6363.17	1.72344	1.94918e-30	6.12876e-29
Zm00001eb103330	1128.02	100.246	759.517	-2.93067	8.96271e-06	3.77489e-05
Zm00001eb103370	212.936	846.845	547.605	1.34669	2.27239e-05	8.98344e-05
Zm00001eb103410	113.566	44.8775	78.4111	-1.14249	0.0125981	0.0287359
Zm00001eb103490	654.097	2127.89	1381.62	1.47218	1.26827e-15	1.53631e-14
Zm00001eb103510	1236.12	535.616	778.507	-1.21303	4.99489e-07	2.53432e-06
Zm00001eb103580	3535.84	1031.02	2114.7	-1.79715	1.134e-24	2.56806e-23
Zm00001eb103800	4426.89	1544.49	2817.79	-1.33034	4.12179e-16	5.20406e-15
Zm00001eb103880	345.066	174.265	300.973	-1.0863	0.000222158	0.000740454
Zm00001eb104120	160.521	504.726	329.958	1.11556	0.000467822	0.00146797
Zm00001eb104140	16.3797	64.6936	37.9242	2.3971	0.000931961	0.00276661
Zm00001eb104220	2954.9	1530.5	2385.81	-1.17873	7.20597e-12	6.26186e-11
Zm00001eb104270	477.196	1475.71	864.244	1.74704	4.15412e-12	3.69694e-11
Zm00001eb104360	417.137	1574.79	894.517	1.85232	6.75861e-18	9.78342e-17
Zm00001eb104420	1640.16	549.021	1052.18	-1.12211	3.61498e-06	1.62353e-05
Zm00001eb104460	73.1628	596.813	322.315	2.87823	9.71192e-26	2.37779e-24
Zm00001eb104490	0	5.24542	7.66995	6.12923	0.00534015	0.0134054
Zm00001eb104590	2179.6	611.966	1392.67	-1.95799	3.85699e-31	1.251e-29
Zm00001eb104740	13.1038	81.5955	53.6305	2.31524	0.000143588	0.000495535
Zm00001eb104780	1501.47	599.144	1041.43	-1.32762	9.2586e-16	1.1339e-14
Zm00001eb104840	30.5755	104.908	78.4497	1.42401	0.00543234	0.013611
Zm00001eb104880	1615.04	315.891	907.221	-2.22997	6.72582e-32	2.27172e-30
Zm00001eb104930	126.67	12.8221	64.276	-1.95144	0.00433793	0.0111424
Zm00001eb105020	3071.74	1139.42	1958.12	-1.44213	5.761e-17	7.78338e-16
Zm00001eb105030	12528.3	4090.85	7455.69	-1.59494	4.49275e-19	7.08328e-18
Zm00001eb105230	1562.63	470.923	915.468	-1.70328	1.64441e-15	1.97386e-14
Zm00001eb105300	796.055	1932.65	1312.34	1.20572	2.42478e-13	2.40693e-12
Zm00001eb105400	21.8396	143.958	89.7605	2.32367	2.06842e-06	9.60491e-06
Zm00001eb105510	4304.59	2075.44	3133.15	-1.10542	1.19462e-15	1.45153e-14
Zm00001eb105560	2396.9	6502	4275.14	1.45077	2.01263e-25	4.82963e-24
Zm00001eb105580	1674.01	170.185	817.513	-3.50451	2.84873e-32	9.87419e-31
Zm00001eb105780	104.83	212.731	172.035	1.01987	0.00206436	0.00569392
Zm00001eb105840	26.2076	144.541	99.0697	1.47615	0.00903824	0.0214294
Zm00001eb105870	69.8868	431.873	233.082	2.94088	1.30589e-15	1.57913e-14
Zm00001eb105900	4002.11	12689.8	8104.55	1.55236	8.32098e-32	2.80029e-30
Zm00001eb106010	1744.99	76.9329	914.163	-4.83855	6.8664e-75	1.04747e-72
Zm00001eb106030	99.3703	48.9573	96.807	-1.34756	0.00535572	0.0134377
Zm00001eb106050	2934.15	11711.3	6834.1	1.69988	3.8425e-22	7.34733e-21
Zm00001eb106060	203.109	686.568	422.833	1.48384	3.72673e-09	2.44088e-08
Zm00001eb106090	4.36793	35.5523	25.0206	1.93231	0.0363357	0.0729131
Zm00001eb106150	2407.82	1286.29	1934.68	-1.05302	5.57179e-11	4.44143e-10
Zm00001eb106160	105.922	31.4725	73.6918	-1.16256	0.0289884	0.0599726
Zm00001eb106240	443.345	168.436	355.153	-1.04845	0.00134051	0.00384363
Zm00001eb106370	1059.22	162.025	692.881	-3.10878	1.28401e-34	4.97896e-33
Zm00001eb106380	70.9788	1.16565	27.9086	-6.21234	3.20199e-06	1.44859e-05
Zm00001eb106390	80.8066	2.3313	37.6633	-5.66093	3.32436e-08	1.95463e-07
Zm00001eb106410	25.1156	0	24.7501	-8.32039	1.58789e-06	7.48493e-06
Zm00001eb106430	30.5755	11.6565	26.3717	-2.06136	0.01243	0.0283921
Zm00001eb106490	3569.69	1116.69	2237.53	-1.43538	1.9562e-16	2.52613e-15
Zm00001eb106510	167.073	382.916	312.868	1.25945	9.78372e-06	4.09212e-05
Zm00001eb106580	906.345	1881.94	1366.87	1.0341	3.57199e-11	2.90233e-10
Zm00001eb106640	1219.74	198.743	642.092	-2.52555	2.93534e-29	8.65812e-28
Zm00001eb106660	1025.37	121.228	465.23	-2.53552	2.87341e-14	3.10176e-13
Zm00001eb106770	1450.15	5660.4	3196.31	1.81134	6.34688e-24	1.36312e-22
Zm00001eb106800	7.64387	34.3867	19.2885	3.14613	0.0101201	0.0236669
Zm00001eb106850	14.1958	36.718	25.2212	1.95027	0.0223748	0.0478741
Zm00001eb106910	1186.98	3597.78	2402.85	1.731	9.80237e-30	2.9711e-28
Zm00001eb106940	11634	2661.76	5998.58	-2.00221	2.65848e-19	4.27141e-18
Zm00001eb106950	88.4505	342.701	262.353	2.32783	5.8639e-12	5.13582e-11
Zm00001eb106970	12.0118	47.2088	33.5576	1.51319	0.0378181	0.0754192
Zm00001eb107030	412.769	998.962	714.893	1.1464	4.18618e-09	2.72893e-08
Zm00001eb107100	97.1864	178.344	152.804	1.31093	0.000628273	0.00192638
Zm00001eb107180	733.812	304.235	505.135	-1.10572	4.10701e-07	2.11239e-06
Zm00001eb107230	1275.43	174.847	673.638	-2.42169	8.76318e-21	1.54772e-19
Zm00001eb107240	185.637	28.5584	96.985	-1.69707	0.00213923	0.00588403
Zm00001eb107360	293.743	37.3008	138.942	-3.22752	7.69609e-11	6.06168e-10
Zm00001eb107370	1719.87	830.526	1175.17	-1.06301	2.99048e-08	1.76768e-07
Zm00001eb107440	207.477	27.3928	109.87	-2.64207	4.76632e-10	3.45695e-09
Zm00001eb107530	277.363	820.035	544.13	1.32684	4.44358e-09	2.88791e-08
Zm00001eb107540	367.998	2087.68	1115.8	2.25452	1.32266e-27	3.57917e-26
Zm00001eb107550	285.007	718.623	468.158	1.20318	2.25038e-07	1.19693e-06
Zm00001eb107590	3159.1	925.526	2161.73	-1.80673	2.35181e-31	7.72729e-30
Zm00001eb107610	0	1.16565	90.22	9.69948	0.0347416	0.0701298
Zm00001eb107700	1665.27	663.838	1101.15	-1.41608	9.22951e-14	9.50123e-13
Zm00001eb107710	1591.02	9321.7	5133.71	2.32126	9.60715e-47	6.20309e-45
Zm00001eb107770	303.571	43.7119	150.592	-2.15812	5.24837e-07	2.65566e-06
Zm00001eb107810	2031.09	850.342	1414.82	-1.25373	4.53484e-16	5.71259e-15
Zm00001eb107990	3326.18	662.089	2006.57	-2.0666	8.52345e-28	2.33148e-26
Zm00001eb108040	29.4835	4.07977	15.063	-3.27101	0.00449987	0.0115094
Zm00001eb108100	1100.72	2755.01	1895.24	1.38052	3.91769e-20	6.6608e-19
Zm00001eb108110	231.5	4.6626	148.515	-6.43242	2.0855e-23	4.32103e-22
Zm00001eb108120	13526.4	4745.36	8798.84	-1.45308	1.48149e-29	4.45635e-28
Zm00001eb108240	2.18396	20.3989	13.581	2.70526	0.0217038	0.046618
Zm00001eb108300	156.153	501.229	393.389	1.37717	3.02156e-05	0.000117149
Zm00001eb108320	857.206	1838.23	1246.95	1.06646	7.82689e-09	4.94101e-08
Zm00001eb108350	96.0944	11.0737	40.3451	-2.66741	0.00028562	0.000933157
Zm00001eb108390	2891.57	13015.1	7446.98	1.90893	1.63293e-30	5.1519e-29
Zm00001eb108510	530.703	115.982	366.799	-2.0625	1.42606e-12	1.32818e-11
Zm00001eb108520	159.429	111.902	163.44	-1.12168	0.00621396	0.0153314
[truncated: 6,008 more rows]
